# Supplementary material for: Developmental trajectories of EEG aperiodic and periodic components in children 2–44 months of age
Source: Nat Commun. 2024 Jul 10;15:5788. doi: 10.1038/s41467-024-50204-4 (PMC11237135; doi:10.1038/s41467-024-50204-4)
Supplement: Supplementary file 4 — Source Data [file 41467_2024_50204_MOESM4_ESM.zip]

Archive with 4 entries (4 files):
- Fig1_3_sourcedata.xlsx
- __MACOSX/._Fig1_3_sourcedata.xlsx
- SupplementalFig5_6_sourcedata.xlsx
- __MACOSX/._SupplementalFig5_6_sourcedata.xlsx
