# Supplementary material for: Developmental trajectories of EEG aperiodic and periodic components in children 2–44 months of age
Source: Nat Commun. 2024 Jul 10;15:5788. doi: 10.1038/s41467-024-50204-4 (PMC11237135; doi:10.1038/s41467-024-50204-4)
Supplement: Supplementary file 4 — Source Data [file 41467_2024_50204_MOESM4_ESM.zip › Fig1_3_sourcedata.xlsx]

## Sheet: Fig1G_heatmap
age bins	2	4	6	8	10	12	14	16	18	20	22	24	26	28	30	32	34	36	38
frequency
2.5	0.0293837	0.0820012	0.112596	0.113462	0.0242622	0.0199667	0.0185979	0.0138482	0.00854116	-0.000453616		-0.00130619	0.0103069	-0.0176078	0.00553517			-0.01762	-0.0275216
2.6	0.025829	0.0916055	0.122143	0.125343	0.0269816	0.0324665	0.0291457	0.0303505	0.018567	0.00959258		0.00638585	0.0189707	-0.00276051	0.0156478			-0.00808172	-0.0147946
2.7	0.0205476	0.100289	0.130721	0.13636	0.0284552	0.0440552	0.0387036	0.0461556	0.0275982	0.0186555		0.0129935	0.0265869	0.0113226	0.0249464			0.00045516	-0.00297595
2.8	0.0134665	0.108078	0.138354	0.146545	0.0286773	0.0547655	0.0472935	0.0613135	0.0356558	0.0267573		0.0185262	0.0331682	0.024692	0.0334719			0.00800911	0.00796799
2.9	0.00448593	0.114994	0.145052	0.155922	0.0276291	0.064622	0.0549278	0.0758685	0.0427504	0.0339105		0.0229817	0.0387158	0.0373927	0.04126			0.014588	0.0180626
3.0	0.0037412	0.118328	0.148753	0.159584	0.0317041	0.0699721	0.0598375	0.0816868	0.0464991	0.0377752		0.0259115	0.0409218	0.0398015	0.0415523			0.0174181	0.0217197
3.1	0.00632575	0.11957	0.150649	0.160202	0.0377176	0.0728821	0.0631164	0.0831734	0.0482829	0.0396921		0.0277016	0.0411154	0.0368915	0.0378035			0.0180703	0.0219491
3.2	0.00810416	0.119851	0.151611	0.159812	0.0430705	0.0748929	0.0655291	0.0837249	0.0491051	0.0406448		0.0285602	0.0402576	0.0325914	0.0327625			0.0177021	0.0210637
3.3	0.00908235	0.119156	0.151632	0.1584	0.0477808	0.0760002	0.0670745	0.0833399	0.048954	0.0406222		0.0284814	0.0383283	0.0268396	0.0263793			0.0162973	0.0190406
3.4	0.00926143	0.117465	0.150696	0.15594	0.0518631	0.0761926	0.067745	0.0820107	0.0478089	0.0396051		0.0274516	0.035298	0.0195558	0.0185899			0.0138306	0.0158464
3.5	0.0156494	0.122524	0.156033	0.160127	0.0605658	0.0823879	0.0747803	0.0869566	0.054036	0.0458517		0.0337813	0.0402743	0.0230411	0.020618			0.0189441	0.0202753
3.6	0.0231181	0.128756	0.162419	0.165432	0.0700026	0.089582	0.0829207	0.0929513	0.0615736	0.0533959		0.0414299	0.0467035	0.0285943	0.0244933			0.0253957	0.0260284
3.7	0.0301829	0.134522	0.168325	0.170226	0.0790638	0.0963128	0.0906348	0.0984684	0.0686491	0.0604898		0.0486351	0.0526565	0.0336142	0.0278394			0.031353	0.0312443
3.8	0.03686	0.139836	0.173763	0.174521	0.0877669	0.102595	0.0979387	0.103523	0.0752776	0.0671486		0.0554121	0.0581471	0.0381136	0.0306666			0.036829	0.0359345
3.9	0.0431641	0.144708	0.178743	0.178326	0.0961279	0.108441	0.104847	0.108127	0.0814727	0.0733856		0.0617743	0.0631872	0.0421037	0.0329832			0.0418345	0.0401086
4.0	0.0521632	0.151635	0.185847	0.185095	0.106228	0.117244	0.114834	0.116431	0.0910804	0.0828161		0.0714325	0.0726004	0.0519265	0.041598			0.0513255	0.049015
4.1	0.0610564	0.158388	0.192768	0.191736	0.116171	0.125948	0.124746	0.124691	0.100631	0.0921753		0.0810318	0.0820187	0.0618456	0.0503459			0.0608168	0.0579329
4.2	0.0696552	0.164817	0.199348	0.198033	0.125835	0.134345	0.134367	0.132649	0.109885	0.101239		0.0903419	0.0911385	0.0714581	0.058792			0.0699958	0.0665319
4.3	0.0779724	0.170933	0.205596	0.203997	0.135231	0.142445	0.14371	0.140317	0.118854	0.110021		0.0993754	0.0999723	0.0807772	0.0669481			0.0788751	0.0748246
4.4	0.0860703	0.176805	0.211677	0.209816	0.144486	0.150414	0.152896	0.147875	0.12764	0.118631		0.108233	0.108633	0.0899336	0.0749692			0.0875808	0.082939
4.5	0.0947914	0.183452	0.22014	0.218445	0.155469	0.160752	0.163729	0.158066	0.137691	0.128707		0.11838	0.118782	0.100874	0.0852225			0.0979896	0.0927838
4.6	0.103282	0.189839	0.228352	0.22683	0.166217	0.170846	0.174315	0.168002	0.147494	0.138546		0.128286	0.128694	0.111568	0.0952378			0.108132	0.102369
4.7	0.11155	0.195973	0.236324	0.23498	0.17674	0.180705	0.184664	0.177692	0.15706	0.148156		0.137962	0.138377	0.122027	0.105025			0.11802	0.111706
4.8	0.119607	0.201862	0.244062	0.242902	0.187047	0.190337	0.194786	0.187147	0.166398	0.157547		0.147415	0.147842	0.13226	0.114593			0.127664	0.120802
4.9	0.127437	0.207467	0.25153	0.250606	0.19732	0.200107	0.204951	0.196571	0.175627	0.166838		0.156717	0.157137	0.142732	0.12394			0.137224	0.129781
5.0	0.134968	0.212611	0.258561	0.258094	0.208225	0.211356	0.216144	0.206705	0.185184	0.176451		0.166109	0.166426	0.155183	0.133041			0.147276	0.139082
5.1	0.142314	0.217526	0.265379	0.265367	0.21892	0.222366	0.227102	0.216596	0.194536	0.185867		0.175299	0.17552	0.167409	0.141955			0.157099	0.148164
5.2	0.14948	0.222218	0.271988	0.272431	0.229412	0.233147	0.237835	0.226253	0.203691	0.195093		0.184294	0.184426	0.179419	0.15069			0.166702	0.157035
5.3	0.156475	0.226691	0.278396	0.279294	0.239709	0.243708	0.248353	0.235682	0.212655	0.204135		0.1931	0.19315	0.191221	0.159252			0.176095	0.165702
5.4	0.162489	0.23008	0.283737	0.285174	0.249357	0.253957	0.258568	0.244655	0.221304	0.212995		0.201608	0.201482	0.202435	0.167389			0.185288	0.17419
5.5	0.166317	0.231062	0.286715	0.2889	0.257676	0.263731	0.268329	0.252808	0.229429	0.221651		0.20964	0.209104	0.212509	0.174729			0.194281	0.18252
5.6	0.169953	0.231753	0.289449	0.292391	0.265793	0.273269	0.277868	0.260716	0.237348	0.230117		0.217479	0.216545	0.222403	0.18191			0.203075	0.190651
5.7	0.173401	0.23215	0.291941	0.29565	0.273714	0.28258	0.287192	0.268384	0.245064	0.2384		0.225131	0.223813	0.232122	0.188938			0.211678	0.198588
5.8	0.176665	0.232251	0.294191	0.298678	0.281445	0.291671	0.296309	0.275815	0.252583	0.246505		0.232602	0.230911	0.241673	0.195817			0.220097	0.206338
5.9	0.178358	0.23064	0.294735	0.299543	0.286771	0.298639	0.303236	0.28283	0.259566	0.253764		0.240081	0.237462	0.251046	0.202327			0.228825	0.214498
6.0	0.177769	0.226551	0.29281	0.297228	0.288582	0.302537	0.306994	0.289252	0.265829	0.259849		0.247611	0.243266	0.260242	0.208362			0.238053	0.223304
6.1	0.176895	0.221987	0.290508	0.294495	0.290078	0.306127	0.310462	0.295304	0.27186	0.26574		0.254907	0.248872	0.269295	0.214254			0.247058	0.231881
6.2	0.175731	0.216929	0.287819	0.291328	0.291251	0.309402	0.313634	0.300979	0.277663	0.271439		0.261979	0.254284	0.278207	0.220009			0.255847	0.240235
6.3	0.174274	0.211353	0.284729	0.287707	0.29209	0.312352	0.316501	0.306271	0.283242	0.27695		0.268833	0.259504	0.286984	0.225629			0.26443	0.248374
6.4	0.172337	0.205608	0.280795	0.284148	0.291711	0.313257	0.317559	0.311199	0.28801	0.28127		0.275387	0.265085	0.295901	0.23137			0.274106	0.257943
6.5	0.169921	0.199684	0.276019	0.280662	0.290198	0.312256	0.316893	0.315895	0.292046	0.284465		0.281668	0.270959	0.304921	0.237221			0.284707	0.26872
6.6	0.16718	0.193227	0.270768	0.276768	0.288336	0.310887	0.315833	0.320377	0.295894	0.287437		0.287762	0.276624	0.313797	0.242955			0.295049	0.279202
6.7	0.164108	0.186211	0.265019	0.272451	0.28611	0.309133	0.314352	0.324643	0.299556	0.290186		0.293672	0.282085	0.322532	0.248577			0.305143	0.289407
6.8	0.160694	0.178602	0.258744	0.267692	0.283499	0.306972	0.312421	0.328692	0.30303	0.292708		0.299399	0.287344	0.331132	0.254089			0.314999	0.299346
6.9	0.159107	0.173495	0.253641	0.264169	0.28236	0.306347	0.312082	0.333131	0.306024	0.295585		0.304748	0.292453	0.339134	0.259594			0.324698	0.309549
7.0	0.158499	0.169733	0.249075	0.261245	0.282018	0.306562	0.312644	0.337731	0.308686	0.298602		0.309829	0.297415	0.346734	0.265053			0.334202	0.319793
7.1	0.157669	0.165602	0.244092	0.257981	0.28145	0.306552	0.312987	0.342161	0.311184	0.301441		0.314759	0.302208	0.354192	0.270415			0.343479	0.329803
7.2	0.156615	0.161086	0.238671	0.254365	0.280652	0.306311	0.313108	0.346422	0.313519	0.304103		0.319538	0.306835	0.361511	0.275681			0.352538	0.339593
7.3	0.155332	0.156168	0.232792	0.250381	0.279619	0.305833	0.313002	0.350515	0.31569	0.306587		0.324167	0.311296	0.368695	0.280853			0.361387	0.349174
7.4	0.156926	0.155009	0.229066	0.247653	0.279801	0.306501	0.31376	0.35404	0.317664	0.309311		0.32826	0.314985	0.374474	0.284178			0.368678	0.35693
7.5	0.159375	0.154973	0.225861	0.24516	0.280274	0.307432	0.314693	0.357308	0.319477	0.312031		0.332105	0.318338	0.379741	0.28681			0.375359	0.364028
7.6	0.161701	0.154752	0.222349	0.242384	0.280581	0.308192	0.315453	0.360454	0.321142	0.314621		0.335832	0.321553	0.384908	0.289308			0.381871	0.371
7.7	0.163905	0.154344	0.218521	0.239314	0.280721	0.308778	0.316041	0.363478	0.322658	0.317081		0.339442	0.324632	0.389975	0.29167			0.388215	0.377849
7.8	0.165987	0.153747	0.214364	0.23594	0.280692	0.309184	0.316451	0.366382	0.324024	0.319411		0.342936	0.327575	0.394945	0.293898			0.394394	0.384579
7.9	0.169033	0.15572	0.212068	0.23366	0.280702	0.309408	0.316638	0.368424	0.324981	0.321326		0.345501	0.329346	0.398384	0.295473			0.398133	0.389502
8.0	0.172122	0.15797	0.209837	0.231336	0.280582	0.309467	0.316645	0.370245	0.325754	0.323073		0.347837	0.330827	0.401503	0.296834			0.401406	0.394081
8.1	0.175101	0.160111	0.207357	0.228762	0.2803	0.309361	0.316477	0.371952	0.326379	0.324695		0.350062	0.332165	0.404506	0.298055			0.404538	0.398561
8.2	0.177969	0.162142	0.20462	0.225931	0.279856	0.309088	0.31613	0.373546	0.326854	0.326191		0.352176	0.333357	0.407393	0.299135			0.407526	0.402943
8.3	0.180724	0.164063	0.201617	0.222834	0.279246	0.308646	0.3156	0.375029	0.32718	0.327562		0.35418	0.334403	0.410165	0.300073			0.410368	0.407229
8.4	0.183729	0.167066	0.199546	0.219877	0.277996	0.306754	0.314207	0.374023	0.326994	0.328052		0.355372	0.334905	0.410652	0.300737			0.411772	0.40961
8.5	0.186653	0.169985	0.197254	0.216658	0.276558	0.304632	0.312603	0.372829	0.326651	0.328397		0.356443	0.335265	0.41097	0.301274			0.413013	0.411862
8.6	0.189493	0.172812	0.194724	0.213166	0.27493	0.302284	0.310787	0.371461	0.326151	0.328603		0.357398	0.335487	0.411136	0.301684			0.414096	0.414001
8.7	0.192252	0.175546	0.191949	0.209389	0.273108	0.299701	0.308752	0.369917	0.325492	0.328668		0.358238	0.335568	0.411147	0.301966			0.415013	0.416026
8.8	0.194821	0.178171	0.189093	0.205374	0.270857	0.296585	0.30621	0.367982	0.324562	0.328403		0.358782	0.335404	0.410715	0.302019			0.415583	0.41775
8.9	0.196428	0.180549	0.187441	0.201537	0.266483	0.290751	0.301072	0.364087	0.322556	0.326441		0.357716	0.334242	0.407727	0.301104			0.414552	0.41782
9.0	0.197944	0.182837	0.185593	0.197394	0.261791	0.284488	0.295545	0.359933	0.320344	0.324276		0.356482	0.332913	0.404461	0.300034			0.413325	0.417741
9.1	0.199371	0.185036	0.183544	0.192927	0.256762	0.277762	0.289603	0.355513	0.317923	0.321904		0.355077	0.331413	0.400904	0.298809			0.411892	0.417511
9.2	0.200708	0.187147	0.181286	0.188114	0.251378	0.270535	0.283212	0.350818	0.315286	0.319318		0.353494	0.32974	0.397042	0.297426			0.410241	0.417128
9.3	0.201591	0.188812	0.178918	0.183152	0.245487	0.262526	0.276015	0.345171	0.311664	0.3158		0.351044	0.327292	0.392775	0.295354			0.407927	0.416017
9.4	0.201125	0.189153	0.176709	0.178618	0.238756	0.253135	0.267183	0.336841	0.3051	0.309533		0.345988	0.32256	0.387908	0.29127			0.403878	0.412738
9.5	0.20054	0.189389	0.174312	0.17378	0.231598	0.243107	0.25774	0.328015	0.298103	0.302853		0.340604	0.317519	0.382726	0.28693			0.399538	0.409194
9.6	0.199837	0.189519	0.171722	0.168619	0.223984	0.232385	0.247628	0.318663	0.290645	0.295732		0.334875	0.312156	0.377216	0.282325			0.394892	0.405374
9.7	0.199014	0.189543	0.168934	0.163118	0.215879	0.220901	0.236778	0.308749	0.282692	0.288136		0.328782	0.306454	0.371361	0.277445			0.389922	0.401262
9.8	0.197536	0.18885	0.166126	0.157945	0.208109	0.20985	0.22626	0.297936	0.273695	0.279751		0.321276	0.299589	0.364527	0.271467			0.383334	0.395562
9.9	0.194884	0.186855	0.163484	0.1538	0.201555	0.200556	0.217306	0.285843	0.263092	0.270294		0.311276	0.290722	0.356071	0.263563			0.373794	0.386939
10.0	0.192055	0.184706	0.160661	0.149403	0.194606	0.190643	0.207795	0.272945	0.251774	0.260248		0.300623	0.281309	0.347118	0.255223			0.363606	0.377727
10.1	0.189046	0.182401	0.157652	0.144746	0.187231	0.180051	0.19768	0.259164	0.239671	0.249561		0.289254	0.271308	0.337635	0.246422			0.352704	0.367872
10.2	0.185851	0.179934	0.154452	0.139814	0.179395	0.168704	0.18691	0.244409	0.226697	0.238175		0.277087	0.260667	0.327585	0.237131			0.341005	0.357308
10.3	0.182113	0.1767	0.151186	0.135322	0.172522	0.159211	0.177582	0.230882	0.214978	0.227495		0.265073	0.249628	0.316619	0.228348			0.328305	0.345268
10.4	0.177746	0.172555	0.147886	0.131448	0.167018	0.152363	0.170294	0.219258	0.205197	0.217934		0.25354	0.238245	0.304611	0.220328			0.314562	0.331516
10.5	0.173149	0.168187	0.144397	0.127359	0.161227	0.145128	0.162606	0.206917	0.194843	0.207806		0.241286	0.226124	0.291855	0.211886			0.299823	0.31674
10.6	0.168314	0.16359	0.140716	0.12305	0.155134	0.137482	0.154493	0.193797	0.183875	0.197064		0.228244	0.213191	0.278285	0.202998			0.283964	0.30081
10.7	0.163231	0.158755	0.136836	0.118511	0.148723	0.129395	0.145926	0.179826	0.172242	0.185655		0.214338	0.199353	0.263827	0.193637			0.266831	0.283564
10.8	0.157893	0.153652	0.132968	0.114356	0.143128	0.122889	0.138821	0.168646	0.16308	0.176186		0.202581	0.187491	0.251376	0.183854			0.251589	0.268061
10.9	0.152293	0.148281	0.129064	0.110447	0.138114	0.117575	0.132797	0.159605	0.155802	0.168182		0.192452	0.177121	0.2404	0.173622			0.237773	0.253853
11.0	0.146422	0.142648	0.12496	0.106337	0.132857	0.111993	0.126466	0.150068	0.148144	0.159743		0.181746	0.166121	0.228765	0.162859			0.222992	0.238605
11.1	0.14027	0.13674	0.120652	0.102019	0.12735	0.106134	0.119812	0.140001	0.140085	0.150839		0.170416	0.154429	0.216416	0.15153			0.207128	0.222179
11.2	0.133824	0.130547	0.116132	0.0974869	0.12158	0.0999853	0.112818	0.129366	0.1316	0.141435		0.158411	0.141977	0.203289	0.139595			0.190033	0.204396
11.3	0.127869	0.124834	0.11218	0.0935677	0.11682	0.0952194	0.107452	0.121722	0.125227	0.134238		0.149531	0.133182	0.192855	0.130449			0.177241	0.191734
11.4	0.121994	0.1192	0.108386	0.0898292	0.112413	0.0909759	0.102714	0.115313	0.119688	0.127907		0.141921	0.12593	0.183428	0.122402			0.166177	0.181259
11.5	0.115845	0.113304	0.104409	0.0859078	0.107805	0.0865269	0.0977476	0.108601	0.113882	0.121263		0.133931	0.118313	0.173484	0.11398			0.154402	0.170155
11.6	0.109411	0.107134	0.100243	0.0817981	0.102989	0.0818651	0.0925448	0.101572	0.107798	0.11429		0.125538	0.11031	0.162986	0.105164			0.141838	0.158366
11.7	0.102676	0.100678	0.0958826	0.0774942	0.0979582	0.0769832	0.0870958	0.0942103	0.101425	0.106968		0.116717	0.101898	0.151893	0.0959321			0.128384	0.145826
11.8	0.09793	0.0950093	0.091967	0.0741634	0.0944483	0.0736799	0.0832108	0.0894608	0.0970498	0.101989		0.110818	0.0960961	0.14376	0.0889751			0.120255	0.137975
11.9	0.0935105	0.0893416	0.0880219	0.0709468	0.0911851	0.0706362	0.0795681	0.085191	0.0930109	0.0974151		0.105442	0.090741	0.136057	0.0823485			0.113183	0.131009
12.0	0.0888925	0.0834202	0.0838957	0.0675746	0.0877701	0.0674389	0.0757516	0.0807284	0.0887827	0.0926288		0.0998241	0.0851408	0.12796	0.0754306			0.105756	0.123681
12.1	0.0840689	0.0772342	0.0795828	0.0640427	0.0841994	0.0640841	0.071756	0.0760671	0.0843592	0.0876229		0.0939533	0.0792854	0.119445	0.0682085			0.0979517	0.115971
12.2	0.0790321	0.070772	0.0750774	0.0603468	0.0804688	0.0605673	0.0675757	0.0712005	0.0797336	0.0823888		0.0878195	0.0731638	0.110483	0.060668			0.0897455	0.107852
12.3	0.0756769	0.0656886	0.0712607	0.0577347	0.0779603	0.0586299	0.0655246	0.0686613	0.0767296	0.0794775		0.0843876	0.0695666	0.105412	0.0554036			0.0852916	0.103615
12.4	0.0723152	0.0604926	0.0673417	0.0550887	0.0754334	0.0567128	0.0635306	0.0661902	0.0737202	0.0766213		0.0810271	0.0660184	0.100442	0.0501224			0.0809506	0.0994991
12.5	0.0688018	0.0550468	0.0632496	0.0523129	0.0727823	0.0546843	0.0614189	0.0635961	0.0705661	0.0736273		0.0775137	0.0623073	0.0952419	0.0446245			0.0764077	0.0951803
12.6	0.0651324	0.0493355	0.0589789	0.0494044	0.0700044	0.0525421	0.0591868	0.0608766	0.0672633	0.0704921		0.0738432	0.0584283	0.0898043	0.0389023			0.0716551	0.0906498
12.7	0.0614055	0.0434553	0.0545492	0.0463911	0.0671667	0.0503599	0.0569239	0.0581461	0.0639058	0.0673034		0.0701075	0.0544806	0.0842307	0.0331116			0.0668181	0.0860274
12.8	0.0596431	0.0396812	0.0504554	0.0438853	0.0656417	0.0496249	0.0564367	0.0576891	0.0624168	0.0658513		0.0681964	0.0525117	0.0807233	0.0304834			0.0645361	0.083858
12.9	0.0577805	0.0357271	0.0461809	0.0412587	0.064025	0.0488094	0.0558732	0.0571581	0.0608309	0.0643029		0.0661809	0.0504333	0.0770557	0.0277392			0.0621341	0.0815641
13.0	0.0558159	0.031585	0.0417188	0.0385084	0.0623154	0.0479123	0.0552325	0.0565525	0.0591462	0.0626566		0.0640591	0.0482429	0.0732233	0.0248768			0.0596095	0.0791426
13.1	0.0537476	0.027246	0.0370617	0.0356317	0.0605112	0.0469326	0.0545137	0.0558716	0.057361	0.0609106		0.0618289	0.0459382	0.0692213	0.0218939			0.0569593	0.0765899
13.2	0.0517928	0.0231129	0.0326297	0.0328787	0.0588054	0.0461509	0.0539202	0.0553974	0.0558464	0.0593323		0.0597572	0.0437922	0.0654732	0.0188857			0.0545685	0.0742702
13.3	0.0508665	0.0209332	0.0302287	0.0313091	0.0580084	0.0467392	0.0543004	0.0563022	0.0561554	0.0590426		0.0589666	0.0429544	0.0637808	0.0162598			0.0540588	0.0737231
13.4	0.0498646	0.0186455	0.0277144	0.0296505	0.0571404	0.0472738	0.0546229	0.0571566	0.056407	0.058682		0.058102	0.0420379	0.0619932	0.0135236			0.0534769	0.0731003
13.5	0.0487861	0.0162472	0.0250841	0.0279013	0.0562006	0.0477545	0.0548875	0.0579604	0.0566009	0.0582496		0.0571626	0.0410416	0.060109	0.0106748			0.0528218	0.072401
13.6	0.0476301	0.0137358	0.0223348	0.0260601	0.0551882	0.0481809	0.0550938	0.0587136	0.0567369	0.0577447		0.0561475	0.0399644	0.0581268	0.00771146			0.0520926	0.0716243
13.7	0.0467844	0.0115696	0.0197875	0.0243851	0.0543457	0.0487205	0.0554803	0.0595235	0.0572271	0.0575801		0.0555915	0.039215	0.0566425	0.00507671			0.0518128	0.071208
13.8	0.0468659	0.010492	0.0179655	0.0232928	0.0540619	0.0496378	0.0564285	0.0605614	0.0587241	0.0584183		0.056348	0.0394482	0.0566132	0.00348757			0.0528151	0.0718505
13.9	0.0468861	0.00933835	0.0160509	0.0221259	0.053721	0.0505068	0.0573328	0.0615549	0.0601792	0.0592119		0.0570596	0.0396258	0.0565277	0.0018185			0.0537695	0.0724391
14.0	0.0468441	0.00810762	0.014042	0.0208837	0.0533225	0.0513272	0.0581933	0.0625039	0.0615929	0.0599607		0.0577262	0.0397473	0.0563859	6.8462e-05			0.054676	0.0729735
14.1	0.0467389	0.0067985	0.0119368	0.0195651	0.0528662	0.0520991	0.0590098	0.0634083	0.062965	0.0606647		0.0583477	0.0398124	0.0561875	-0.00176363			0.0555343	0.0734534
14.2	0.0468801	0.00596245	0.0102604	0.0184367	0.0525167	0.0530655	0.0599901	0.0646754	0.064607	0.0617018		0.059427	0.0403033	0.0568189	-0.00304592			0.0567721	0.0744625
14.3	0.0474386	0.00590104	0.00930146	0.017644	0.0523635	0.0543575	0.0612444	0.066516	0.0666815	0.0632719		0.0612266	0.0414759	0.0587505	-0.00343561			0.0586155	0.0763091
14.4	0.0479503	0.00578822	0.00827253	0.0167866	0.0521592	0.0556114	0.0624612	0.0683168	0.0687207	0.0648076		0.0629907	0.0426062	0.060652	-0.00387979			0.0604223	0.0781165
14.5	0.0484147	0.00562367	0.00717256	0.0158636	0.0519035	0.0568272	0.0636406	0.0700776	0.0707249	0.0663088		0.0647192	0.0436942	0.0625236	-0.00437883			0.0621927	0.0798845
14.6	0.0488317	0.00540706	0.0060005	0.0148744	0.0515962	0.058005	0.0647826	0.0717984	0.0726943	0.0677759		0.0664123	0.0447399	0.0643656	-0.00493313			0.0639268	0.0816135
14.7	0.0496939	0.00549115	0.00529704	0.0140673	0.0515004	0.05913	0.0659949	0.0738989	0.0747046	0.0694733		0.0684065	0.0462492	0.0662471	-0.00516814			0.0661499	0.0838717
14.8	0.0509825	0.0058622	0.00504497	0.0134337	0.0516057	0.0602045	0.0672742	0.0763621	0.0767556	0.0713886		0.0706865	0.0481969	0.0681647	-0.00509729			0.0688331	0.0866268
14.9	0.0522383	0.00619084	0.0047401	0.0127411	0.051666	0.0612428	0.0685202	0.0787966	0.0787779	0.0732749		0.0729379	0.0501098	0.0700545	-0.00506993			0.0714842	0.0893458
15.0	0.053461	0.00647691	0.004382	0.0119889	0.0516811	0.062245	0.069733	0.0812025	0.0807719	0.0751321		0.075161	0.0519883	0.0719166	-0.00508616			0.0741036	0.0920288
15.1	0.054651	0.00672021	0.00397021	0.0111762	0.0516508	0.0632111	0.0709126	0.08358	0.0827377	0.0769606		0.0773559	0.0538325	0.0737514	-0.00514613			0.0766913	0.0946764
15.2	0.0559203	0.00752962	0.00401152	0.0109488	0.0517591	0.0642323	0.0721312	0.0859247	0.0846879	0.0788373		0.079814	0.0559884	0.0759321	-0.0047916			0.0797274	0.0978585
15.3	0.0572213	0.00865829	0.00430309	0.0110479	0.0519331	0.0652723	0.0733594	0.0882394	0.0866176	0.0807313		0.0824121	0.0583111	0.0783032	-0.00420529			0.0830081	0.101331
15.4	0.0584885	0.00975479	0.00455276	0.0111012	0.052067	0.0662788	0.0745559	0.0905272	0.0885198	0.0825985		0.0849813	0.0606003	0.0806488	-0.00365089			0.0862548	0.104763
15.5	0.0597221	0.0108191	0.00476035	0.0111085	0.0521608	0.0672518	0.0757208	0.0927883	0.0903948	0.0844392		0.0875218	0.0628562	0.082969	-0.00312828			0.0894678	0.108155
15.6	0.060922	0.0118513	0.00492568	0.0110693	0.0522141	0.0681912	0.0768541	0.0950229	0.0922426	0.0862535		0.0900339	0.0650791	0.085264	-0.00263737			0.0926476	0.111509
15.7	0.0622075	0.0130779	0.00544642	0.011185	0.0524893	0.068926	0.0778755	0.0968579	0.0941717	0.0879553		0.0927248	0.0669901	0.0880075	-0.00121274			0.0959735	0.115079
15.8	0.0635025	0.0143509	0.00606278	0.0113257	0.0528142	0.0695686	0.0788382	0.0985421	0.0961111	0.0896017		0.0954594	0.0687745	0.0908834	0.000507536			0.099325	0.11869
15.9	0.0647677	0.0155953	0.00664287	0.0114246	0.0531017	0.0701757	0.0797691	0.1002	0.0980252	0.0912216		0.0981693	0.0705253	0.093734	0.00220259			0.102642	0.122257
16.0	0.0660033	0.0168112	0.00718664	0.0114814	0.0533517	0.0707473	0.0806681	0.101832	0.0999141	0.0928152		0.100855	0.0722428	0.0965593	0.00387253			0.105926	0.125781
16.1	0.0672093	0.0179985	0.00769401	0.0114958	0.0535639	0.0712833	0.0815352	0.103437	0.101778	0.0943825		0.103516	0.073927	0.0993598	0.00551749			0.109177	0.129264
16.2	0.0686633	0.0193716	0.00870479	0.0119512	0.0539288	0.0717687	0.0822066	0.104576	0.10363	0.0958717		0.105868	0.0758185	0.10202	0.00705858			0.112459	0.132709
16.3	0.0701305	0.0207516	0.00976846	0.0124441	0.0542867	0.0722161	0.0828175	0.10562	0.105459	0.0973275		0.108151	0.0777196	0.104641	0.00856607			0.11572	0.136121
16.4	0.0715685	0.022106	0.0108028	0.0129009	0.0546085	0.0726279	0.0833925	0.106636	0.107262	0.0987581		0.11041	0.0795939	0.107241	0.0100525			0.118953	0.1395
16.5	0.0729772	0.0234348	0.011808	0.0133212	0.0548937	0.0730037	0.0839314	0.107624	0.109039	0.100163		0.112646	0.0814416	0.109819	0.011518			0.122156	0.142845
16.6	0.0743566	0.0247381	0.0127838	0.013705	0.055142	0.0733436	0.0844339	0.108583	0.110792	0.101544		0.114857	0.0832629	0.112376	0.0129627			0.12533	0.146159
16.7	0.0756497	0.0260319	0.0142019	0.0147144	0.0557252	0.0736016	0.084862	0.109354	0.111776	0.102524		0.116788	0.0846115	0.115451	0.0134959			0.128031	0.148954
16.8	0.076913	0.0273016	0.015602	0.015704	0.0562833	0.0738225	0.085254	0.110094	0.112719	0.103469		0.118692	0.085926	0.118515	0.0139868			0.130697	0.151713
16.9	0.0781473	0.0285471	0.0169768	0.0166635	0.0568102	0.0740066	0.0856105	0.110808	0.113633	0.104387		0.120574	0.0872135	0.121561	0.0144493			0.133334	0.154444
17.0	0.0793527	0.0297684	0.0183263	0.0175927	0.0573058	0.0741537	0.0859311	0.111494	0.114517	0.105276		0.122433	0.088474	0.124588	0.0148836			0.135944	0.157148
17.1	0.0805053	0.0309936	0.0197037	0.0185534	0.057801	0.0742826	0.0862498	0.112154	0.115365	0.10611		0.124244	0.0897061	0.127505	0.0153392			0.138481	0.159761
17.2	0.081422	0.0324441	0.021526	0.0200332	0.0585408	0.0745424	0.0868365	0.1128	0.116117	0.106684		0.125814	0.0908981	0.129602	0.0162085			0.140592	0.161805
17.3	0.0823126	0.0338732	0.0233264	0.021488	0.0592526	0.0747651	0.0873914	0.113419	0.116838	0.107225		0.127359	0.0920642	0.131677	0.0170551			0.142676	0.163823
17.4	0.0831769	0.0352807	0.0251047	0.0229178	0.0599363	0.0749502	0.0879142	0.114011	0.117529	0.107732		0.12888	0.0932044	0.133732	0.017879			0.144732	0.165816
17.5	0.084015	0.0366669	0.0268613	0.0243228	0.0605919	0.0750976	0.0884048	0.114577	0.118189	0.108207		0.130377	0.0943187	0.135765	0.0186803			0.146762	0.167785
17.6	0.0847515	0.0380452	0.0286408	0.0257537	0.0612981	0.0752827	0.0889442	0.114944	0.118727	0.108635		0.131691	0.0953355	0.137691	0.0195524			0.148643	0.169579
17.7	0.0851919	0.0394499	0.0305571	0.0273419	0.0622596	0.0757044	0.089744	0.114664	0.118909	0.108984		0.13241	0.0960685	0.139283	0.0207368			0.150061	0.170815
17.8	0.0856042	0.0408333	0.0324508	0.0289075	0.0631969	0.076093	0.0905168	0.114346	0.119054	0.109302		0.133102	0.0967714	0.140854	0.0219016			0.151456	0.172022
17.9	0.0859884	0.0421952	0.0343219	0.0304504	0.0641101	0.0764482	0.0912626	0.11399	0.119162	0.109586		0.133767	0.0974443	0.142404	0.023047			0.152825	0.173202
18.0	0.0863442	0.0435359	0.0361707	0.0319708	0.0649991	0.0767696	0.0919813	0.113597	0.119233	0.109838		0.134405	0.0980869	0.143933	0.024173			0.15417	0.174354
18.1	0.0866377	0.0447724	0.0380345	0.033565	0.0659724	0.0772386	0.0927281	0.11323	0.119357	0.110085		0.134946	0.0986185	0.145186	0.0254024			0.155369	0.175313
18.2	0.0868338	0.045823	0.0399504	0.0353271	0.067138	0.0780365	0.0935582	0.112953	0.119627	0.110357		0.135323	0.0989594	0.145909	0.0268556			0.156303	0.175912
18.3	0.0869985	0.0468511	0.0418449	0.0370672	0.0682826	0.0788067	0.0943629	0.112639	0.119863	0.1106		0.135671	0.0992681	0.146606	0.0282907			0.15721	0.176478
18.4	0.0871318	0.0478568	0.043718	0.0387853	0.0694061	0.079549	0.0951422	0.112289	0.120066	0.110815		0.135988	0.0995445	0.147277	0.029708			0.158092	0.17701
18.5	0.0872332	0.0488401	0.0455698	0.0404817	0.0705088	0.0802632	0.095896	0.111902	0.120234	0.111		0.136277	0.0997884	0.147922	0.0311074			0.158947	0.177509
18.6	0.087315	0.0499242	0.0475552	0.0423008	0.0717033	0.0811078	0.0968497	0.111802	0.120562	0.111259		0.1365	0.100004	0.148414	0.0322365			0.159524	0.177782
18.7	0.0873818	0.0511363	0.0497058	0.0442744	0.0730141	0.0821191	0.0980525	0.112063	0.121094	0.111614		0.136651	0.100194	0.148723	0.0330403			0.15977	0.177784
18.8	0.0874195	0.0523283	0.0518351	0.0462291	0.0743054	0.0831072	0.0992337	0.112298	0.121599	0.111941		0.136767	0.100351	0.149001	0.0338232			0.159983	0.177744
18.9	0.087428	0.0535002	0.0539431	0.0481648	0.0755774	0.0840722	0.100393	0.112506	0.122077	0.112239		0.136849	0.100475	0.149249	0.034585			0.160164	0.177662
19.0	0.087407	0.0546522	0.0560299	0.0500817	0.0768302	0.0850141	0.101531	0.112687	0.122528	0.112508		0.136897	0.100566	0.149466	0.0353258			0.160312	0.177537
19.1	0.0873898	0.0558592	0.0582755	0.0520624	0.0782492	0.0861035	0.102728	0.112801	0.122978	0.112822		0.136865	0.100681	0.150011	0.0359618			0.160228	0.17715
19.2	0.0873679	0.0571035	0.0606357	0.0540867	0.0797904	0.0873003	0.103965	0.112852	0.123421	0.113164		0.136767	0.100805	0.150802	0.0365144			0.159954	0.176548
19.3	0.0873161	0.0583289	0.0629752	0.0560923	0.0813146	0.0884764	0.105182	0.112872	0.123838	0.113479		0.136639	0.100893	0.151571	0.037047			0.159639	0.175895
19.4	0.087234	0.0595357	0.0652942	0.0580794	0.082822	0.0896318	0.106381	0.11286	0.124227	0.113768		0.136479	0.100945	0.152318	0.0375597			0.159283	0.175191
19.5	0.0871214	0.0607237	0.0675929	0.0600482	0.0843125	0.0907666	0.10756	0.112815	0.124589	0.114031		0.136287	0.100961	0.153042	0.0380526			0.158884	0.174435
19.6	0.086918	0.0620195	0.0700343	0.0622654	0.0858566	0.0920759	0.108911	0.113413	0.125275	0.114501		0.136299	0.101003	0.153693	0.0382607			0.158328	0.173581
19.7	0.0866563	0.0633549	0.0725273	0.0645858	0.0874149	0.0934543	0.110331	0.114298	0.126097	0.115054		0.13639	0.101041	0.154293	0.0383235			0.157678	0.172649
19.8	0.0863633	0.0646727	0.0749974	0.0668882	0.0889552	0.0948132	0.111733	0.115164	0.126896	0.115586		0.136453	0.101045	0.154866	0.0383602			0.156986	0.171654
19.9	0.0860388	0.0659728	0.0774451	0.0691728	0.0904776	0.0961526	0.113116	0.116011	0.127673	0.116095		0.136487	0.101017	0.155411	0.0383707			0.156251	0.170595
20.0	0.0856826	0.0672555	0.0798703	0.0714395	0.0919821	0.0974727	0.11448	0.11684	0.128427	0.116582		0.136493	0.100954	0.155927	0.038355			0.155472	0.169468
20.1	0.0850319	0.0686877	0.0825342	0.0739171	0.0935867	0.0989277	0.115758	0.117405	0.12937	0.117239		0.136886	0.101359	0.15623	0.0388183			0.155073	0.168644
20.2	0.0842784	0.0701438	0.0852399	0.0764316	0.0952028	0.100402	0.117	0.11789	0.130344	0.117922		0.137357	0.101858	0.156454	0.0393846			0.154739	0.16786
20.3	0.0834843	0.0715834	0.0879244	0.0789278	0.0968018	0.10186	0.118224	0.118355	0.131298	0.118584		0.137805	0.102331	0.156645	0.0399318			0.154368	0.167028
20.4	0.0826488	0.0730065	0.0905879	0.0814057	0.0983839	0.103299	0.11943	0.118799	0.132231	0.119227		0.13823	0.102778	0.156803	0.0404599			0.153959	0.166146
20.5	0.081771	0.0744132	0.0932305	0.0838656	0.099949	0.104721	0.120618	0.119224	0.133143	0.119849		0.138632	0.103198	0.156927	0.0409691			0.153512	0.165212
20.6	0.0811406	0.0759583	0.0960716	0.086232	0.101651	0.106345	0.12215	0.120038	0.134097	0.120751		0.139058	0.103845	0.15705	0.0416105			0.153094	0.164833
20.7	0.0804993	0.0775005	0.0989083	0.0885728	0.10335	0.10797	0.123696	0.120869	0.135035	0.12166		0.139465	0.104492	0.157147	0.0422476			0.152643	0.164466
20.8	0.0798223	0.0790267	0.101722	0.0908946	0.105032	0.109579	0.125224	0.121683	0.135954	0.122552		0.139849	0.105116	0.157215	0.0428676			0.152154	0.164058
20.9	0.079109	0.0805371	0.104514	0.0931973	0.106698	0.111171	0.126735	0.122481	0.136852	0.123426		0.14021	0.105717	0.157254	0.0434706			0.151625	0.163609
21.0	0.0783674	0.0820232	0.1073	0.0955088	0.108355	0.112752	0.128237	0.12325	0.137743	0.124287		0.140569	0.1063	0.157297	0.0440447			0.151074	0.163133
21.1	0.0777972	0.0832831	0.110497	0.0984808	0.110206	0.114457	0.129918	0.123719	0.138928	0.125255		0.141415	0.106969	0.158154	0.0443063			0.15093	0.162955
21.2	0.0771943	0.0845276	0.11367	0.101433	0.112042	0.116145	0.131582	0.124167	0.140094	0.126206		0.142244	0.107614	0.158985	0.0445486			0.150754	0.162744
21.3	0.0765581	0.0857567	0.116821	0.104366	0.113863	0.117817	0.13323	0.124593	0.141241	0.127141		0.143054	0.108237	0.15979	0.0447716			0.150547	0.162499
21.4	0.0758884	0.0869704	0.119949	0.107279	0.115669	0.119472	0.134861	0.124999	0.14237	0.128058		0.143847	0.108838	0.16057	0.0449754			0.150307	0.16222
21.5	0.0752684	0.0881814	0.123099	0.11023	0.117506	0.121157	0.136462	0.12552	0.143533	0.129003		0.144646	0.109497	0.161298	0.045203			0.150067	0.161986
21.6	0.075071	0.0894456	0.126465	0.113465	0.119576	0.123069	0.137971	0.126769	0.144969	0.130168		0.14556	0.110575	0.161863	0.0456463			0.149975	0.162148
21.7	0.0748475	0.090695	0.129806	0.116679	0.121632	0.124967	0.139465	0.128003	0.146388	0.131318		0.146457	0.111634	0.162402	0.0460729			0.149856	0.162285
21.8	0.0745979	0.0919296	0.133123	0.11987	0.123672	0.126849	0.140942	0.129222	0.147789	0.132452		0.147336	0.112674	0.162914	0.0464828			0.149709	0.162394
21.9	0.0743219	0.0931496	0.136416	0.12304	0.125697	0.128717	0.142404	0.130426	0.149173	0.13357		0.148198	0.113694	0.163399	0.046876			0.149534	0.162477
22.0	0.0741292	0.0943923	0.139691	0.126289	0.127769	0.130597	0.143935	0.13175	0.150615	0.134722		0.149081	0.114714	0.164069	0.0474134			0.149378	0.162555
22.1	0.0742044	0.0957197	0.142958	0.129782	0.129985	0.132536	0.145675	0.133416	0.152243	0.135988		0.150046	0.115767	0.165282	0.0483639			0.149322	0.162667
22.2	0.0742575	0.0970322	0.146203	0.133253	0.132187	0.134461	0.147399	0.13507	0.153855	0.13724		0.150995	0.116802	0.166475	0.0493015			0.149241	0.162754
22.3	0.0742883	0.0983296	0.149427	0.136703	0.134374	0.13637	0.149107	0.136711	0.155452	0.138478		0.151928	0.11782	0.167649	0.0502262			0.149134	0.162816
22.4	0.0742967	0.099612	0.152629	0.140131	0.136547	0.138265	0.150798	0.138338	0.157034	0.139703		0.152846	0.11882	0.168803	0.051138			0.149001	0.162852
22.5	0.0742301	0.100776	0.1558	0.143662	0.138806	0.140238	0.152512	0.140055	0.158639	0.140895		0.153815	0.119838	0.169932	0.051909			0.148942	0.162901
22.6	0.0740577	0.101762	0.158932	0.147359	0.141211	0.142332	0.154267	0.14192	0.160287	0.142042		0.154874	0.120892	0.17103	0.0524667			0.149015	0.162986
22.7	0.0738608	0.102732	0.162045	0.15103	0.1436	0.144405	0.156007	0.143773	0.161918	0.143174		0.155917	0.121929	0.172106	0.0530107			0.149066	0.163046
22.8	0.0736392	0.103685	0.165137	0.154675	0.145975	0.146456	0.157731	0.145614	0.163533	0.14429		0.156943	0.122948	0.17316	0.0535409			0.149094	0.163082
22.9	0.0733927	0.104622	0.16821	0.158294	0.148336	0.148488	0.159439	0.147444	0.165131	0.145392		0.157954	0.123951	0.174192	0.0540575			0.1491	0.163092
23.0	0.0731776	0.10563	0.171233	0.162019	0.150761	0.150517	0.161229	0.149361	0.166747	0.146623		0.158983	0.125119	0.17529	0.0543217			0.149098	0.163146
23.1	0.0729938	0.106708	0.174206	0.165844	0.153247	0.152549	0.163099	0.15136	0.168378	0.14798		0.160031	0.126445	0.176455	0.0543376			0.149087	0.163244
23.2	0.0727872	0.107771	0.17716	0.16964	0.155718	0.154567	0.164953	0.153348	0.169988	0.149324		0.161063	0.127754	0.177599	0.0543354			0.149053	0.163318
23.3	0.0725575	0.10882	0.180095	0.173408	0.158173	0.156572	0.166791	0.155325	0.171579	0.150656		0.16208	0.129044	0.178723	0.0543152			0.148996	0.163368
23.4	0.0723046	0.109854	0.183011	0.177147	0.160614	0.158562	0.168614	0.15729	0.17315	0.151974		0.163082	0.130315	0.179827	0.0542768			0.148915	0.163395
23.5	0.0722472	0.110849	0.185808	0.180844	0.163189	0.16062	0.170518	0.159386	0.174712	0.153323		0.164133	0.131545	0.180646	0.054476			0.148934	0.1635
23.6	0.0722994	0.111815	0.188527	0.184505	0.165837	0.162713	0.172464	0.161554	0.176263	0.154685		0.165206	0.132745	0.181286	0.0548121			0.149003	0.163645
23.7	0.0723304	0.112766	0.191227	0.188142	0.16847	0.164793	0.174395	0.16371	0.177797	0.156034		0.166262	0.13393	0.181906	0.055132			0.14905	0.163768
23.8	0.0723401	0.113704	0.19391	0.191755	0.171087	0.16686	0.176313	0.165853	0.179312	0.15737		0.1673	0.135099	0.182506	0.0554357			0.149073	0.163869
23.9	0.0723281	0.114628	0.196574	0.195345	0.173688	0.168914	0.178216	0.167985	0.18081	0.158693		0.168321	0.136253	0.183086	0.0557233			0.149073	0.163947
24.0	0.0723222	0.115631	0.199146	0.198832	0.176418	0.171032	0.18013	0.169337	0.182509	0.160156		0.169226	0.137311	0.184324	0.0563948			0.149135	0.164138
24.1	0.0723053	0.116653	0.201674	0.202273	0.179182	0.173163	0.18204	0.170411	0.184267	0.161659		0.170082	0.138326	0.185781	0.0571921			0.149205	0.164355
24.2	0.0722678	0.117663	0.204182	0.205693	0.181929	0.175281	0.183937	0.171473	0.186009	0.163151		0.170923	0.139326	0.187221	0.0579769			0.149255	0.164551
24.3	0.0722094	0.118659	0.20667	0.209093	0.184661	0.177386	0.18582	0.172524	0.187733	0.164631		0.171748	0.14031	0.188644	0.0587491			0.149283	0.164727
24.4	0.07213	0.119643	0.20914	0.212475	0.187377	0.179478	0.18769	0.173563	0.189441	0.166099		0.172558	0.141278	0.19005	0.0595087			0.14929	0.164881
24.5	0.0722871	0.120591	0.211339	0.215637	0.190071	0.181499	0.189504	0.175355	0.191064	0.167427		0.173141	0.142251	0.190967	0.0606031			0.149295	0.164847
24.6	0.0724644	0.121523	0.213476	0.218747	0.192747	0.183497	0.191299	0.17726	0.192659	0.168724		0.173672	0.143211	0.191787	0.0617441			0.14928	0.164762
24.7	0.0726195	0.12244	0.215591	0.221839	0.195408	0.185482	0.193081	0.179153	0.194237	0.170008		0.174184	0.144157	0.192585	0.0628752			0.149242	0.164654
24.8	0.0727519	0.123344	0.217684	0.224914	0.198054	0.187453	0.194851	0.181034	0.195799	0.171281		0.174679	0.145088	0.193362	0.0639964			0.149181	0.164523
24.9	0.0728612	0.124234	0.219755	0.22797	0.200684	0.189412	0.196609	0.182903	0.197344	0.172543		0.175155	0.146004	0.194117	0.0651078			0.149097	0.164369
25.0	0.0732561	0.125159	0.221474	0.230515	0.202924	0.19121	0.198244	0.18465	0.198884	0.173698		0.17593	0.14696	0.195048	0.0659085			0.149241	0.164152
25.1	0.0736433	0.126072	0.223167	0.233033	0.205142	0.192993	0.199862	0.186384	0.200411	0.174838		0.176699	0.147904	0.195962	0.0666899			0.14936	0.163911
25.2	0.0740154	0.126971	0.224842	0.235538	0.207347	0.194763	0.201466	0.188108	0.201924	0.175965		0.177455	0.148834	0.196857	0.0674594			0.149448	0.163645
25.3	0.0743724	0.127856	0.226497	0.238028	0.209539	0.196522	0.203057	0.189822	0.203424	0.177079		0.178197	0.149752	0.19773	0.0682169			0.149505	0.163355
25.4	0.0747326	0.128742	0.228111	0.240471	0.211709	0.19826	0.204625	0.191562	0.204845	0.178175		0.178926	0.15065	0.198609	0.0689243			0.149554	0.163049
25.5	0.0752548	0.12976	0.22949	0.242589	0.213778	0.199905	0.206101	0.193634	0.205625	0.179222		0.179656	0.151471	0.199715	0.0692517			0.149768	0.162797
25.6	0.0757634	0.130766	0.23085	0.244693	0.215836	0.201539	0.207564	0.195696	0.206389	0.180256		0.180372	0.152281	0.200806	0.0695663			0.149949	0.16252
25.7	0.0762584	0.13176	0.232191	0.246785	0.217883	0.203161	0.209015	0.197748	0.207139	0.18128		0.181076	0.153078	0.201883	0.0698679			0.150097	0.162219
25.8	0.0767398	0.132741	0.233513	0.248862	0.219919	0.204771	0.210454	0.199789	0.207874	0.182292		0.181767	0.153863	0.202945	0.0701566			0.150214	0.161893
25.9	0.0772008	0.133753	0.234747	0.25083	0.221865	0.206332	0.211841	0.201604	0.20861	0.183266		0.182412	0.154634	0.203953	0.070426			0.150254	0.161546
26.0	0.0776222	0.134912	0.235705	0.252422	0.223504	0.20774	0.213071	0.202594	0.209396	0.184134		0.182917	0.155386	0.204797	0.0706592			0.150096	0.161191
26.1	0.0780285	0.13606	0.236646	0.254001	0.225131	0.209136	0.214289	0.203573	0.21017	0.184989		0.183409	0.156125	0.205624	0.0708802			0.149915	0.160811
26.2	0.0784196	0.137199	0.23757	0.255566	0.226747	0.210518	0.215495	0.204543	0.210929	0.185833		0.183885	0.156849	0.206434	0.071089			0.149711	0.160407
26.3	0.0787954	0.138326	0.238476	0.257117	0.228351	0.211888	0.216689	0.205501	0.211675	0.186664		0.184348	0.157559	0.207226	0.0712857			0.149484	0.159977
26.4	0.0791812	0.139386	0.239271	0.258432	0.229841	0.213169	0.21779	0.206537	0.21236	0.187485		0.184799	0.15814	0.208152	0.0716551			0.149179	0.159518
26.5	0.0796046	0.140318	0.239856	0.259277	0.231107	0.214275	0.218711	0.207739	0.212932	0.188298		0.185244	0.158473	0.20937	0.0723932			0.148734	0.159022
26.6	0.0800146	0.141239	0.240424	0.260104	0.232362	0.215359	0.219619	0.208931	0.213489	0.189099		0.185675	0.158791	0.210575	0.0731225			0.148264	0.158499
26.7	0.0804111	0.142147	0.240973	0.260912	0.233606	0.21642	0.220515	0.210111	0.214032	0.189887		0.186093	0.159094	0.211766	0.0738431			0.147769	0.15795
26.8	0.0807939	0.143045	0.241504	0.261702	0.234839	0.217455	0.221398	0.211281	0.214561	0.190662		0.186496	0.159382	0.212944	0.0745549			0.147248	0.157374
26.9	0.0813363	0.143889	0.241894	0.262329	0.235941	0.218445	0.222161	0.212239	0.215033	0.191302		0.186837	0.159505	0.21377	0.0754051			0.146746	0.156781
27.0	0.0820823	0.14467	0.242113	0.262757	0.236882	0.219394	0.222779	0.212936	0.21544	0.191779		0.187101	0.159424	0.214159	0.0764309			0.146277	0.156177
27.1	0.0828169	0.14544	0.242315	0.263165	0.23781	0.22033	0.223382	0.213622	0.215832	0.192242		0.187349	0.159325	0.214532	0.0774494			0.145783	0.155548
27.2	0.0835403	0.1462	0.242498	0.263555	0.238726	0.221254	0.223971	0.214296	0.216209	0.192692		0.18758	0.159208	0.214889	0.0784608			0.145266	0.154893
27.3	0.0842522	0.146949	0.242663	0.263926	0.239629	0.222164	0.224545	0.214959	0.216571	0.193129		0.187796	0.159073	0.21523	0.079465			0.144725	0.154212
27.4	0.0850022	0.147653	0.242807	0.264102	0.24025	0.222944	0.225023	0.215652	0.216788	0.19343		0.18787	0.159062	0.215523	0.0808914			0.14408	0.153482
27.5	0.0857803	0.148319	0.24293	0.264121	0.240649	0.223621	0.225422	0.216363	0.216887	0.193619		0.187829	0.159146	0.215774	0.0826366			0.143348	0.152708
27.6	0.0865485	0.148974	0.243034	0.264118	0.241033	0.224285	0.225807	0.217059	0.216967	0.193794		0.187771	0.159214	0.216008	0.0843645			0.142592	0.151906
27.7	0.0873069	0.149618	0.243119	0.264093	0.241401	0.224936	0.226179	0.217738	0.217028	0.193955		0.187696	0.159266	0.216226	0.0860752			0.141812	0.151077
27.8	0.0880554	0.15025	0.243186	0.264046	0.241755	0.225573	0.226537	0.218401	0.21707	0.194101		0.187603	0.159302	0.216428	0.0877688			0.141006	0.15022
27.9	0.088865	0.150722	0.243004	0.263812	0.241823	0.225915	0.226716	0.21867	0.217287	0.194303		0.187604	0.159222	0.216311	0.0889256			0.140337	0.149332
28.0	0.0896995	0.151112	0.242694	0.263476	0.241745	0.22611	0.2268	0.218745	0.21757	0.194524		0.187641	0.159077	0.21603	0.0898252			0.139719	0.148414
28.1	0.0905255	0.151489	0.242362	0.263117	0.241649	0.22629	0.226869	0.218804	0.217827	0.19473		0.187662	0.158911	0.215728	0.0907132			0.139076	0.147467
28.2	0.0913431	0.151854	0.242008	0.262734	0.241532	0.226454	0.226922	0.218846	0.218057	0.194921		0.187667	0.158725	0.215404	0.0915897			0.138408	0.146492
28.3	0.0921523	0.152206	0.241633	0.262327	0.241397	0.226601	0.226959	0.218872	0.21826	0.195097		0.187656	0.158519	0.215057	0.0924546			0.137713	0.145487
28.4	0.092796	0.152532	0.24104	0.261764	0.241218	0.2266	0.226809	0.219601	0.217961	0.195243		0.187693	0.158489	0.214918	0.0934727			0.137007	0.144489
28.5	0.0933903	0.152842	0.240373	0.261144	0.241015	0.226549	0.2266	0.220499	0.217518	0.195369		0.187731	0.158491	0.214818	0.0945219			0.136276	0.143473
28.6	0.0939752	0.15314	0.239683	0.260501	0.240792	0.22648	0.226373	0.221383	0.217053	0.19548		0.187753	0.158475	0.2147	0.0955604			0.135516	0.142428
28.7	0.0945506	0.153424	0.238968	0.259837	0.24055	0.226395	0.22613	0.222254	0.216566	0.195576		0.187758	0.158442	0.214562	0.0965881			0.134728	0.141354
28.8	0.0951167	0.153696	0.238229	0.259149	0.240289	0.226293	0.22587	0.223111	0.216055	0.195657		0.187748	0.158391	0.214405	0.0976052			0.133911	0.140251
28.9	0.0955484	0.153758	0.237361	0.258274	0.24003	0.226077	0.225443	0.22381	0.215743	0.195624		0.187611	0.157888	0.213592	0.0972205			0.133005	0.139235
29.0	0.0959588	0.153787	0.236459	0.257358	0.239755	0.225835	0.224982	0.224486	0.215429	0.195567		0.187448	0.157324	0.212691	0.0966854			0.132047	0.138199
29.1	0.0963597	0.153804	0.235531	0.256418	0.239463	0.225575	0.224501	0.225154	0.215092	0.195493		0.187269	0.156739	0.211761	0.0961303			0.131041	0.137133
29.2	0.0967511	0.153807	0.234578	0.255453	0.239152	0.225297	0.223999	0.225813	0.214734	0.195405		0.187073	0.156134	0.210802	0.0955549			0.129985	0.136036
29.3	0.0971336	0.153794	0.2336	0.254457	0.238814	0.224996	0.223476	0.226438	0.214357	0.195297		0.186853	0.155506	0.209788	0.0949943			0.128885	0.13491
29.4	0.0975261	0.153652	0.232633	0.253269	0.238172	0.224539	0.222909	0.226251	0.214108	0.195074		0.186407	0.154841	0.207981	0.0955145			0.127983	0.133821
29.5	0.0979088	0.153495	0.231641	0.252053	0.237509	0.224063	0.222322	0.22605	0.213837	0.194836		0.18594	0.154152	0.206139	0.0960252			0.127036	0.1327
29.6	0.0982816	0.153323	0.230624	0.250809	0.236824	0.223566	0.221716	0.225835	0.213546	0.194581		0.185452	0.153439	0.20426	0.0965265			0.126041	0.131547
29.7	0.0986445	0.153136	0.22958	0.249535	0.236118	0.22305	0.22109	0.225605	0.213234	0.19431		0.184942	0.152702	0.202346	0.0970181			0.124995	0.130361
29.8	0.0989789	0.152915	0.228494	0.248252	0.235366	0.222489	0.220446	0.225583	0.212858	0.193995		0.184443	0.151954	0.20051	0.0974565			0.123928	0.129154
29.9	0.099197	0.152578	0.227295	0.247059	0.234458	0.221773	0.219792	0.226821	0.212212	0.193506		0.184114	0.151263	0.199309	0.097633			0.123011	0.127977
30.0	0.099405	0.152226	0.226069	0.245838	0.233526	0.221034	0.219116	0.228047	0.211544	0.192999		0.183765	0.150549	0.198082	0.0977988			0.122061	0.126769
30.1	0.0996028	0.151857	0.224815	0.24459	0.232571	0.220273	0.218419	0.22926	0.210854	0.192475		0.183397	0.149811	0.19683	0.0979538			0.121076	0.12553
30.2	0.0997905	0.151472	0.223534	0.243313	0.231591	0.21949	0.217701	0.230461	0.210142	0.191933		0.18301	0.14905	0.19555	0.0980979			0.120055	0.124259
30.3	0.0998956	0.15104	0.222249	0.24196	0.230604	0.218672	0.216975	0.231323	0.209366	0.191411		0.182573	0.14834	0.194112	0.0982947			0.119049	0.122958
30.4	0.0997889	0.150506	0.221006	0.240441	0.229641	0.217796	0.216266	0.231273	0.208449	0.190981		0.182035	0.147813	0.192273	0.0986576			0.118153	0.121629
30.5	0.0996693	0.149956	0.219736	0.238892	0.228654	0.216897	0.215536	0.231211	0.207508	0.190534		0.181478	0.147267	0.190397	0.0990117			0.117229	0.120268
30.6	0.0995369	0.149388	0.218438	0.237312	0.227642	0.215975	0.214783	0.231137	0.206543	0.190069		0.180902	0.146699	0.188483	0.0993571			0.116278	0.118875
30.7	0.0993916	0.148804	0.217112	0.235699	0.226605	0.215029	0.214008	0.231051	0.205553	0.189586		0.180307	0.146109	0.186532	0.0996937			0.115298	0.11745
30.8	0.0992352	0.148174	0.215752	0.234006	0.225524	0.21405	0.213172	0.230949	0.204596	0.189073		0.179643	0.145513	0.184611	0.0996818			0.11429	0.116051
30.9	0.0990688	0.14748	0.214353	0.2322	0.224388	0.213031	0.212252	0.230827	0.203709	0.188521		0.17888	0.144919	0.182768	0.0991063			0.113257	0.114715
31.0	0.098889	0.146769	0.212926	0.230361	0.223229	0.211989	0.21131	0.230693	0.202799	0.187951		0.178097	0.144305	0.180888	0.0985117			0.112199	0.113349
31.1	0.0986957	0.146039	0.21147	0.228488	0.222044	0.210922	0.210346	0.230546	0.201867	0.187362		0.177292	0.14367	0.178972	0.0978978			0.111117	0.111952
31.2	0.0984888	0.145291	0.209985	0.22658	0.220834	0.20983	0.209358	0.230386	0.200911	0.186754		0.176468	0.143015	0.177018	0.0972645			0.110009	0.110524
31.3	0.098081	0.144491	0.208453	0.224749	0.219749	0.20874	0.208304	0.230154	0.199965	0.186102		0.175639	0.142324	0.175476	0.095955			0.108935	0.109058
31.4	0.0974697	0.14364	0.206874	0.222997	0.218791	0.207651	0.207182	0.229849	0.199027	0.185407		0.17481	0.141598	0.174355	0.0939543			0.107896	0.107556
31.5	0.0968412	0.14277	0.205264	0.221212	0.217811	0.206538	0.206035	0.22953	0.198065	0.184694		0.17396	0.140852	0.173211	0.091913			0.106834	0.106024
31.6	0.0961955	0.141879	0.203623	0.219395	0.216809	0.205399	0.204864	0.229198	0.197078	0.183963		0.173091	0.140085	0.172045	0.0898303			0.105748	0.104459
31.7	0.0955323	0.140969	0.201952	0.217545	0.215785	0.204234	0.203667	0.22885	0.196066	0.183214		0.172202	0.139297	0.170855	0.0877052			0.104637	0.102863
31.8	0.0948242	0.140113	0.200322	0.215763	0.214648	0.203115	0.202464	0.22856	0.195037	0.182396		0.171255	0.138534	0.169448	0.0855398			0.103522	0.101325
31.9	0.0940817	0.139283	0.198708	0.21401	0.213431	0.202014	0.201248	0.228302	0.193986	0.181528		0.170263	0.137779	0.167895	0.0833354			0.102394	0.099812
32.0	0.0933217	0.138435	0.197064	0.212226	0.21219	0.200888	0.200007	0.228031	0.192908	0.180639		0.169251	0.137003	0.166315	0.08109			0.101242	0.098269
32.1	0.0925439	0.137567	0.195389	0.210408	0.210926	0.199736	0.198741	0.227748	0.191803	0.179729		0.168217	0.136206	0.164707	0.0788029			0.100065	0.096695
32.2	0.0917481	0.13668	0.193682	0.208557	0.209638	0.198558	0.19745	0.227453	0.190669	0.178799		0.167161	0.135388	0.163071	0.0764731			0.098863	0.0950896
32.3	0.0910236	0.135865	0.192081	0.206666	0.20838	0.197447	0.196305	0.226414	0.189645	0.178051		0.166225	0.134572	0.161722	0.0747104			0.097758	0.0936577
32.4	0.0903146	0.135065	0.1905	0.204739	0.207116	0.196348	0.195198	0.225089	0.188647	0.177358		0.165321	0.133743	0.160463	0.0731412			0.0966721	0.0922711
32.5	0.0895888	0.134246	0.18889	0.202777	0.205828	0.195225	0.194068	0.223741	0.187625	0.176646		0.164397	0.132893	0.15918	0.0715469			0.0955604	0.0908554
32.6	0.0888462	0.133408	0.187252	0.200781	0.204514	0.194078	0.192915	0.222371	0.186578	0.175917		0.163454	0.132023	0.157873	0.0699273			0.0944224	0.0894102
32.7	0.0880865	0.132552	0.185584	0.198749	0.203174	0.192908	0.191737	0.220978	0.185506	0.175169		0.162491	0.131131	0.156542	0.068282			0.0932577	0.087935
32.8	0.0872172	0.131662	0.183982	0.196812	0.201836	0.191638	0.190651	0.22025	0.184435	0.174294		0.161569	0.130389	0.15569	0.0671812			0.0921031	0.0866367
32.9	0.0863143	0.130751	0.182369	0.194864	0.200478	0.190328	0.189562	0.219627	0.183343	0.173379		0.160637	0.129659	0.154909	0.0661601			0.0909267	0.0853466
33.0	0.0853938	0.129819	0.180728	0.192882	0.199096	0.188992	0.188452	0.21899	0.182227	0.172445		0.159685	0.128911	0.154109	0.0651194			0.0897212	0.0840281
33.1	0.0844556	0.128868	0.179058	0.190867	0.197689	0.187629	0.187319	0.218338	0.181085	0.171491		0.158712	0.128144	0.153291	0.064059			0.0884857	0.0826808
33.2	0.0834994	0.127896	0.177359	0.188816	0.196257	0.18624	0.186164	0.217672	0.179918	0.170517		0.157718	0.127359	0.152455	0.0629787			0.0872193	0.0813041
33.3	0.0826065	0.126907	0.175851	0.187165	0.195088	0.185113	0.184919	0.216385	0.178809	0.169661		0.156892	0.126567	0.151455	0.0619446			0.0861546	0.0800924
33.4	0.0816977	0.125898	0.174322	0.185499	0.193907	0.183973	0.183648	0.215057	0.177678	0.168792		0.156054	0.125757	0.15043	0.060895			0.0850695	0.0788588
33.5	0.0807703	0.124869	0.172766	0.183803	0.192704	0.18281	0.182352	0.213707	0.176524	0.167904		0.155198	0.124928	0.149384	0.0598276			0.0839559	0.0775965
33.6	0.0798241	0.12382	0.171182	0.182078	0.191479	0.181623	0.181032	0.212335	0.175345	0.166998		0.154322	0.12408	0.148316	0.0587422			0.0828127	0.0763048
33.7	0.0788691	0.122762	0.169596	0.180329	0.190225	0.180412	0.179692	0.210931	0.174156	0.166075		0.153416	0.123218	0.147215	0.0576083			0.081645	0.0749936
33.8	0.0780051	0.121799	0.16826	0.178616	0.18888	0.179188	0.178382	0.209405	0.173107	0.165154		0.152371	0.122395	0.145961	0.0561289			0.0805144	0.0737664
33.9	0.0771235	0.120818	0.166898	0.176872	0.187512	0.17794	0.177048	0.207854	0.172037	0.164214		0.151305	0.121555	0.144684	0.0546267			0.0793588	0.0725139
34.0	0.0762243	0.119817	0.16551	0.175098	0.186119	0.176668	0.175691	0.206276	0.170944	0.163255		0.150217	0.120695	0.143384	0.0531012			0.0781778	0.0712356
34.1	0.0753073	0.118797	0.164097	0.173292	0.184703	0.175372	0.17431	0.204672	0.169828	0.162278		0.149107	0.119816	0.142061	0.0515523			0.0769708	0.0699312
34.2	0.0744397	0.117809	0.162696	0.171522	0.18328	0.174039	0.172891	0.203061	0.168678	0.161273		0.148005	0.118939	0.140737	0.0500637			0.0757952	0.0686732
34.3	0.0738203	0.117012	0.16142	0.169991	0.181906	0.172638	0.171398	0.201498	0.167461	0.160217		0.147	0.118121	0.139481	0.048882			0.0748252	0.0676778
34.4	0.0731861	0.116198	0.16012	0.168432	0.180507	0.171211	0.169879	0.199908	0.166223	0.159141		0.145974	0.117285	0.1382	0.0476788			0.0738351	0.0666612
34.5	0.0725371	0.115367	0.158797	0.166846	0.179083	0.169758	0.168334	0.19829	0.164961	0.158045		0.144927	0.116429	0.136895	0.0464538			0.0728249	0.0656232
34.6	0.0718731	0.11452	0.157449	0.165232	0.177635	0.16828	0.166762	0.196643	0.163677	0.156928		0.143858	0.115555	0.135566	0.0452068			0.0717941	0.0645634
34.7	0.0711483	0.113718	0.15617	0.163728	0.176205	0.16683	0.165299	0.194908	0.162356	0.155871		0.142803	0.114676	0.134567	0.0438961			0.0707789	0.0634929
34.8	0.0703106	0.113034	0.155069	0.162495	0.174847	0.16547	0.1641	0.193015	0.160983	0.154963		0.141802	0.113809	0.134305	0.0424713			0.0698219	0.0624243
34.9	0.0694564	0.112335	0.153946	0.16124	0.173463	0.164085	0.162879	0.19109	0.159586	0.154037		0.140781	0.112923	0.134032	0.041018			0.0688467	0.061334
35.0	0.0685856	0.11162	0.152803	0.159962	0.172055	0.162674	0.161636	0.189132	0.158164	0.153093		0.139739	0.112017	0.133745	0.0395357			0.0678529	0.0602215
35.1	0.0676978	0.11089	0.151638	0.158661	0.170621	0.161238	0.160371	0.18714	0.156719	0.152131		0.138677	0.111091	0.133447	0.0380237			0.0668405	0.0590868
35.2	0.0669725	0.110199	0.150607	0.157368	0.169168	0.159793	0.159099	0.185018	0.155298	0.151022		0.137734	0.110238	0.132538	0.036929			0.0658917	0.0580617
35.3	0.0664637	0.109565	0.149757	0.156092	0.1677	0.158346	0.157823	0.182736	0.153915	0.149727		0.136953	0.109489	0.130839	0.0363927			0.0650306	0.0571869
35.4	0.0659418	0.108917	0.14889	0.154793	0.166207	0.156873	0.156525	0.180417	0.152508	0.148408		0.136155	0.108722	0.129111	0.0358448			0.0641515	0.0562934
35.5	0.0654065	0.108255	0.148004	0.15347	0.164689	0.155374	0.155202	0.178061	0.151077	0.147066		0.135339	0.107939	0.127355	0.0352852			0.0632541	0.0553811
35.6	0.0648577	0.107579	0.147099	0.152125	0.163145	0.153848	0.153855	0.175666	0.14962	0.145699		0.134507	0.107138	0.125571	0.034714			0.0623382	0.0544495
35.7	0.0641849	0.106941	0.146257	0.150871	0.161724	0.15224	0.152464	0.173479	0.14816	0.14435		0.133598	0.10616	0.124377	0.0341721			0.0614524	0.0536055
35.8	0.0634096	0.106333	0.145462	0.149686	0.160399	0.150563	0.151035	0.17146	0.146692	0.143013		0.132623	0.105034	0.123662	0.0336516			0.0605875	0.0528289
35.9	0.0626204	0.105712	0.14465	0.148479	0.159051	0.148857	0.149582	0.169409	0.145199	0.141653		0.13163	0.103886	0.122932	0.0331199			0.0597045	0.0520342
36.0	0.0618173	0.105077	0.143821	0.147251	0.15768	0.147123	0.148104	0.167327	0.14368	0.140271		0.13062	0.102717	0.122188	0.0325768			0.0588032	0.0512213
36.1	0.061	0.104429	0.142974	0.146	0.156286	0.14536	0.146602	0.165214	0.142136	0.138867		0.12959	0.101526	0.121428	0.0320224			0.0578833	0.0503899
36.2	0.0601794	0.103972	0.142429	0.145023	0.154941	0.143713	0.14517	0.162887	0.140617	0.137509		0.128411	0.100551	0.119947	0.0313278			0.0570031	0.0495004
36.3	0.0593494	0.103602	0.142026	0.144174	0.153609	0.142109	0.143761	0.160435	0.139099	0.136164		0.127146	0.0996753	0.118095	0.0305573			0.0561333	0.0485729
36.4	0.0585046	0.103221	0.141609	0.143307	0.152254	0.140478	0.142328	0.157946	0.137557	0.134796		0.12586	0.0987824	0.116214	0.0297734			0.0552453	0.0476267
36.5	0.0576449	0.102828	0.141179	0.142422	0.150876	0.138819	0.140871	0.15542	0.13599	0.133406		0.124553	0.0978724	0.114303	0.028976			0.0543389	0.0466613
36.6	0.0567701	0.102424	0.140734	0.141519	0.149474	0.137132	0.139388	0.152857	0.134398	0.131993		0.123223	0.0969449	0.112363	0.028165			0.0534139	0.0456766
36.7	0.056205	0.102013	0.140376	0.140811	0.148127	0.135512	0.137823	0.150895	0.132895	0.130525		0.121827	0.0960444	0.110695	0.0267258			0.0526267	0.0446983
36.8	0.0557151	0.101591	0.140033	0.140143	0.146779	0.133891	0.136217	0.149075	0.131398	0.129026		0.120394	0.0951384	0.109081	0.0251011			0.0518652	0.0437076
36.9	0.0552141	0.101158	0.139677	0.139461	0.145409	0.132242	0.134584	0.147228	0.129877	0.127503		0.118937	0.0942149	0.107441	0.0234542			0.0510877	0.0426973
37.0	0.0547019	0.100712	0.139309	0.138762	0.144017	0.130565	0.132925	0.145353	0.12833	0.125956		0.117454	0.0932736	0.105775	0.0217847			0.050294	0.0416674
37.1	0.0541784	0.100255	0.138928	0.138048	0.142603	0.128861	0.131238	0.14345	0.126758	0.124385		0.115947	0.0923145	0.104081	0.0200926			0.0494839	0.0406175
37.2	0.0535056	0.100002	0.138623	0.137378	0.141376	0.127282	0.129708	0.141419	0.12534	0.122856		0.114672	0.0912437	0.102169	0.019643			0.0485007	0.0397256
37.3	0.0528053	0.0997606	0.138316	0.136698	0.140151	0.125693	0.128174	0.139347	0.123917	0.12131		0.113404	0.0901436	0.100207	0.0193149			0.0474825	0.0388336
37.4	0.0520917	0.0995096	0.137998	0.136004	0.138906	0.124078	0.126614	0.137245	0.122469	0.119741		0.112114	0.0890235	0.0982176	0.0189782			0.0464452	0.0379229
37.5	0.0513647	0.0992485	0.137667	0.135295	0.13764	0.122436	0.12503	0.135113	0.120998	0.118147		0.110803	0.0878832	0.0961984	0.0186328			0.0453885	0.0369934
37.6	0.0506245	0.0989787	0.137328	0.134576	0.13636	0.120772	0.123428	0.132956	0.119494	0.116527		0.109471	0.0867222	0.0941511	0.018284			0.044321	0.0360476
37.7	0.0498847	0.0987565	0.137114	0.134081	0.135286	0.119296	0.122105	0.131082	0.117677	0.1148		0.108124	0.085531	0.0921326	0.018151			0.0436039	0.035205
37.8	0.0491319	0.0985247	0.13689	0.133572	0.134192	0.117795	0.12076	0.12918	0.115833	0.113047		0.106755	0.0843197	0.0900844	0.0180088			0.0428712	0.0343451
37.9	0.0483659	0.0982832	0.136655	0.133049	0.13308	0.116269	0.119393	0.12725	0.113959	0.111268		0.105364	0.0830881	0.0880061	0.0178575			0.0421226	0.0334677
38.0	0.0475867	0.0980321	0.136409	0.132512	0.131948	0.114719	0.118003	0.125289	0.112057	0.109463		0.10395	0.081836	0.0858973	0.0176969			0.0413579	0.0325727
38.1	0.0468405	0.0977699	0.136173	0.131989	0.130812	0.113178	0.116598	0.12336	0.110182	0.107663		0.102506	0.0805719	0.0837985	0.0174644			0.0406155	0.0316936
38.2	0.0463655	0.0974897	0.136048	0.131634	0.129755	0.111836	0.115225	0.121777	0.10863	0.106033		0.100996	0.079341	0.0819217	0.0168379			0.0400936	0.0310042
38.3	0.0458794	0.0971998	0.135912	0.131267	0.12868	0.110471	0.113829	0.120167	0.107052	0.104379		0.0994615	0.0780895	0.080017	0.0161991			0.0395589	0.0302992
38.4	0.0453819	0.0969004	0.135766	0.130887	0.127588	0.109084	0.112411	0.118531	0.105448	0.1027		0.097902	0.076817	0.078084	0.0155481			0.0390111	0.0295783
38.5	0.0448731	0.0965912	0.13561	0.130494	0.126477	0.107673	0.11097	0.116869	0.103819	0.100995		0.0963171	0.0755232	0.0761225	0.0148847			0.0384503	0.0288414
38.6	0.0443609	0.0962956	0.135498	0.130092	0.125386	0.106297	0.109566	0.115252	0.102228	0.0993245		0.0947904	0.0743107	0.0741895	0.0143505			0.0379133	0.028105
38.7	0.0438614	0.0960575	0.135533	0.129691	0.124385	0.105068	0.108316	0.113822	0.100798	0.0978003		0.0934838	0.0733758	0.0723942	0.0142148			0.0374698	0.0274008
38.8	0.0433515	0.0958099	0.135559	0.129278	0.123367	0.103819	0.107044	0.112371	0.0993451	0.0962531		0.0921571	0.0724246	0.0705706	0.0140721			0.0370131	0.026681
38.9	0.0428312	0.0955528	0.135576	0.128852	0.122334	0.102549	0.105752	0.110899	0.0978697	0.0946827		0.09081	0.0714572	0.0687183	0.0139224			0.0365431	0.0259453
39.0	0.0423005	0.095286	0.135584	0.128414	0.121284	0.101258	0.104439	0.109405	0.0963712	0.0930888		0.0894423	0.0704732	0.0668369	0.0137658			0.0360597	0.0251938
39.1	0.0418262	0.0950382	0.135545	0.128037	0.120283	0.100046	0.103124	0.107707	0.0948155	0.0915586		0.0881255	0.0694814	0.0650334	0.0136167			0.0354814	0.0245034
39.2	0.0414533	0.0948284	0.135436	0.127772	0.119376	0.0989819	0.101822	0.105678	0.0931789	0.0901532		0.0869088	0.0684871	0.0633829	0.0134848			0.0347533	0.0239269
39.3	0.0410701	0.0946091	0.135316	0.127496	0.118454	0.0978991	0.1005	0.103618	0.0915173	0.0887274		0.0856727	0.0674756	0.0617073	0.0133462			0.0340108	0.0233359
39.4	0.0406763	0.0943801	0.135188	0.127209	0.117517	0.0967976	0.0991566	0.101525	0.0898302	0.0872809		0.084417	0.0664466	0.0600061	0.0132008			0.0332536	0.0227304
39.5	0.0402721	0.0941413	0.135049	0.126911	0.116565	0.0956772	0.0977919	0.0993994	0.0881173	0.0858135		0.0831415	0.0653999	0.0582792	0.0130486			0.0324818	0.02211
39.6	0.0399372	0.0939253	0.134907	0.126661	0.115592	0.0946001	0.0965541	0.0976787	0.0865551	0.0843448		0.0818257	0.0643155	0.0566327	0.0129907			0.0318177	0.0215202
39.7	0.0396755	0.0937335	0.134763	0.126461	0.114598	0.0935693	0.0954499	0.0963866	0.0851526	0.0828745		0.0804691	0.0631928	0.0550706	0.0130306			0.0312664	0.0209635
39.8	0.0394046	0.0935328	0.134609	0.12625	0.113587	0.0925203	0.0943264	0.095074	0.0837286	0.081382		0.079092	0.0620521	0.0534828	0.0130642			0.0307014	0.0203933
39.9	0.0391246	0.0933232	0.134445	0.126026	0.112559	0.0914529	0.0931834	0.0937406	0.0822827	0.0798668		0.0776942	0.0608932	0.0518689	0.0130914			0.0301226	0.0198096
40.0	0.0388353	0.0931045	0.13427	0.125792	0.111514	0.0903668	0.0920206	0.0923862	0.0808147	0.0783286		0.0762755	0.0597159	0.0502284	0.0131122			0.0295297	0.0192122
40.1	0.0386373	0.0929574	0.134055	0.125548	0.110495	0.0892676	0.091013	0.0909351	0.0795513	0.0769952		0.0750747	0.0587167	0.048412	0.012917			0.0289311	0.0187242
40.2	0.0384954	0.0928538	0.133809	0.125296	0.109488	0.0881535	0.0901003	0.0894085	0.0784148	0.0757882		0.0740091	0.0578263	0.0464697	0.0125796			0.0283251	0.0183026
40.3	0.0383453	0.0927419	0.133552	0.125032	0.108466	0.0870207	0.0891706	0.0878528	0.0772605	0.0745619		0.0729263	0.056919	0.0444956	0.0122343			0.0277065	0.0178687
40.4	0.0381869	0.0926217	0.133285	0.124757	0.107428	0.0858689	0.0882238	0.0862673	0.0760881	0.0733161		0.0718259	0.0559946	0.0424891	0.0118808			0.0270754	0.0174223
40.5	0.0380201	0.0924932	0.133007	0.124472	0.106375	0.0846979	0.0872597	0.0846515	0.0748974	0.0720504		0.0707078	0.055053	0.0404498	0.0115193			0.0264315	0.0169633
40.6	0.0378712	0.0922431	0.132906	0.124139	0.105518	0.0835493	0.0863223	0.0831345	0.0737144	0.0707667		0.0696743	0.053894	0.0390392	0.0112267			0.0260303	0.0166181
40.7	0.0377247	0.0919417	0.132865	0.123782	0.104727	0.0823976	0.0853857	0.0816402	0.0725235	0.0694643		0.0686613	0.0526419	0.0378575	0.0109539			0.0257138	0.0163094
40.8	0.0375709	0.0916314	0.132813	0.123414	0.103922	0.0812267	0.0844336	0.0801202	0.0713147	0.0681425		0.0676304	0.0513714	0.0366573	0.0106719			0.0253858	0.0159896
40.9	0.0374097	0.0913121	0.132752	0.123035	0.103103	0.0800364	0.0834657	0.0785742	0.0700879	0.066801		0.0665812	0.0500823	0.0354385	0.0103805			0.0250462	0.0156589
41.0	0.037241	0.0909838	0.132681	0.122645	0.10227	0.0788265	0.0824818	0.0770015	0.0688428	0.0654396		0.0655136	0.0487744	0.0342007	0.0100797			0.0246951	0.0153169
41.1	0.0371104	0.0907369	0.132654	0.122428	0.101437	0.0779683	0.081577	0.0748036	0.067742	0.0642075		0.0644268	0.0479237	0.0334734	0.00963845			0.0242642	0.0151058
41.2	0.0369812	0.090498	0.132629	0.122234	0.100592	0.0771634	0.0806744	0.0724627	0.0666533	0.0629839		0.0633216	0.0471473	0.0328321	0.00916437			0.0238094	0.0149107
41.3	0.0368448	0.0902502	0.132596	0.122028	0.0997338	0.076343	0.0797562	0.0700885	0.0655465	0.0617412		0.0621979	0.0463573	0.0321796	0.00868172			0.0233432	0.0147052
41.4	0.0367011	0.0899937	0.132553	0.121811	0.098861	0.0755071	0.0788222	0.0676807	0.0644212	0.0604789		0.0610555	0.0455535	0.0315156	0.00819048			0.0228656	0.0144892
41.5	0.0365503	0.0897283	0.132502	0.121583	0.0979736	0.0746554	0.0778723	0.0652384	0.0632772	0.0591968		0.0598941	0.0447359	0.0308402	0.00769061			0.0223763	0.0142626
41.6	0.0365786	0.0895789	0.132386	0.121215	0.0972114	0.0737804	0.0770322	0.0641967	0.062136	0.0581505		0.0588398	0.043971	0.0301485	0.00748682			0.0219357	0.0139668
41.7	0.0366083	0.0894267	0.132258	0.120832	0.0964415	0.0728897	0.0761831	0.0631986	0.0609785	0.0570982		0.057774	0.0431962	0.0294443	0.00728684			0.0214861	0.0136584
41.8	0.0366319	0.0892665	0.13212	0.120436	0.0956581	0.0719833	0.0753196	0.062186	0.0598038	0.0560294		0.0566914	0.0424087	0.0287275	0.00707825			0.021025	0.0133397
41.9	0.0366494	0.0890982	0.131973	0.120029	0.094861	0.0710611	0.0744415	0.0611589	0.0586115	0.054944		0.0555917	0.0416084	0.0279981	0.006861			0.0205523	0.0130105
42.0	0.0366297	0.0889188	0.131827	0.119618	0.0940486	0.0701368	0.0735703	0.0601305	0.057421	0.053875		0.0544887	0.0408065	0.0272289	0.00666804			0.0200798	0.0126884
42.1	0.0362367	0.0886941	0.131813	0.119285	0.0932063	0.0693619	0.0729394	0.0592463	0.0564443	0.0531847		0.0535329	0.0401267	0.0261242	0.00685777			0.0197361	0.0125628
42.2	0.0358351	0.0884609	0.13179	0.118942	0.0923496	0.068573	0.0722965	0.0583483	0.0554532	0.0524817		0.0525616	0.0394347	0.0250029	0.00704275			0.0193821	0.0124275
42.3	0.0354249	0.088219	0.131757	0.118589	0.0914782	0.0677699	0.0716416	0.0574366	0.0544476	0.051766		0.0515744	0.0387304	0.0238647	0.00722295			0.0190177	0.0122826
42.4	0.0350059	0.0879683	0.131716	0.118225	0.0905922	0.0669524	0.0709747	0.056511	0.0534273	0.0510374		0.0505714	0.0380135	0.0227095	0.00739839			0.0186428	0.012128
42.5	0.0346498	0.0877401	0.131632	0.117857	0.0897003	0.0661401	0.0702907	0.0555675	0.0524405	0.0502558		0.0495976	0.0372901	0.0216094	0.00753118			0.0182671	0.0120028
42.6	0.0345816	0.0876326	0.131396	0.117503	0.0888314	0.065395	0.0695733	0.0545908	0.0516388	0.0492953		0.0487965	0.0365781	0.0207921	0.00750276			0.0179207	0.0120299
42.7	0.0345075	0.0875174	0.13115	0.117139	0.0879478	0.064636	0.0688418	0.0535951	0.0508238	0.0483201		0.0479818	0.0358527	0.0199601	0.00746904			0.0175631	0.0120483
42.8	0.0344274	0.0873947	0.130895	0.116765	0.0870495	0.0638631	0.0680959	0.0525801	0.0499951	0.0473304		0.0471534	0.0351139	0.0191133	0.00743003			0.0171941	0.0120577
42.9	0.0343414	0.0872644	0.13063	0.11638	0.0861363	0.0630761	0.0673356	0.0515453	0.0491528	0.0463257		0.0463112	0.0343616	0.0182515	0.00738572			0.0168137	0.0120583
43.0	0.0342566	0.0871096	0.130356	0.116019	0.085224	0.0623337	0.0666081	0.0505486	0.0484224	0.0453772		0.0454629	0.0336496	0.0174618	0.0071288			0.0164994	0.012048
43.1	0.0341817	0.0869096	0.130075	0.115728	0.0843321	0.0617078	0.0659716	0.0496612	0.0479569	0.0445714		0.0446177	0.033044	0.016852	0.00640641			0.0163466	0.0120246
43.2	0.0341008	0.0867011	0.129783	0.115426	0.0834257	0.0610696	0.0653223	0.0487556	0.0474808	0.043753		0.0437582	0.032427	0.0162318	0.00567238			0.0161848	0.0119922
43.3	0.034014	0.0864839	0.129481	0.115113	0.0825044	0.0604189	0.0646602	0.0478314	0.0469939	0.0429217		0.0428844	0.0317985	0.015601	0.0049266			0.0160141	0.0119507
43.4	0.0339212	0.0862579	0.129168	0.114789	0.0815683	0.0597556	0.0639851	0.0468883	0.0464963	0.0420774		0.041996	0.0311585	0.0149596	0.00416898			0.0158343	0.0119001
43.5	0.0338791	0.0860017	0.128873	0.114439	0.0806684	0.0590716	0.0633364	0.0461144	0.0459816	0.041261		0.041263	0.0306197	0.0143112	0.0037896			0.0157022	0.0118326
43.6	0.0339063	0.0857081	0.128607	0.114057	0.0798232	0.0583642	0.0627272	0.0455745	0.045448	0.040486		0.0407433	0.0302212	0.0136562	0.00392143			0.0156368	0.0117465
43.7	0.0339275	0.0854054	0.128329	0.113664	0.078965	0.0576441	0.0621053	0.0450203	0.0449032	0.0396984		0.040212	0.0298136	0.0129898	0.00404867			0.0155633	0.0116523
43.8	0.0339427	0.0850933	0.128042	0.113258	0.0780937	0.056911	0.0614706	0.0444516	0.0443471	0.0388979		0.0396689	0.0293971	0.0123119	0.00417134			0.0154814	0.0115501
43.9	0.0339519	0.0847719	0.127743	0.112841	0.0772091	0.0561648	0.060823	0.0438682	0.0437797	0.0380844		0.039114	0.0289714	0.0116224	0.00428944			0.0153911	0.0114398
44.0	0.0339543	0.0844611	0.127428	0.112371	0.0764188	0.0555196	0.060185	0.042924	0.0430876	0.0373015		0.0382887	0.0286022	0.0110752	0.00439329			0.015311	0.011271
44.1	0.03395	0.0841575	0.127099	0.111854	0.0757048	0.0549577	0.0595538	0.0416757	0.0422884	0.0365426		0.037235	0.0282784	0.0106446	0.00448478			0.0152378	0.0110519
44.2	0.0339394	0.0838446	0.126759	0.111324	0.0749781	0.0543848	0.0589105	0.0404089	0.0414752	0.0357715		0.0361663	0.0279457	0.010203	0.00457198			0.0151561	0.0108237
44.3	0.0339226	0.0835222	0.12641	0.110782	0.0742385	0.0538009	0.0582551	0.0391234	0.0406479	0.0349883		0.0350824	0.0276041	0.00975032	0.00465489			0.0150657	0.0105864
44.4	0.0338995	0.0831904	0.126051	0.110228	0.073486	0.0532058	0.0575873	0.0378188	0.0398064	0.0341928		0.0339832	0.0272534	0.00928647	0.0047335			0.0149667	0.0103399
44.5	0.0337756	0.0829011	0.125615	0.109672	0.0726564	0.0525388	0.0570458	0.0373684	0.0391365	0.0335517		0.0331845	0.0269691	0.00884106	0.00505686			0.0148714	0.0102906
44.6	0.0335974	0.0826304	0.125133	0.109108	0.0717811	0.0518289	0.0565635	0.0373462	0.0385485	0.0329844		0.0325337	0.0267142	0.0084009	0.00550268			0.0147739	0.0103379
44.7	0.0334126	0.0823523	0.12464	0.108532	0.0708923	0.0511066	0.0560706	0.0373115	0.0379484	0.0324065		0.0318713	0.0264505	0.00795121	0.00594512			0.0146678	0.0103776
44.8	0.0332213	0.0820667	0.124136	0.107944	0.0699899	0.0503717	0.0555668	0.037264	0.0373364	0.031818		0.0311974	0.0261781	0.00749195	0.0063842			0.0145531	0.0104097
44.9	0.0330233	0.0817736	0.12362	0.107344	0.0690736	0.049624	0.0550522	0.0372037	0.0367122	0.0312188		0.0305118	0.0258969	0.00702304	0.00681991			0.0144298	0.0104341
45.0	0.0329255	0.0815246	0.123115	0.106809	0.0683332	0.0490875	0.0545457	0.0365651	0.0364234	0.0308004		0.0299614	0.0256405	0.00658031	0.00667865			0.0143212	0.0104503
45.1	0.0328515	0.0812822	0.122605	0.106285	0.0676342	0.0486018	0.0540334	0.035753	0.0362214	0.0304263		0.029442	0.0253848	0.00613904	0.00636989			0.0142111	0.0104586
45.2	0.0327714	0.0810317	0.122084	0.105749	0.0669236	0.048104	0.0535098	0.0349256	0.0360092	0.0300431		0.0289126	0.0251202	0.0056893	0.00605378			0.0140931	0.0104592
45.3	0.0326851	0.0807732	0.121553	0.105203	0.0662014	0.0475941	0.0529748	0.0340824	0.0357868	0.0296505		0.028373	0.0248466	0.00523104	0.00573027			0.0139671	0.0104521
45.4	0.0325927	0.0805064	0.12101	0.104644	0.0654673	0.047072	0.0524282	0.0332235	0.0355542	0.0292487		0.0278232	0.024564	0.0047642	0.00539932			0.013833	0.0104372
45.5	0.0326069	0.0801769	0.120499	0.104014	0.0646634	0.0465297	0.0517605	0.0326523	0.0353968	0.0288899		0.0271745	0.0244017	0.00461817	0.00608741			0.0136487	0.0104636
45.6	0.0326283	0.0798328	0.119982	0.103365	0.0638406	0.0459756	0.051068	0.0321058	0.0352368	0.0285288		0.0265047	0.0242462	0.00450263	0.00688634			0.0134508	0.010488
45.7	0.0326444	0.07948	0.119454	0.102705	0.0630051	0.0454107	0.0503631	0.0315499	0.0350645	0.0281594		0.0258235	0.024083	0.00438044	0.0076802			0.013244	0.0105047
45.8	0.0326549	0.0791186	0.118914	0.102033	0.0621569	0.0448348	0.0496456	0.0309846	0.0348801	0.0277817		0.0251309	0.0239121	0.00425155	0.008469			0.0130284	0.0105139
45.9	0.0326628	0.0787493	0.118363	0.101351	0.0612985	0.0442486	0.0489189	0.0304053	0.034681	0.0273979		0.0244268	0.0237321	0.00411833	0.00924193			0.0128087	0.0105129
46.0	0.0328409	0.0784262	0.117753	0.100828	0.0605963	0.0436984	0.0484062	0.0295331	0.0343138	0.0271419		0.0237223	0.0234653	0.00412875	0.00932823			0.0128978	0.0103544
46.1	0.033014	0.0780946	0.117131	0.100293	0.0598824	0.0431375	0.0478825	0.0286502	0.0339365	0.0268768		0.0230069	0.0231902	0.00413225	0.00940892			0.0129792	0.0101876
46.2	0.0331821	0.0777546	0.116498	0.0997477	0.0591567	0.0425658	0.0473477	0.0277565	0.0335491	0.0266027		0.0222806	0.0229067	0.00412881	0.009484			0.0130531	0.0100125
46.3	0.0333451	0.0774059	0.115854	0.0991903	0.0584192	0.0419832	0.0468016	0.0268518	0.0331516	0.0263195		0.0215433	0.0226146	0.0041184	0.00955344			0.0131193	0.00982897
46.4	0.0334808	0.0770502	0.115212	0.0986274	0.0576807	0.0413623	0.0462468	0.025926	0.0327539	0.0260398		0.0208496	0.0223402	0.00410731	0.00975678			0.0131808	0.00964914
46.5	0.0334654	0.0766961	0.114652	0.098093	0.0570023	0.0405515	0.0456979	0.0249213	0.0324119	0.0258346		0.0205032	0.022227	0.00413111	0.0108675			0.0132544	0.00954041
46.6	0.0334441	0.0763336	0.114082	0.0975473	0.0563126	0.0397274	0.0451383	0.0239031	0.0320609	0.0256213		0.0201474	0.0221039	0.00414919	0.0119759			0.0133203	0.00942371
46.7	0.033417	0.0759626	0.1135	0.0969902	0.0556116	0.03889	0.0445677	0.0228713	0.0317007	0.0253999		0.0197821	0.0219709	0.00416155	0.0130821			0.0133786	0.00929899
46.8	0.033384	0.0755829	0.112906	0.0964215	0.0548991	0.0380392	0.0439862	0.0218257	0.0313313	0.0251703		0.0194072	0.0218277	0.00416816	0.014186			0.0134292	0.00916618
46.9	0.0332809	0.0751992	0.112349	0.0958727	0.0542179	0.0372554	0.0434079	0.0207385	0.0309101	0.0249537		0.0190345	0.0217465	0.00421969	0.0149325			0.0134892	0.00905573
47.0	0.0329779	0.0748214	0.111921	0.095408	0.0536545	0.0367022	0.0428615	0.0195541	0.0303521	0.0247924		0.0186883	0.0218735	0.00441784	0.0146083			0.013594	0.00902908
47.1	0.0326673	0.0744358	0.111483	0.0949328	0.0530808	0.0361385	0.0423038	0.0183549	0.0297847	0.0246233		0.0183337	0.0219933	0.00461074	0.0142771			0.0136925	0.00899504
47.2	0.032349	0.0740423	0.111035	0.094447	0.0524968	0.0355642	0.0417345	0.0171407	0.0292078	0.0244466		0.0179706	0.0221058	0.00479837	0.0139388			0.0137849	0.00895355
47.3	0.032023	0.0736409	0.110577	0.0939504	0.0519025	0.0349792	0.0411535	0.0159115	0.0286215	0.024262		0.0175991	0.0222109	0.00498071	0.0135933			0.0138711	0.00890459
47.4	0.0317813	0.0732848	0.110078	0.0934683	0.0513007	0.0344191	0.0405631	0.0149799	0.0281363	0.0240614		0.0172979	0.0222384	0.00515539	0.013556			0.0138886	0.00889956
47.5	0.0316925	0.0730128	0.109516	0.0930192	0.0506944	0.0339101	0.0399662	0.0145749	0.0278321	0.0238394		0.0171248	0.0221375	0.00532168	0.0140575			0.0137918	0.00897602
47.6	0.0315985	0.0727333	0.108944	0.0925598	0.0500782	0.0333908	0.0393587	0.0141579	0.0275178	0.0236103		0.0169442	0.0220295	0.00548412	0.0145556			0.0136885	0.00904544
47.7	0.0314994	0.0724462	0.108361	0.09209	0.0494521	0.0328611	0.0387405	0.0137289	0.0271933	0.023374		0.0167561	0.0219145	0.00564273	0.0150503			0.0135786	0.00910777
47.8	0.0313951	0.0721514	0.107766	0.0916097	0.0488159	0.0323209	0.0381115	0.0132876	0.0268586	0.0231306		0.0165604	0.0217925	0.00579751	0.0155415			0.0134621	0.00916299
47.9	0.0312772	0.0719359	0.107275	0.0911245	0.0481256	0.0318755	0.0375262	0.0127529	0.0265204	0.0229131		0.0163226	0.0218049	0.00618644	0.0162451			0.0133353	0.00923969
48.0	0.0311446	0.0718062	0.106898	0.0906357	0.0473776	0.031533	0.0369885	0.0121219	0.02618	0.0227241		0.0160398	0.0219613	0.00682447	0.0171751			0.0131977	0.00933999
48.1	0.0310062	0.0716696	0.106511	0.0901372	0.0466186	0.0311813	0.0364406	0.0114815	0.0258307	0.0225287		0.0157481	0.0221109	0.00745814	0.0181018			0.0130533	0.00943348
48.2	0.0308621	0.071526	0.106117	0.089629	0.0458486	0.0308204	0.0358824	0.0108316	0.0254722	0.0223268		0.0154477	0.0222537	0.00808743	0.0190251			0.0129021	0.00952013
48.3	0.0307121	0.0713754	0.105713	0.089111	0.0450674	0.0304502	0.0353138	0.0101721	0.0251045	0.0221184		0.0151383	0.0223897	0.00871235	0.019945			0.0127441	0.00959991
48.4	0.0305758	0.071101	0.105207	0.0886612	0.0444104	0.0299896	0.034726	0.00962781	0.0247283	0.0218915		0.0149171	0.0223477	0.00919008	0.0205206			0.0127313	0.00962913
48.5	0.0304469	0.0707415	0.104629	0.0882526	0.0438331	0.0294651	0.034122	0.00915738	0.0243431	0.021649		0.0147525	0.0221845	0.00956876	0.0208675			0.0128127	0.00962191
48.6	0.0303124	0.0703739	0.10404	0.0878335	0.0432459	0.0289301	0.0335074	0.00867836	0.0239482	0.0213986		0.0145805	0.0220131	0.00994291	0.0212115			0.0128876	0.00960697
48.7	0.0301722	0.0699982	0.10344	0.0874036	0.0426487	0.0283846	0.0328823	0.0081907	0.0235437	0.0211402		0.0144012	0.0218333	0.0103125	0.0215527			0.0129561	0.00958426
48.8	0.0300263	0.0696142	0.102829	0.0869629	0.0420414	0.0278284	0.0322465	0.00769433	0.0231292	0.0208737		0.0142144	0.0216452	0.0106777	0.0218912			0.013018	0.00955374
48.9	0.0298684	0.0692672	0.102366	0.0865806	0.0414148	0.0273149	0.0316276	0.00762345	0.022823	0.0205827		0.0139851	0.0215555	0.0110544	0.0222635			0.0130567	0.00951298
49.0	0.029702	0.06893	0.101955	0.0862155	0.0407754	0.0268122	0.0310096	0.00771762	0.022552	0.0202773		0.0137345	0.0215002	0.0114336	0.0226472			0.0130825	0.0094644
49.1	0.0295294	0.0685849	0.101534	0.0858404	0.0401268	0.0262995	0.0303819	0.00780756	0.0222697	0.0199639		0.0134761	0.0214373	0.011809	0.0230279			0.0131019	0.00940908
49.2	0.0293506	0.0682317	0.101105	0.0854553	0.0394689	0.0257768	0.0297444	0.00789326	0.0219758	0.0196425		0.0132097	0.0213669	0.0121807	0.0234056			0.0131148	0.00934696
49.3	0.0291656	0.0678706	0.100665	0.0850601	0.0388017	0.0252438	0.0290969	0.00797472	0.0216701	0.0193128		0.0129354	0.0212889	0.0125486	0.0237802			0.0131212	0.00927801
49.4	0.0290154	0.0676291	0.100099	0.0846397	0.0382012	0.0248102	0.0286141	0.00789898	0.0213689	0.0190042		0.0129429	0.0214623	0.0122568	0.0242871			0.0131876	0.00930814
49.5	0.0288679	0.0674059	0.0994991	0.0842063	0.037606	0.0243887	0.0281567	0.00778694	0.0210584	0.0186934		0.0130012	0.0216788	0.0118287	0.0248182			0.0132602	0.00935258
49.6	0.0287149	0.067176	0.0988893	0.0837626	0.0370011	0.0239576	0.0276908	0.0076684	0.020735	0.0183748		0.0130534	0.0218876	0.0113926	0.0253471			0.013326	0.00939055
49.7	0.0285565	0.0669394	0.0982692	0.0833085	0.0363865	0.023517	0.027216	0.00754333	0.0203983	0.0180481		0.0130996	0.0220886	0.0109484	0.0258739			0.0133848	0.00942201
49.8	0.0283926	0.066696	0.0976388	0.082844	0.0357619	0.0230667	0.0267325	0.00741169	0.0200479	0.0177135		0.0131397	0.0222818	0.0104961	0.0263984			0.0134367	0.00944692
49.9	0.0282707	0.066334	0.0970848	0.082467	0.0353121	0.0226625	0.0262356	0.00793681	0.0197871	0.0175688		0.0130027	0.0223533	0.0100376	0.0268366			0.0136857	0.00969152

## Sheet: Fig1H_Offset
x	predicted	std.error	conf.low	conf.high	group_x	group_y	min	group	max
0	0.00771357	0.050807	-0.091975	0.107402	Male	Male	0.00771357
0	-0.0225176	0.0508905	-0.12237	0.0773348	Female	Female	-0.0225176
1	0.00864506	0.0507761	-0.0909829	0.108273	Male
1	-0.0213412	0.0508558	-0.121126	0.0784431	Female
2	0.00957655	0.0507454	-0.0899911	0.109144	Male
2	-0.0201648	0.0508212	-0.119881	0.0795517	Female
3	0.010508	0.0507147	-0.0889995	0.110016	Male
3	-0.0189884	0.0507868	-0.118637	0.0806606	Female
4	0.0114395	0.0506843	-0.0880082	0.110887	Male
4	-0.017812	0.0507525	-0.117394	0.0817697	Female
5	0.012371	0.0506539	-0.0870172	0.111759	Male
5	-0.0166356	0.0507184	-0.11615	0.0828791	Female
6	0.0133025	0.0506237	-0.0860264	0.112631	Male
6	-0.0154591	0.0506844	-0.114907	0.0839888	Female
7	0.014234	0.0505936	-0.0850359	0.113504	Male
7	-0.0142827	0.0506505	-0.113664	0.0850988	Female
8	0.0151655	0.0505637	-0.0840457	0.114377	Male
8	-0.0131063	0.0506168	-0.112422	0.086209	Female
9	0.016097	0.0505338	-0.0830557	0.11525	Male
9	-0.0119299	0.0505832	-0.111179	0.0873195	Female
10	0.0170284	0.0505042	-0.082066	0.116123	Male
10	-0.0107535	0.0505497	-0.109937	0.0884302	Female
11	0.0179599	0.0504746	-0.0810765	0.116996	Male
11	-0.00957706	0.0505164	-0.108695	0.0895413	Female
12	0.0188914	0.0504452	-0.0800873	0.11787	Male
12	-0.00840065	0.0504832	-0.107454	0.0906526	Female
13	0.0198229	0.050416	-0.0790984	0.118744	Male
13	-0.00722423	0.0504502	-0.106213	0.0917642	Female
14	0.0207544	0.0503868	-0.0781098	0.119619	Male
14	-0.00604782	0.0504173	-0.104972	0.0928761	Female
15	0.0216859	0.0503578	-0.0771214	0.120493	Male
15	-0.0048714	0.0503845	-0.103731	0.0939882	Female
16	0.0226174	0.050329	-0.0761333	0.121368	Male
16	-0.00369498	0.0503519	-0.102491	0.0951006	Female
17	0.0235488	0.0503003	-0.0751454	0.122243	Male
17	-0.00251857	0.0503194	-0.10125	0.0962133	Female
18	0.0244803	0.0502717	-0.0741579	0.123119	Male
18	-0.00134215	0.0502871	-0.100011	0.0973263	Female
19	0.0254118	0.0502432	-0.0731706	0.123994	Male
19	-0.000165734	0.0502549	-0.098771	0.0984395	Female
20	0.0263433	0.0502149	-0.0721835	0.12487	Male
20	0.00101068	0.0502228	-0.0975317	0.0995531	Female
21	0.0272748	0.0501867	-0.0711968	0.125746	Male
21	0.0021871	0.0501909	-0.0962927	0.100667	Female
22	0.0282063	0.0501587	-0.0702103	0.126623	Male
22	0.00336351	0.0501592	-0.0950539	0.101781	Female
23	0.0291378	0.0501308	-0.0692241	0.1275	Male
23	0.00453993	0.0501275	-0.0938155	0.102895	Female
24	0.0300692	0.0501031	-0.0682381	0.128377	Male
24	0.00571635	0.0500961	-0.0925773	0.10401	Female
25	0.0310007	0.0500754	-0.0672525	0.129254	Male
25	0.00689276	0.0500647	-0.0913394	0.105125	Female
26	0.0319322	0.050048	-0.0662671	0.130131	Male
26	0.00806918	0.0500335	-0.0901018	0.10624	Female
27	0.0328637	0.0500206	-0.0652819	0.131009	Male
27	0.0092456	0.0500025	-0.0888644	0.107356	Female
28	0.0337952	0.0499934	-0.0642971	0.131887	Male
28	0.010422	0.0499716	-0.0876274	0.108471	Female
29	0.0347267	0.0499664	-0.0633125	0.132766	Male
29	0.0115984	0.0499408	-0.0863906	0.109587	Female
30	0.0356582	0.0499395	-0.0623282	0.133645	Male
30	0.0127748	0.0499102	-0.0851541	0.110704	Female
31	0.0365897	0.0499127	-0.0613442	0.134523	Male
31	0.0139513	0.0498797	-0.0839179	0.11182	Female
32	0.0375211	0.049886	-0.0603604	0.135403	Male
32	0.0151277	0.0498494	-0.082682	0.112937	Female
33	0.0384526	0.0498595	-0.0593769	0.136282	Male
33	0.0163041	0.0498192	-0.0814463	0.114055	Female
34	0.0393841	0.0498332	-0.0583937	0.137162	Male
34	0.0174805	0.0497892	-0.080211	0.115172	Female
35	0.0403156	0.049807	-0.0574108	0.138042	Male
35	0.0186569	0.0497593	-0.0789759	0.11629	Female
36	0.0412471	0.0497809	-0.0564282	0.138922	Male
36	0.0198333	0.0497295	-0.0777412	0.117408	Female
37	0.0421786	0.049755	-0.0554458	0.139803	Male
37	0.0210098	0.0496999	-0.0765067	0.118526	Female
38	0.0431101	0.0497292	-0.0544637	0.140684	Male
38	0.0221862	0.0496705	-0.0752725	0.119645	Female
39	0.0440415	0.0497035	-0.0534819	0.141565	Male
39	0.0233626	0.0496412	-0.0740386	0.120764	Female
40	0.044973	0.049678	-0.0525004	0.142446	Male
40	0.024539	0.049612	-0.0728049	0.121883	Female
41	0.0459045	0.0496527	-0.0515191	0.143328	Male
41	0.0257154	0.049583	-0.0715716	0.123002	Female
42	0.046836	0.0496274	-0.0505382	0.14421	Male
42	0.0268918	0.0495542	-0.0703386	0.124122	Female
43	0.0477675	0.0496024	-0.0495575	0.145092	Male
43	0.0280683	0.0495255	-0.0691058	0.125242	Female
44	0.048699	0.0495774	-0.0485771	0.145975	Male
44	0.0292447	0.0494969	-0.0678733	0.126363	Female
45	0.0496305	0.0495526	-0.0475969	0.146858	Male
45	0.0304211	0.0494685	-0.0666412	0.127483	Female
46	0.0505619	0.049528	-0.0466171	0.147741	Male
46	0.0315975	0.0494402	-0.0654093	0.128604	Female
47	0.0514934	0.0495035	-0.0456375	0.148624	Male
47	0.0327739	0.0494121	-0.0641777	0.129726	Female
48	0.0524249	0.0494791	-0.0446582	0.149508	Male
48	0.0339503	0.0493841	-0.0629464	0.130847	Female
49	0.0533564	0.0494549	-0.0436792	0.150392	Male
49	0.0351268	0.0493563	-0.0617154	0.131969	Female
50	0.0542879	0.0494309	-0.0427005	0.151276	Male
50	0.0363032	0.0493286	-0.0604847	0.133091	Female
51	0.0552194	0.0494069	-0.0417221	0.152161	Male
51	0.0374796	0.0493011	-0.0592543	0.134213	Female
52	0.0561509	0.0493831	-0.040744	0.153046	Male
52	0.038656	0.0492738	-0.0580242	0.135336	Female
53	0.0570824	0.0493595	-0.0397661	0.153931	Male
53	0.0398324	0.0492465	-0.0567944	0.136459	Female
54	0.0580138	0.049336	-0.0387885	0.154816	Male
54	0.0410088	0.0492195	-0.0555649	0.137583	Female
55	0.0589453	0.0493127	-0.0378112	0.155702	Male
55	0.0421852	0.0491926	-0.0543356	0.138706	Female
56	0.0598768	0.0492895	-0.0368342	0.156588	Male
56	0.0433617	0.0491658	-0.0531067	0.13983	Female
57	0.0608083	0.0492664	-0.0358575	0.157474	Male
57	0.0445381	0.0491392	-0.0518781	0.140954	Female
58	0.0617398	0.0492435	-0.0348811	0.158361	Male
58	0.0457145	0.0491127	-0.0506497	0.142079	Female
59	0.0626713	0.0492208	-0.0339049	0.159247	Male
59	0.0468909	0.0490864	-0.0494217	0.143204	Female
60	0.0636028	0.0491981	-0.0329291	0.160135	Male
60	0.0480673	0.0490603	-0.048194	0.144329	Female
61	0.0645342	0.0491757	-0.0319535	0.161022	Male
61	0.0492437	0.0490343	-0.0469665	0.145454	Female
62	0.0654657	0.0491534	-0.0309782	0.16191	Male
62	0.0504201	0.0490084	-0.0457394	0.14658	Female
63	0.0663972	0.0491312	-0.0300032	0.162798	Male
63	0.0515966	0.0489827	-0.0445126	0.147706	Female
64	0.0673287	0.0491092	-0.0290286	0.163686	Male
64	0.0527729	0.0489572	-0.0432861	0.148832	Female
65	0.0682601	0.0490873	-0.0280542	0.164574	Male
65	0.0539493	0.0489318	-0.0420599	0.149959	Female
66	0.0691916	0.0490656	-0.0270801	0.165463	Male
66	0.0551257	0.0489065	-0.040834	0.151085	Female
67	0.0701231	0.049044	-0.0261063	0.166352	Male
67	0.0563021	0.0488815	-0.0396084	0.152213	Female
68	0.0710545	0.0490225	-0.0251328	0.167242	Male
68	0.0574784	0.0488565	-0.0383831	0.15334	Female
69	0.0719859	0.0490013	-0.0241596	0.168131	Male
69	0.0586547	0.0488318	-0.0371582	0.154468	Female
70	0.0729173	0.0489801	-0.0231867	0.169021	Male
70	0.059831	0.0488071	-0.0359336	0.155596	Female
71	0.0738487	0.0489591	-0.0222141	0.169912	Male
71	0.0610073	0.0487827	-0.0347094	0.156724	Female
72	0.0747801	0.0489383	-0.0212419	0.170802	Male
72	0.0621835	0.0487584	-0.0334855	0.157852	Female
73	0.0757115	0.0489176	-0.0202699	0.171693	Male
73	0.0633597	0.0487342	-0.0322619	0.158981	Female
74	0.0766428	0.0488971	-0.0192983	0.172584	Male
74	0.0645358	0.0487102	-0.0310387	0.16011	Female
75	0.0775741	0.0488767	-0.018327	0.173475	Male
75	0.0657119	0.0486864	-0.0298159	0.16124	Female
76	0.0785053	0.0488565	-0.0173561	0.174367	Male
76	0.0668879	0.0486627	-0.0285934	0.162369	Female
77	0.0794365	0.0488364	-0.0163855	0.175259	Male
77	0.0680638	0.0486392	-0.0273713	0.163499	Female
78	0.0803677	0.0488164	-0.0154152	0.176151	Male
78	0.0692397	0.0486158	-0.0261496	0.164629	Female
79	0.0812988	0.0487967	-0.0144453	0.177043	Male
79	0.0704155	0.0485926	-0.0249283	0.165759	Female
80	0.0822299	0.048777	-0.0134757	0.177935	Male
80	0.0715912	0.0485696	-0.0237074	0.16689	Female
81	0.0831609	0.0487576	-0.0125064	0.178828	Male
81	0.0727668	0.0485467	-0.0224869	0.16802	Female
82	0.0840919	0.0487382	-0.0115376	0.179721	Male
82	0.0739423	0.048524	-0.0212668	0.169151	Female
83	0.0850228	0.0487191	-0.0105691	0.180615	Male
83	0.0751177	0.0485014	-0.0200471	0.170282	Female
84	0.0859536	0.0487	-0.00960093	0.181508	Male
84	0.0762929	0.048479	-0.0188279	0.171414	Female
85	0.0868843	0.0486812	-0.00863317	0.182402	Male
85	0.0774681	0.0484567	-0.0176091	0.172545	Female
86	0.087815	0.0486625	-0.00766579	0.183296	Male
86	0.0786431	0.0484347	-0.0163907	0.173677	Female
87	0.0887456	0.0486439	-0.0066988	0.18419	Male
87	0.0798179	0.0484127	-0.0151729	0.174809	Female
88	0.0896761	0.0486255	-0.0057322	0.185084	Male
88	0.0809926	0.048391	-0.0139555	0.175941	Female
89	0.0906065	0.0486073	-0.004766	0.185979	Male
89	0.0821671	0.0483694	-0.0127386	0.177073	Female
90	0.0915367	0.0485892	-0.0038002	0.186874	Male
90	0.0833415	0.0483479	-0.0115221	0.178205	Female
91	0.0924669	0.0485712	-0.00283482	0.187769	Male
91	0.0845156	0.0483266	-0.0103062	0.179338	Female
92	0.093397	0.0485534	-0.00186985	0.188664	Male
92	0.0856896	0.0483055	-0.00909081	0.18047	Female
93	0.094327	0.0485358	-0.000905307	0.189559	Male
93	0.0868634	0.0482846	-0.00787592	0.181603	Female
94	0.0952568	0.0485183	5.88067e-05	0.190455	Male
94	0.0880369	0.0482638	-0.00666158	0.182735	Female
95	0.0961865	0.048501	0.00102248	0.19135	Male
95	0.0892103	0.0482432	-0.00544777	0.183868	Female
96	0.0971161	0.0484839	0.00198572	0.192246	Male
96	0.0903834	0.0482227	-0.00423453	0.185001	Female
97	0.0980455	0.0484669	0.0029485	0.193142	Male
97	0.0915562	0.0482024	-0.00302185	0.186134	Female
98	0.0989747	0.04845	0.00391083	0.194039	Male
98	0.0927288	0.0481822	-0.00180976	0.187267	Female
99	0.0999038	0.0484333	0.00487269	0.194935	Male
99	0.0939011	0.0481623	-0.00059826	0.1884	Female
100	0.100833	0.0484168	0.00583408	0.195832	Male
100	0.0950731	0.0481425	0.000612635	0.189534	Female
101	0.101762	0.0484004	0.00679499	0.196728	Male
101	0.0962449	0.0481228	0.00182291	0.190667	Female
102	0.10269	0.0483842	0.00775542	0.197625	Male
102	0.0974163	0.0481033	0.00303256	0.1918	Female
103	0.103619	0.0483681	0.00871535	0.198522	Male
103	0.0985874	0.048084	0.00424156	0.192933	Female
104	0.104547	0.0483522	0.00967478	0.199419	Male
104	0.0997582	0.0480649	0.0054499	0.194066	Female
105	0.105475	0.0483365	0.0106337	0.200316	Male
105	0.100929	0.0480459	0.00665757	0.1952	Female
106	0.106403	0.0483209	0.0115921	0.201213	Male
106	0.102099	0.0480271	0.00786456	0.196333	Female
107	0.10733	0.0483054	0.01255	0.20211	Male
107	0.103268	0.0480084	0.00907085	0.197466	Female
108	0.108258	0.0482902	0.0135073	0.203008	Male
108	0.104438	0.0479899	0.0102764	0.198599	Female
109	0.109185	0.0482751	0.0144641	0.203905	Male
109	0.105607	0.0479716	0.0114813	0.199732	Female
110	0.110112	0.0482601	0.0154203	0.204803	Male
110	0.106775	0.0479535	0.0126854	0.200865	Female
111	0.111038	0.0482453	0.016376	0.205701	Male
111	0.107943	0.0479355	0.0138887	0.201997	Female
112	0.111965	0.0482307	0.0173312	0.206598	Male
112	0.109111	0.0479177	0.0150913	0.20313	Female
113	0.112891	0.0482162	0.0182857	0.207496	Male
113	0.110278	0.0479	0.0162931	0.204263	Female
114	0.113817	0.0482019	0.0192396	0.208394	Male
114	0.111445	0.0478825	0.0174941	0.205395	Female
115	0.114742	0.0481877	0.020193	0.209292	Male
115	0.112611	0.0478652	0.0186943	0.206527	Female
116	0.115668	0.0481737	0.0211458	0.210189	Male
116	0.113776	0.0478481	0.0198936	0.207659	Female
117	0.116593	0.0481599	0.0220979	0.211087	Male
117	0.114942	0.0478311	0.0210921	0.208791	Female
118	0.117517	0.0481462	0.0230494	0.211985	Male
118	0.116106	0.0478143	0.0222898	0.209923	Female
119	0.118442	0.0481327	0.0240003	0.212883	Male
119	0.11727	0.0477976	0.0234865	0.211054	Female
120	0.119366	0.0481193	0.0249506	0.213781	Male
120	0.118434	0.0477811	0.0246824	0.212185	Female
121	0.120289	0.0481061	0.0259002	0.214678	Male
121	0.119597	0.0477648	0.0258774	0.213316	Female
122	0.121213	0.048093	0.0268491	0.215576	Male
122	0.120759	0.0477487	0.0270714	0.214447	Female
123	0.122136	0.0480801	0.0277974	0.216474	Male
123	0.121921	0.0477327	0.0282645	0.215578	Female
124	0.123058	0.0480674	0.028745	0.217372	Male
124	0.123082	0.0477169	0.0294566	0.216708	Female
125	0.123981	0.0480549	0.0296919	0.218269	Male
125	0.124243	0.0477013	0.0306478	0.217837	Female
126	0.124902	0.0480424	0.0306382	0.219167	Male
126	0.125402	0.0476858	0.031838	0.218967	Female
127	0.125824	0.0480302	0.0315837	0.220064	Male
127	0.126562	0.0476705	0.0330272	0.220096	Female
128	0.126745	0.0480181	0.0325285	0.220961	Male
128	0.12772	0.0476554	0.0342153	0.221225	Female
129	0.127666	0.0480062	0.0334726	0.221859	Male
129	0.128878	0.0476404	0.0354024	0.222353	Female
130	0.128586	0.0479944	0.0344159	0.222756	Male
130	0.130035	0.0476256	0.0365885	0.223481	Female
131	0.129506	0.0479828	0.0353585	0.223653	Male
131	0.131191	0.047611	0.0377735	0.224609	Female
132	0.130425	0.0479713	0.0363004	0.22455	Male
132	0.132347	0.0475965	0.0389574	0.225736	Female
133	0.131344	0.04796	0.0372415	0.225447	Male
133	0.133501	0.0475822	0.0401402	0.226863	Female
134	0.132263	0.0479489	0.0381818	0.226343	Male
134	0.134655	0.0475681	0.0413219	0.227989	Female
135	0.133181	0.0479379	0.0391214	0.22724	Male
135	0.135809	0.0475541	0.0425025	0.229115	Female
136	0.134098	0.0479271	0.0400601	0.228136	Male
136	0.136961	0.0475403	0.0436819	0.23024	Female
137	0.135015	0.0479165	0.0409981	0.229032	Male
137	0.138112	0.0475267	0.0448601	0.231365	Female
138	0.135932	0.047906	0.0419353	0.229928	Male
138	0.139263	0.0475132	0.0460372	0.232489	Female
139	0.136848	0.0478956	0.0428716	0.230824	Male
139	0.140413	0.0474999	0.047213	0.233613	Female
140	0.137763	0.0478854	0.0438072	0.231719	Male
140	0.141562	0.0474868	0.0483877	0.234736	Female
141	0.138678	0.0478754	0.0447419	0.232615	Male
141	0.14271	0.0474738	0.0495611	0.235858	Female
142	0.139593	0.0478655	0.0456757	0.23351	Male
142	0.143857	0.047461	0.0507333	0.23698	Female
143	0.140507	0.0478558	0.0466087	0.234405	Male
143	0.145003	0.0474484	0.0519042	0.238102	Female
144	0.14142	0.0478462	0.0475409	0.235299	Male
144	0.146148	0.047436	0.0530738	0.239222	Female
145	0.142333	0.0478368	0.0484721	0.236194	Male
145	0.147292	0.0474237	0.0542422	0.240342	Female
146	0.143245	0.0478276	0.0494025	0.237088	Male
146	0.148436	0.0474115	0.0554092	0.241462	Female
147	0.144157	0.0478185	0.0503321	0.237982	Male
147	0.149578	0.0473996	0.0565749	0.242581	Female
148	0.145068	0.0478096	0.0512607	0.238875	Male
148	0.150719	0.0473877	0.0577393	0.243699	Female
149	0.145978	0.0478008	0.0521884	0.239769	Male
149	0.151859	0.0473761	0.0589023	0.244816	Female
150	0.146888	0.0477922	0.0531152	0.240661	Male
150	0.152998	0.0473646	0.0600639	0.245933	Female
151	0.147798	0.0477837	0.054041	0.241554	Male
151	0.154136	0.0473533	0.0612242	0.247048	Female
152	0.148706	0.0477754	0.054966	0.242446	Male
152	0.155273	0.0473422	0.062383	0.248163	Female
153	0.149614	0.0477672	0.05589	0.243338	Male
153	0.156409	0.0473312	0.0635404	0.249278	Female
154	0.150521	0.0477592	0.056813	0.24423	Male
154	0.157544	0.0473204	0.0646964	0.250391	Female
155	0.151428	0.0477513	0.0577351	0.245121	Male
155	0.158677	0.0473097	0.0658509	0.251504	Female
156	0.152334	0.0477436	0.0586562	0.246012	Male
156	0.15981	0.0472992	0.0670039	0.252616	Female
157	0.153239	0.0477361	0.0595763	0.246903	Male
157	0.160941	0.0472889	0.0681555	0.253727	Female
158	0.154144	0.0477287	0.0604955	0.247793	Male
158	0.162071	0.0472787	0.0693055	0.254837	Female
159	0.155048	0.0477214	0.0614136	0.248682	Male
159	0.1632	0.0472687	0.070454	0.255946	Female
160	0.155951	0.0477143	0.0623307	0.249572	Male
160	0.164328	0.0472588	0.071601	0.257054	Female
161	0.156854	0.0477074	0.0632468	0.25046	Male
161	0.165454	0.0472491	0.0727464	0.258162	Female
162	0.157755	0.0477006	0.0641619	0.251349	Male
162	0.166579	0.0472396	0.0738902	0.259268	Female
163	0.158656	0.0476939	0.065076	0.252237	Male
163	0.167703	0.0472302	0.0750324	0.260373	Female
164	0.159557	0.0476874	0.065989	0.253124	Male
164	0.168825	0.047221	0.076173	0.261478	Female
165	0.160456	0.0476811	0.0669009	0.254011	Male
165	0.169947	0.0472119	0.077312	0.262581	Female
166	0.161355	0.0476749	0.0678118	0.254898	Male
166	0.171067	0.047203	0.0784494	0.263684	Female
167	0.162253	0.0476688	0.0687215	0.255784	Male
167	0.172185	0.0471943	0.0795851	0.264785	Female
168	0.16315	0.0476629	0.0696303	0.256669	Male
168	0.173302	0.0471857	0.0807191	0.265885	Female
169	0.164046	0.0476572	0.0705379	0.257554	Male
169	0.174418	0.0471772	0.0818514	0.266985	Female
170	0.164942	0.0476515	0.0714444	0.258439	Male
170	0.175532	0.0471689	0.0829819	0.268083	Female
171	0.165836	0.0476461	0.0723497	0.259323	Male
171	0.176645	0.0471608	0.0841108	0.26918	Female
172	0.16673	0.0476407	0.073254	0.260206	Male
172	0.177757	0.0471528	0.0852379	0.270275	Female
173	0.167623	0.0476356	0.0741571	0.261089	Male
173	0.178867	0.047145	0.0863632	0.27137	Female
174	0.168515	0.0476305	0.0750591	0.261971	Male
174	0.179975	0.0471373	0.0874868	0.272463	Female
175	0.169406	0.0476256	0.07596	0.262853	Male
175	0.181082	0.0471298	0.0886086	0.273556	Female
176	0.170297	0.0476209	0.0768596	0.263734	Male
176	0.182188	0.0471225	0.0897285	0.274647	Female
177	0.171186	0.0476162	0.0777581	0.264614	Male
177	0.183292	0.0471152	0.0908466	0.275737	Female
178	0.172075	0.0476118	0.0786554	0.265494	Male
178	0.184394	0.0471082	0.0919629	0.276825	Female
179	0.172962	0.0476074	0.0795516	0.266373	Male
179	0.185495	0.0471013	0.0930772	0.277912	Female
180	0.173849	0.0476032	0.0804465	0.267251	Male
180	0.186594	0.0470945	0.0941898	0.278998	Female
181	0.174735	0.0475992	0.0813402	0.268129	Male
181	0.187692	0.0470879	0.0953004	0.280083	Female
182	0.17562	0.0475953	0.0822327	0.269006	Male
182	0.188788	0.0470814	0.096409	0.281166	Female
183	0.176503	0.0475915	0.083124	0.269883	Male
183	0.189882	0.0470751	0.0975158	0.282248	Female
184	0.177386	0.0475878	0.084014	0.270758	Male
184	0.190975	0.0470689	0.0986206	0.283329	Female
185	0.178268	0.0475843	0.0849028	0.271633	Male
185	0.192066	0.0470628	0.0997234	0.284408	Female
186	0.179149	0.0475809	0.0857903	0.272508	Male
186	0.193155	0.0470569	0.100824	0.285485	Female
187	0.180029	0.0475777	0.0866766	0.273381	Male
187	0.194242	0.0470512	0.101923	0.286562	Female
188	0.180908	0.0475746	0.0875616	0.274254	Male
188	0.195328	0.0470456	0.10302	0.287636	Female
189	0.181786	0.0475716	0.0884453	0.275126	Male
189	0.196412	0.0470401	0.104115	0.28871	Female
190	0.182663	0.0475688	0.0893277	0.275997	Male
190	0.197495	0.0470348	0.105207	0.289782	Female
191	0.183538	0.0475661	0.0902088	0.276868	Male
191	0.198575	0.0470296	0.106298	0.290852	Female
192	0.184413	0.0475635	0.0910886	0.277738	Male
192	0.199654	0.0470246	0.107387	0.291921	Female
193	0.185287	0.047561	0.0919671	0.278606	Male
193	0.200731	0.0470196	0.108473	0.292988	Female
194	0.186159	0.0475587	0.0928443	0.279474	Male
194	0.201806	0.0470149	0.109558	0.294054	Female
195	0.187031	0.0475565	0.0937201	0.280342	Male
195	0.202879	0.0470102	0.11064	0.295118	Female
196	0.187901	0.0475544	0.0945946	0.281208	Male
196	0.20395	0.0470057	0.11172	0.29618	Female
197	0.188771	0.0475525	0.0954677	0.282073	Male
197	0.205019	0.0470014	0.112798	0.297241	Female
198	0.189639	0.0475507	0.0963394	0.282938	Male
198	0.206087	0.0469971	0.113873	0.2983	Female
199	0.190506	0.047549	0.0972098	0.283802	Male
199	0.207152	0.046993	0.114947	0.299357	Female
200	0.191372	0.0475474	0.0980788	0.284665	Male
200	0.208216	0.0469891	0.116018	0.300413	Female
201	0.192236	0.0475459	0.0989464	0.285526	Male
201	0.209277	0.0469852	0.117087	0.301467	Female
202	0.1931	0.0475446	0.0998126	0.286387	Male
202	0.210337	0.0469815	0.118154	0.302519	Female
203	0.193962	0.0475434	0.100677	0.287247	Male
203	0.211394	0.046978	0.119219	0.30357	Female
204	0.194824	0.0475423	0.101541	0.288107	Male
204	0.21245	0.0469745	0.120281	0.304619	Female
205	0.195684	0.0475413	0.102403	0.288965	Male
205	0.213503	0.0469712	0.121341	0.305666	Female
206	0.196543	0.0475405	0.103263	0.289822	Male
206	0.214555	0.046968	0.122399	0.306711	Female
207	0.1974	0.0475397	0.104122	0.290678	Male
207	0.215604	0.0469649	0.123454	0.307754	Female
208	0.198257	0.0475391	0.10498	0.291533	Male
208	0.216651	0.046962	0.124507	0.308795	Female
209	0.199112	0.0475386	0.105836	0.292387	Male
209	0.217696	0.0469592	0.125558	0.309835	Female
210	0.199966	0.0475382	0.106691	0.29324	Male
210	0.218739	0.0469565	0.126606	0.310873	Female
211	0.200818	0.0475379	0.107544	0.294093	Male
211	0.21978	0.0469539	0.127652	0.311908	Female
212	0.20167	0.0475378	0.108396	0.294944	Male
212	0.220819	0.0469514	0.128695	0.312942	Female
213	0.20252	0.0475377	0.109246	0.295794	Male
213	0.221855	0.0469491	0.129736	0.313974	Female
214	0.203369	0.0475378	0.110094	0.296643	Male
214	0.222889	0.0469469	0.130775	0.315004	Female
215	0.204216	0.0475379	0.110942	0.29749	Male
215	0.223921	0.0469448	0.131811	0.316032	Female
216	0.205062	0.0475382	0.111787	0.298337	Male
216	0.224951	0.0469428	0.132844	0.317058	Female
217	0.205907	0.0475386	0.112632	0.299183	Male
217	0.225979	0.0469409	0.133876	0.318081	Female
218	0.206751	0.047539	0.113474	0.300027	Male
218	0.227004	0.0469391	0.134904	0.319103	Female
219	0.207593	0.0475396	0.114315	0.300871	Male
219	0.228027	0.0469375	0.13593	0.320123	Female
220	0.208434	0.0475403	0.115155	0.301713	Male
220	0.229047	0.0469359	0.136954	0.32114	Female
221	0.209273	0.0475411	0.115993	0.302554	Male
221	0.230066	0.0469345	0.137975	0.322156	Female
222	0.210111	0.047542	0.116829	0.303394	Male
222	0.231082	0.0469332	0.138994	0.323169	Female
223	0.210948	0.047543	0.117664	0.304232	Male
223	0.232095	0.046932	0.14001	0.324181	Female
224	0.211783	0.0475441	0.118497	0.30507	Male
224	0.233106	0.0469309	0.141023	0.32519	Female
225	0.212617	0.0475453	0.119329	0.305906	Male
225	0.234115	0.0469299	0.142034	0.326197	Female
226	0.21345	0.0475466	0.120159	0.306741	Male
226	0.235122	0.046929	0.143042	0.327201	Female
227	0.214281	0.0475479	0.120987	0.307575	Male
227	0.236126	0.0469282	0.144048	0.328204	Female
228	0.215111	0.0475494	0.121814	0.308408	Male
228	0.237127	0.0469275	0.14505	0.329204	Female
229	0.215939	0.047551	0.122639	0.309239	Male
229	0.238126	0.046927	0.146051	0.330202	Female
230	0.216766	0.0475527	0.123463	0.310069	Male
230	0.239123	0.0469265	0.147048	0.331198	Female
231	0.217591	0.0475544	0.124284	0.310898	Male
231	0.240117	0.0469261	0.148043	0.332191	Female
232	0.218415	0.0475563	0.125105	0.311725	Male
232	0.241109	0.0469258	0.149035	0.333182	Female
233	0.219237	0.0475582	0.125923	0.312551	Male
233	0.242098	0.0469256	0.150025	0.334171	Female
234	0.220058	0.0475602	0.12674	0.313376	Male
234	0.243084	0.0469255	0.151012	0.335157	Female
235	0.220878	0.0475623	0.127555	0.3142	Male
235	0.244068	0.0469256	0.151996	0.336141	Female
236	0.221695	0.0475645	0.128369	0.315022	Male
236	0.24505	0.0469257	0.152977	0.337123	Female
237	0.222512	0.0475668	0.129181	0.315843	Male
237	0.246029	0.0469258	0.153955	0.338102	Female
238	0.223327	0.0475692	0.129991	0.316662	Male
238	0.247005	0.0469261	0.154931	0.339079	Female
239	0.22414	0.0475716	0.1308	0.31748	Male
239	0.247978	0.0469265	0.155904	0.340053	Female
240	0.224952	0.0475741	0.131606	0.318297	Male
240	0.248949	0.046927	0.156874	0.341025	Female
241	0.225762	0.0475768	0.132411	0.319112	Male
241	0.249918	0.0469275	0.157841	0.341994	Female
242	0.226571	0.0475794	0.133215	0.319926	Male
242	0.250883	0.0469281	0.158805	0.342961	Female
243	0.227378	0.0475822	0.134016	0.320739	Male
243	0.251846	0.0469289	0.159767	0.343926	Female
244	0.228183	0.0475851	0.134816	0.32155	Male
244	0.252807	0.0469297	0.160726	0.344887	Female
245	0.228987	0.047588	0.135614	0.322359	Male
245	0.253764	0.0469306	0.161681	0.345847	Female
246	0.229789	0.047591	0.136411	0.323167	Male
246	0.254719	0.0469315	0.162634	0.346803	Female
247	0.23059	0.047594	0.137205	0.323974	Male
247	0.255671	0.0469326	0.163584	0.347757	Female
248	0.231389	0.0475972	0.137998	0.324779	Male
248	0.25662	0.0469337	0.164531	0.348709	Female
249	0.232186	0.0476004	0.138789	0.325583	Male
249	0.257567	0.0469349	0.165475	0.349658	Female
250	0.232982	0.0476037	0.139578	0.326385	Male
250	0.25851	0.0469362	0.166417	0.350604	Female
251	0.233776	0.047607	0.140366	0.327186	Male
251	0.259451	0.0469375	0.167355	0.351547	Female
252	0.234568	0.0476104	0.141151	0.327985	Male
252	0.260389	0.046939	0.16829	0.352488	Female
253	0.235359	0.0476139	0.141935	0.328782	Male
253	0.261324	0.0469405	0.169222	0.353426	Female
254	0.236148	0.0476175	0.142717	0.329578	Male
254	0.262257	0.0469421	0.170151	0.354362	Female
255	0.236935	0.0476211	0.143497	0.330372	Male
255	0.263186	0.0469437	0.171078	0.355294	Female
256	0.237721	0.0476248	0.144276	0.331165	Male
256	0.264112	0.0469454	0.172001	0.356224	Female
257	0.238504	0.0476285	0.145052	0.331956	Male
257	0.265036	0.0469472	0.172921	0.357151	Female
258	0.239287	0.0476323	0.145827	0.332746	Male
258	0.265957	0.0469491	0.173838	0.358076	Female
259	0.240067	0.0476362	0.1466	0.333534	Male
259	0.266874	0.046951	0.174752	0.358997	Female
260	0.240846	0.0476401	0.147371	0.33432	Male
260	0.267789	0.046953	0.175663	0.359916	Female
261	0.241622	0.0476441	0.14814	0.335105	Male
261	0.268701	0.046955	0.17657	0.360831	Female
262	0.242398	0.0476481	0.148907	0.335888	Male
262	0.26961	0.0469571	0.177475	0.361744	Female
263	0.243171	0.0476522	0.149672	0.336669	Male
263	0.270515	0.0469593	0.178376	0.362654	Female
264	0.243943	0.0476563	0.150436	0.337449	Male
264	0.271418	0.0469615	0.179275	0.363561	Female
265	0.244712	0.0476605	0.151197	0.338227	Male
265	0.272318	0.0469638	0.18017	0.364465	Female
266	0.24548	0.0476648	0.151957	0.339003	Male
266	0.273214	0.0469661	0.181062	0.365367	Female
267	0.246246	0.0476691	0.152715	0.339778	Male
267	0.274108	0.0469685	0.181951	0.366265	Female
268	0.247011	0.0476734	0.153471	0.340551	Male
268	0.274998	0.046971	0.182836	0.36716	Female
269	0.247773	0.0476778	0.154224	0.341322	Male
269	0.275885	0.0469735	0.183719	0.368052	Female
270	0.248534	0.0476822	0.154976	0.342091	Male
270	0.27677	0.0469761	0.184598	0.368941	Female
271	0.249292	0.0476867	0.155726	0.342859	Male
271	0.277651	0.0469787	0.185474	0.369828	Female
272	0.250049	0.0476912	0.156474	0.343625	Male
272	0.278528	0.0469813	0.186346	0.370711	Female
273	0.250804	0.0476958	0.15722	0.344389	Male
273	0.279403	0.046984	0.187216	0.371591	Female
274	0.251558	0.0477004	0.157964	0.345151	Male
274	0.280275	0.0469868	0.188082	0.372468	Female
275	0.252309	0.0477051	0.158706	0.345911	Male
275	0.281143	0.0469896	0.188944	0.373341	Female
276	0.253058	0.0477098	0.159447	0.34667	Male
276	0.282008	0.0469924	0.189804	0.374212	Female
277	0.253806	0.0477145	0.160185	0.347426	Male
277	0.28287	0.0469953	0.19066	0.375079	Female
278	0.254551	0.0477193	0.160921	0.348181	Male
278	0.283728	0.0469983	0.191513	0.375944	Female
279	0.255295	0.0477241	0.161655	0.348934	Male
279	0.284584	0.0470012	0.192362	0.376805	Female
280	0.256036	0.0477289	0.162387	0.349685	Male
280	0.285436	0.0470042	0.193208	0.377663	Female
281	0.256776	0.0477338	0.163117	0.350435	Male
281	0.286284	0.0470073	0.194051	0.378517	Female
282	0.257514	0.0477387	0.163845	0.351182	Male
282	0.28713	0.0470104	0.19489	0.379369	Female
283	0.258249	0.0477437	0.164571	0.351927	Male
283	0.287972	0.0470135	0.195726	0.380217	Female
284	0.258983	0.0477486	0.165295	0.352671	Male
284	0.28881	0.0470167	0.196559	0.381062	Female
285	0.259715	0.0477536	0.166017	0.353412	Male
285	0.289646	0.0470199	0.197388	0.381904	Female
286	0.260445	0.0477587	0.166737	0.354152	Male
286	0.290478	0.0470231	0.198214	0.382742	Female
287	0.261173	0.0477637	0.167455	0.35489	Male
287	0.291307	0.0470263	0.199036	0.383577	Female
288	0.261898	0.0477688	0.168171	0.355626	Male
288	0.292132	0.0470296	0.199855	0.384409	Female
289	0.262622	0.0477739	0.168885	0.356359	Male
289	0.292954	0.047033	0.20067	0.385237	Female
290	0.263344	0.047779	0.169597	0.357091	Male
290	0.293772	0.0470363	0.201482	0.386062	Female
291	0.264064	0.0477842	0.170306	0.357821	Male
291	0.294587	0.0470397	0.202291	0.386884	Female
292	0.264781	0.0477894	0.171014	0.358549	Male
292	0.295399	0.0470431	0.203095	0.387702	Female
293	0.265497	0.0477946	0.171719	0.359275	Male
293	0.296207	0.0470465	0.203897	0.388517	Female
294	0.266211	0.0477998	0.172423	0.359999	Male
294	0.297012	0.04705	0.204695	0.389329	Female
295	0.266922	0.047805	0.173124	0.360721	Male
295	0.297813	0.0470534	0.205489	0.390137	Female
296	0.267632	0.0478103	0.173823	0.36144	Male
296	0.298611	0.0470569	0.20628	0.390941	Female
297	0.268339	0.0478156	0.17452	0.362158	Male
297	0.299405	0.0470604	0.207068	0.391742	Female
298	0.269044	0.0478209	0.175215	0.362874	Male
298	0.300196	0.047064	0.207851	0.39254	Female
299	0.269748	0.0478262	0.175908	0.363588	Male
299	0.300983	0.0470675	0.208632	0.393334	Female
300	0.270449	0.0478315	0.176599	0.364299	Male
300	0.301767	0.0470711	0.209408	0.394125	Female
301	0.271148	0.0478368	0.177287	0.365009	Male
301	0.302547	0.0470747	0.210182	0.394912	Female
302	0.271845	0.0478422	0.177974	0.365716	Male
302	0.303324	0.0470783	0.210951	0.395696	Female
303	0.27254	0.0478475	0.178658	0.366422	Male
303	0.304097	0.0470819	0.211717	0.396476	Female
304	0.273233	0.0478529	0.17934	0.367125	Male
304	0.304866	0.0470855	0.21248	0.397253	Female
305	0.273923	0.0478583	0.18002	0.367826	Male
305	0.305632	0.0470892	0.213239	0.398026	Female
306	0.274612	0.0478637	0.180698	0.368525	Male
306	0.306395	0.0470928	0.213994	0.398796	Female
307	0.275298	0.0478691	0.181374	0.369222	Male
307	0.307154	0.0470965	0.214745	0.399562	Female
308	0.275982	0.0478745	0.182048	0.369917	Male
308	0.307909	0.0471001	0.215493	0.400324	Female
309	0.276664	0.0478799	0.182719	0.370609	Male
309	0.30866	0.0471038	0.216238	0.401083	Female
310	0.277344	0.0478853	0.183388	0.3713	Male
310	0.309408	0.0471075	0.216979	0.401838	Female
311	0.278022	0.0478907	0.184055	0.371988	Male
311	0.310153	0.0471112	0.217716	0.40259	Female
312	0.278697	0.0478961	0.18472	0.372674	Male
312	0.310893	0.0471149	0.218449	0.403338	Female
313	0.279371	0.0479015	0.185383	0.373358	Male
313	0.31163	0.0471186	0.219179	0.404082	Female
314	0.280042	0.0479069	0.186044	0.37404	Male
314	0.312364	0.0471223	0.219905	0.404823	Female
315	0.280711	0.0479124	0.186702	0.37472	Male
315	0.313094	0.047126	0.220628	0.40556	Female
316	0.281378	0.0479178	0.187358	0.375397	Male
316	0.31382	0.0471297	0.221346	0.406293	Female
317	0.282042	0.0479232	0.188012	0.376073	Male
317	0.314542	0.0471335	0.222061	0.407023	Female
318	0.282705	0.0479286	0.188664	0.376746	Male
318	0.315261	0.0471372	0.222773	0.407749	Female
319	0.283365	0.047934	0.189314	0.377417	Male
319	0.315976	0.0471409	0.223481	0.408471	Female
320	0.284023	0.0479394	0.189961	0.378085	Male
320	0.316687	0.0471446	0.224185	0.40919	Female
321	0.284679	0.0479449	0.190606	0.378752	Male
321	0.317395	0.0471483	0.224885	0.409905	Female
322	0.285332	0.0479503	0.191249	0.379416	Male
322	0.318099	0.047152	0.225582	0.410616	Female
323	0.285984	0.0479556	0.19189	0.380078	Male
323	0.318799	0.0471557	0.226275	0.411323	Female
324	0.286633	0.047961	0.192528	0.380737	Male
324	0.319495	0.0471594	0.226964	0.412027	Female
325	0.28728	0.0479664	0.193165	0.381395	Male
325	0.320188	0.0471631	0.227649	0.412727	Female
326	0.287924	0.0479718	0.193799	0.38205	Male
326	0.320877	0.0471668	0.228331	0.413423	Female
327	0.288567	0.0479772	0.194431	0.382703	Male
327	0.321562	0.0471705	0.229009	0.414115	Female
328	0.289207	0.0479825	0.19506	0.383353	Male
328	0.322243	0.0471741	0.229683	0.414804	Female
329	0.289845	0.0479879	0.195687	0.384002	Male
329	0.322921	0.0471778	0.230353	0.415489	Female
330	0.29048	0.0479932	0.196312	0.384648	Male
330	0.323595	0.0471814	0.23102	0.41617	Female
331	0.291113	0.0479985	0.196935	0.385291	Male
331	0.324265	0.0471851	0.231683	0.416847	Female
332	0.291744	0.0480038	0.197556	0.385933	Male
332	0.324931	0.0471887	0.232342	0.41752	Female
333	0.292373	0.0480091	0.198174	0.386572	Male
333	0.325593	0.0471923	0.232997	0.418189	Female
334	0.292999	0.0480144	0.19879	0.387208	Male
334	0.326252	0.0471959	0.233649	0.418855	Female
335	0.293623	0.0480196	0.199404	0.387843	Male
335	0.326906	0.0471995	0.234296	0.419517	Female
336	0.294245	0.0480249	0.200015	0.388475	Male
336	0.327557	0.0472031	0.23494	0.420175	Female
337	0.294865	0.0480301	0.200624	0.389105	Male
337	0.328204	0.0472066	0.23558	0.420828	Female
338	0.295482	0.0480353	0.201231	0.389732	Male
338	0.328847	0.0472101	0.236216	0.421479	Female
339	0.296096	0.0480405	0.201836	0.390357	Male
339	0.329487	0.0472137	0.236849	0.422125	Female
340	0.296709	0.0480457	0.202438	0.39098	Male
340	0.330122	0.0472172	0.237477	0.422767	Female
341	0.297319	0.0480509	0.203038	0.3916	Male
341	0.330753	0.0472207	0.238102	0.423405	Female
342	0.297927	0.048056	0.203636	0.392218	Male
342	0.331381	0.0472241	0.238722	0.42404	Female
343	0.298532	0.0480611	0.204231	0.392833	Male
343	0.332005	0.0472276	0.239339	0.42467	Female
344	0.299135	0.0480662	0.204824	0.393446	Male
344	0.332624	0.047231	0.239952	0.425296	Female
345	0.299736	0.0480713	0.205415	0.394057	Male
345	0.33324	0.0472344	0.240561	0.425919	Female
346	0.300334	0.0480764	0.206003	0.394665	Male
346	0.333852	0.0472378	0.241167	0.426537	Female
347	0.30093	0.0480814	0.20659	0.395271	Male
347	0.33446	0.0472411	0.241768	0.427152	Female
348	0.301524	0.0480864	0.207173	0.395874	Male
348	0.335064	0.0472445	0.242365	0.427763	Female
349	0.302115	0.0480914	0.207755	0.396475	Male
349	0.335664	0.0472478	0.242959	0.428369	Female
350	0.302704	0.0480964	0.208334	0.397074	Male
350	0.33626	0.0472511	0.243549	0.428972	Female
351	0.30329	0.0481013	0.20891	0.39767	Male
351	0.336852	0.0472544	0.244134	0.42957	Female
352	0.303874	0.0481062	0.209485	0.398264	Male
352	0.33744	0.0472576	0.244716	0.430164	Female
353	0.304456	0.0481111	0.210057	0.398855	Male
353	0.338024	0.0472608	0.245294	0.430755	Female
354	0.305035	0.048116	0.210626	0.399443	Male
354	0.338604	0.047264	0.245868	0.431341	Female
355	0.305612	0.0481208	0.211194	0.40003	Male
355	0.33918	0.0472672	0.246437	0.431923	Female
356	0.306186	0.0481256	0.211759	0.400613	Male
356	0.339752	0.0472703	0.247003	0.432502	Female
357	0.306758	0.0481304	0.212321	0.401195	Male
357	0.34032	0.0472734	0.247565	0.433076	Female
358	0.307327	0.0481352	0.212881	0.401773	Male
358	0.340884	0.0472765	0.248123	0.433646	Female
359	0.307894	0.0481399	0.213439	0.40235	Male
359	0.341444	0.0472795	0.248677	0.434212	Female
360	0.308459	0.0481446	0.213994	0.402923	Male
360	0.342	0.0472825	0.249227	0.434773	Female
361	0.309021	0.0481492	0.214547	0.403495	Male
361	0.342552	0.0472855	0.249773	0.435331	Female
362	0.30958	0.0481539	0.215098	0.404063	Male
362	0.3431	0.0472885	0.250315	0.435885	Female
363	0.310138	0.0481585	0.215646	0.404629	Male
363	0.343643	0.0472914	0.250853	0.436434	Female
364	0.310692	0.0481631	0.216191	0.405193	Male
364	0.344183	0.0472943	0.251387	0.436979	Female
365	0.311244	0.0481676	0.216735	0.405754	Male
365	0.344718	0.0472971	0.251917	0.43752	Female
366	0.311794	0.0481721	0.217276	0.406313	Male
366	0.34525	0.0473	0.252442	0.438057	Female
367	0.312341	0.0481766	0.217814	0.406869	Male
367	0.345777	0.0473028	0.252964	0.43859	Female
368	0.312886	0.048181	0.21835	0.407422	Male
368	0.3463	0.0473055	0.253482	0.439119	Female
369	0.313428	0.0481855	0.218884	0.407973	Male
369	0.346819	0.0473083	0.253996	0.439643	Female
370	0.313968	0.0481898	0.219415	0.408522	Male
370	0.347334	0.047311	0.254505	0.440163	Female
371	0.314505	0.0481942	0.219943	0.409067	Male
371	0.347845	0.0473136	0.255011	0.440679	Female
372	0.31504	0.0481985	0.22047	0.409611	Male
372	0.348352	0.0473162	0.255512	0.441191	Female
373	0.315572	0.0482028	0.220994	0.410151	Male
373	0.348854	0.0473188	0.25601	0.441699	Female
374	0.316102	0.048207	0.221515	0.410689	Male
374	0.349353	0.0473214	0.256503	0.442202	Female
375	0.316629	0.0482113	0.222034	0.411225	Male
375	0.349847	0.0473239	0.256993	0.442701	Female
376	0.317154	0.0482154	0.22255	0.411758	Male
376	0.350337	0.0473264	0.257478	0.443196	Female
377	0.317676	0.0482196	0.223064	0.412288	Male
377	0.350823	0.0473288	0.257959	0.443687	Female
378	0.318196	0.0482237	0.223576	0.412816	Male
378	0.351305	0.0473313	0.258436	0.444174	Female
379	0.318713	0.0482278	0.224085	0.413341	Male
379	0.351783	0.0473336	0.258909	0.444656	Female
380	0.319228	0.0482318	0.224592	0.413863	Male
380	0.352256	0.047336	0.259378	0.445134	Female
381	0.31974	0.0482358	0.225096	0.414383	Male
381	0.352726	0.0473383	0.259843	0.445608	Female
382	0.320249	0.0482398	0.225598	0.414901	Male
382	0.353191	0.0473406	0.260304	0.446078	Female
383	0.320756	0.0482438	0.226097	0.415416	Male
383	0.353652	0.0473428	0.260761	0.446543	Female
384	0.321261	0.0482477	0.226594	0.415928	Male
384	0.354109	0.047345	0.261213	0.447005	Female
385	0.321763	0.0482515	0.227088	0.416437	Male
385	0.354562	0.0473471	0.261662	0.447462	Female
386	0.322262	0.0482554	0.22758	0.416944	Male
386	0.35501	0.0473493	0.262106	0.447914	Female
387	0.322759	0.0482592	0.22807	0.417448	Male
387	0.355455	0.0473513	0.262547	0.448363	Female
388	0.323253	0.0482629	0.228556	0.41795	Male
388	0.355895	0.0473534	0.262983	0.448807	Female
389	0.323745	0.0482667	0.229041	0.418449	Male
389	0.356331	0.0473554	0.263415	0.449247	Female
390	0.324234	0.0482704	0.229523	0.418946	Male
390	0.356763	0.0473574	0.263843	0.449683	Female
391	0.324721	0.048274	0.230002	0.41944	Male
391	0.357191	0.0473593	0.264267	0.450115	Female
392	0.325205	0.0482777	0.23048	0.419931	Male
392	0.357615	0.0473612	0.264687	0.450542	Female
393	0.325687	0.0482812	0.230954	0.42042	Male
393	0.358034	0.0473631	0.265103	0.450966	Female
394	0.326166	0.0482848	0.231426	0.420906	Male
394	0.35845	0.0473649	0.265515	0.451385	Female
395	0.326643	0.0482883	0.231896	0.421389	Male
395	0.358861	0.0473667	0.265923	0.451799	Female
396	0.327117	0.0482918	0.232363	0.42187	Male
396	0.359268	0.0473684	0.266326	0.45221	Female
397	0.327588	0.0482953	0.232828	0.422348	Male
397	0.359671	0.0473701	0.266726	0.452616	Female
398	0.328057	0.0482987	0.23329	0.422824	Male
398	0.36007	0.0473718	0.267121	0.453018	Female
399	0.328523	0.0483021	0.23375	0.423297	Male
399	0.360465	0.0473735	0.267513	0.453416	Female
400	0.328987	0.0483054	0.234207	0.423767	Male
400	0.360855	0.0473751	0.2679	0.45381	Female
401	0.329449	0.0483088	0.234662	0.424235	Male
401	0.361242	0.0473766	0.268284	0.4542	Female
402	0.329907	0.048312	0.235114	0.424701	Male
402	0.361624	0.0473782	0.268663	0.454585	Female
403	0.330364	0.0483153	0.235564	0.425163	Male
403	0.362002	0.0473797	0.269038	0.454966	Female
404	0.330817	0.0483185	0.236011	0.425623	Male
404	0.362376	0.0473811	0.26941	0.455343	Female
405	0.331269	0.0483217	0.236456	0.426081	Male
405	0.362746	0.0473826	0.269777	0.455716	Female
406	0.331717	0.0483249	0.236899	0.426536	Male
406	0.363112	0.047384	0.27014	0.456084	Female
407	0.332163	0.048328	0.237339	0.426988	Male
407	0.363474	0.0473853	0.270499	0.456449	Female
408	0.332607	0.0483311	0.237776	0.427437	Male
408	0.363832	0.0473866	0.270854	0.456809	Female
409	0.333048	0.0483341	0.238211	0.427885	Male
409	0.364185	0.0473879	0.271205	0.457165	Female
410	0.333487	0.0483372	0.238644	0.428329	Male
410	0.364535	0.0473892	0.271553	0.457517	Female
411	0.333923	0.0483402	0.239074	0.428771	Male
411	0.364881	0.0473904	0.271896	0.457865	Female
412	0.334356	0.0483431	0.239502	0.42921	Male
412	0.365222	0.0473916	0.272235	0.458209	Female
413	0.334787	0.0483461	0.239927	0.429647	Male
413	0.365559	0.0473928	0.27257	0.458549	Female
414	0.335216	0.048349	0.24035	0.430081	Male
414	0.365893	0.0473939	0.272901	0.458884	Female
415	0.335642	0.0483518	0.24077	0.430513	Male
415	0.366222	0.047395	0.273228	0.459216	Female
416	0.336065	0.0483547	0.241188	0.430942	Male
416	0.366547	0.047396	0.273551	0.459543	Female
417	0.336486	0.0483575	0.241604	0.431368	Male
417	0.366868	0.0473971	0.27387	0.459866	Female
418	0.336904	0.0483603	0.242016	0.431792	Male
418	0.367185	0.047398	0.274186	0.460185	Female
419	0.33732	0.048363	0.242427	0.432214	Male
419	0.367499	0.047399	0.274497	0.4605	Female
420	0.337734	0.0483658	0.242835	0.432632	Male
420	0.367808	0.0473999	0.274804	0.460811	Female
421	0.338145	0.0483685	0.243241	0.433049	Male
421	0.368113	0.0474009	0.275107	0.461118	Female
422	0.338553	0.0483712	0.243644	0.433462	Male
422	0.368414	0.0474017	0.275407	0.461421	Female
423	0.338959	0.0483738	0.244045	0.433874	Male
423	0.368711	0.0474026	0.275702	0.46172	Female
424	0.339363	0.0483764	0.244443	0.434282	Male
424	0.369004	0.0474034	0.275994	0.462015	Female
425	0.339764	0.048379	0.244839	0.434688	Male
425	0.369294	0.0474042	0.276282	0.462305	Female
426	0.340162	0.0483816	0.245232	0.435092	Male
426	0.369579	0.0474049	0.276565	0.462592	Female
427	0.340558	0.0483842	0.245624	0.435493	Male
427	0.36986	0.0474057	0.276845	0.462875	Female
428	0.340952	0.0483867	0.246012	0.435892	Male
428	0.370138	0.0474064	0.277121	0.463154	Female
429	0.341343	0.0483892	0.246398	0.436288	Male
429	0.370411	0.0474071	0.277393	0.463429	Female
430	0.341732	0.0483917	0.246782	0.436681	Male
430	0.370681	0.0474077	0.277662	0.463699	Female
431	0.342118	0.0483941	0.247164	0.437072	Male
431	0.370946	0.0474083	0.277926	0.463966	Female
432	0.342502	0.0483966	0.247543	0.437461	Male
432	0.371208	0.0474089	0.278187	0.464229	Female
433	0.342883	0.048399	0.247919	0.437847	Male
433	0.371466	0.0474095	0.278443	0.464488	Female
434	0.343262	0.0484014	0.248293	0.43823	Male
434	0.37172	0.0474101	0.278696	0.464743	Female
435	0.343638	0.0484037	0.248665	0.438611	Male
435	0.37197	0.0474106	0.278945	0.464994	Female
436	0.344012	0.0484061	0.249035	0.43899	Male
436	0.372216	0.0474111	0.279191	0.465242	Female
437	0.344384	0.0484084	0.249402	0.439366	Male
437	0.372459	0.0474116	0.279432	0.465485	Female
438	0.344753	0.0484107	0.249766	0.43974	Male
438	0.372697	0.0474121	0.27967	0.465725	Female
439	0.34512	0.048413	0.250129	0.440111	Male
439	0.372932	0.0474125	0.279904	0.46596	Female
440	0.345484	0.0484153	0.250488	0.44048	Male
440	0.373163	0.047413	0.280134	0.466192	Female
441	0.345846	0.0484176	0.250846	0.440846	Male
441	0.37339	0.0474134	0.28036	0.46642	Female
442	0.346206	0.0484198	0.251201	0.44121	Male
442	0.373614	0.0474138	0.280583	0.466644	Female
443	0.346563	0.048422	0.251554	0.441572	Male
443	0.373833	0.0474141	0.280802	0.466865	Female
444	0.346918	0.0484242	0.251904	0.441931	Male
444	0.374049	0.0474145	0.281017	0.467081	Female
445	0.34727	0.0484264	0.252252	0.442288	Male
445	0.374261	0.0474148	0.281228	0.467294	Female
446	0.34762	0.0484286	0.252598	0.442642	Male
446	0.37447	0.0474151	0.281436	0.467503	Female
447	0.347968	0.0484308	0.252941	0.442994	Male
447	0.374674	0.0474154	0.28164	0.467708	Female
448	0.348313	0.0484329	0.253282	0.443343	Male
448	0.374875	0.0474157	0.281841	0.46791	Female
449	0.348656	0.0484351	0.253621	0.44369	Male
449	0.375073	0.047416	0.282037	0.468108	Female
450	0.348996	0.0484372	0.253957	0.444035	Male
450	0.375266	0.0474163	0.28223	0.468302	Female
451	0.349334	0.0484393	0.254291	0.444377	Male
451	0.375456	0.0474165	0.28242	0.468492	Female
452	0.34967	0.0484414	0.254623	0.444717	Male
452	0.375642	0.0474167	0.282606	0.468679	Female
453	0.350004	0.0484435	0.254952	0.445055	Male
453	0.375825	0.047417	0.282788	0.468862	Female
454	0.350335	0.0484456	0.255279	0.44539	Male
454	0.376004	0.0474172	0.282966	0.469041	Female
455	0.350663	0.0484477	0.255604	0.445723	Male
455	0.376179	0.0474174	0.283141	0.469217	Female
456	0.35099	0.0484498	0.255926	0.446053	Male
456	0.37635	0.0474176	0.283312	0.469389	Female
457	0.351314	0.0484518	0.256247	0.446382	Male
457	0.376518	0.0474177	0.28348	0.469557	Female
458	0.351636	0.0484539	0.256564	0.446707	Male
458	0.376683	0.0474179	0.283644	0.469722	Female
459	0.351955	0.048456	0.25688	0.447031	Male
459	0.376844	0.0474181	0.283805	0.469883	Female
460	0.352273	0.048458	0.257193	0.447352	Male
460	0.377001	0.0474182	0.283962	0.47004	Female
461	0.352587	0.04846	0.257504	0.447671	Male
461	0.377155	0.0474184	0.284115	0.470195	Female
462	0.3529	0.0484621	0.257812	0.447988	Male
462	0.377305	0.0474185	0.284265	0.470345	Female
463	0.35321	0.0484641	0.258119	0.448302	Male
463	0.377452	0.0474186	0.284411	0.470492	Female
464	0.353518	0.0484661	0.258423	0.448614	Male
464	0.377595	0.0474188	0.284554	0.470635	Female
465	0.353824	0.0484681	0.258725	0.448924	Male
465	0.377734	0.0474189	0.284694	0.470775	Female
466	0.354127	0.0484702	0.259024	0.449231	Male
466	0.37787	0.047419	0.284829	0.470911	Female
467	0.354429	0.0484722	0.259321	0.449536	Male
467	0.378003	0.0474191	0.284962	0.471044	Female
468	0.354728	0.0484742	0.259616	0.449839	Male
468	0.378132	0.0474192	0.285091	0.471174	Female
469	0.355024	0.0484762	0.259909	0.45014	Male
469	0.378258	0.0474193	0.285216	0.4713	Female
470	0.355319	0.0484782	0.260199	0.450438	Male
470	0.37838	0.0474195	0.285338	0.471422	Female
471	0.355611	0.0484803	0.260488	0.450734	Male
471	0.378499	0.0474196	0.285457	0.471541	Female
472	0.355901	0.0484823	0.260773	0.451028	Male
472	0.378614	0.0474197	0.285572	0.471657	Female
473	0.356188	0.0484843	0.261057	0.45132	Male
473	0.378726	0.0474198	0.285684	0.471769	Female
474	0.356474	0.0484863	0.261339	0.451609	Male
474	0.378835	0.0474199	0.285792	0.471878	Female
475	0.356757	0.0484884	0.261618	0.451896	Male
475	0.37894	0.04742	0.285897	0.471983	Female
476	0.357038	0.0484904	0.261895	0.452181	Male
476	0.379042	0.0474201	0.285999	0.472085	Female
477	0.357317	0.0484925	0.26217	0.452464	Male
477	0.37914	0.0474203	0.286097	0.472184	Female
478	0.357594	0.0484945	0.262442	0.452745	Male
478	0.379236	0.0474204	0.286192	0.472279	Female
479	0.357868	0.0484966	0.262713	0.453023	Male
479	0.379327	0.0474205	0.286283	0.472371	Female
480	0.35814	0.0484986	0.262981	0.453299	Male
480	0.379416	0.0474207	0.286372	0.47246	Female
481	0.35841	0.0485007	0.263247	0.453573	Male
481	0.379501	0.0474208	0.286456	0.472545	Female
482	0.358678	0.0485028	0.263511	0.453845	Male
482	0.379583	0.047421	0.286538	0.472628	Female
483	0.358944	0.0485048	0.263772	0.454115	Male
483	0.379661	0.0474211	0.286616	0.472706	Female
484	0.359207	0.0485069	0.264031	0.454383	Male
484	0.379737	0.0474213	0.286691	0.472782	Female
485	0.359468	0.048509	0.264289	0.454648	Male
485	0.379809	0.0474215	0.286763	0.472854	Female
486	0.359727	0.0485111	0.264544	0.454911	Male
486	0.379877	0.0474217	0.286831	0.472924	Female
487	0.359984	0.0485133	0.264796	0.455172	Male
487	0.379943	0.0474218	0.286896	0.472989	Female
488	0.360239	0.0485154	0.265047	0.455431	Male
488	0.380005	0.0474221	0.286958	0.473052	Female
489	0.360492	0.0485175	0.265296	0.455688	Male
489	0.380064	0.0474223	0.287017	0.473112	Female
490	0.360742	0.0485197	0.265542	0.455943	Male
490	0.38012	0.0474225	0.287072	0.473168	Female
491	0.360991	0.0485219	0.265786	0.456196	Male
491	0.380173	0.0474228	0.287125	0.473221	Female
492	0.361237	0.0485241	0.266028	0.456446	Male
492	0.380222	0.047423	0.287174	0.473271	Female
493	0.361481	0.0485263	0.266268	0.456695	Male
493	0.380269	0.0474233	0.287219	0.473318	Female
494	0.361723	0.0485285	0.266505	0.456941	Male
494	0.380312	0.0474236	0.287262	0.473362	Female
495	0.361963	0.0485307	0.266741	0.457185	Male
495	0.380352	0.0474239	0.287302	0.473403	Female
496	0.362201	0.048533	0.266974	0.457428	Male
496	0.380389	0.0474242	0.287338	0.47344	Female
497	0.362437	0.0485352	0.267206	0.457668	Male
497	0.380423	0.0474245	0.287371	0.473475	Female
498	0.36267	0.0485375	0.267435	0.457906	Male
498	0.380454	0.0474249	0.287401	0.473506	Female
499	0.362902	0.0485398	0.267662	0.458142	Male
499	0.380481	0.0474253	0.287428	0.473535	Female
500	0.363131	0.0485421	0.267887	0.458376	Male
500	0.380506	0.0474256	0.287452	0.47356	Female
501	0.363359	0.0485445	0.268109	0.458608	Male
501	0.380528	0.047426	0.287473	0.473582	Female
502	0.363584	0.0485468	0.26833	0.458838	Male
502	0.380546	0.0474265	0.28749	0.473602	Female
503	0.363807	0.0485492	0.268549	0.459066	Male
503	0.380561	0.0474269	0.287505	0.473618	Female
504	0.364028	0.0485516	0.268765	0.459291	Male
504	0.380574	0.0474274	0.287516	0.473631	Female
505	0.364247	0.048554	0.268979	0.459515	Male
505	0.380583	0.0474279	0.287525	0.473642	Female
506	0.364464	0.0485565	0.269192	0.459737	Male
506	0.38059	0.0474284	0.28753	0.473649	Female
507	0.364679	0.0485589	0.269402	0.459957	Male
507	0.380593	0.0474289	0.287533	0.473654	Female
508	0.364892	0.0485614	0.26961	0.460175	Male
508	0.380593	0.0474295	0.287532	0.473655	Female			Female	0.380593
509	0.365103	0.0485639	0.269816	0.460391	Male
509	0.380591	0.0474301	0.287528	0.473654	Female
510	0.365312	0.0485665	0.27002	0.460605	Male
510	0.380585	0.0474307	0.287522	0.473649	Female
511	0.365519	0.048569	0.270221	0.460816	Male
511	0.380577	0.0474313	0.287512	0.473642	Female
512	0.365724	0.0485716	0.270421	0.461026	Male
512	0.380566	0.047432	0.287499	0.473632	Female
513	0.365927	0.0485742	0.270619	0.461234	Male
513	0.380551	0.0474327	0.287484	0.473619	Female
514	0.366127	0.0485769	0.270815	0.46144	Male
514	0.380534	0.0474334	0.287465	0.473603	Female
515	0.366326	0.0485795	0.271008	0.461644	Male
515	0.380514	0.0474341	0.287443	0.473585	Female
516	0.366523	0.0485822	0.2712	0.461846	Male
516	0.380491	0.0474349	0.287419	0.473563	Female
517	0.366718	0.048585	0.271389	0.462047	Male
517	0.380465	0.0474357	0.287392	0.473539	Female
518	0.366911	0.0485877	0.271577	0.462245	Male
518	0.380437	0.0474365	0.287361	0.473512	Female
519	0.367102	0.0485905	0.271762	0.462441	Male
519	0.380405	0.0474374	0.287328	0.473482	Female
520	0.36729	0.0485933	0.271945	0.462635	Male
520	0.380371	0.0474383	0.287292	0.47345	Female
521	0.367477	0.0485961	0.272127	0.462828	Male
521	0.380334	0.0474392	0.287253	0.473414	Female
522	0.367662	0.048599	0.272306	0.463019	Male
522	0.380294	0.0474402	0.287211	0.473376	Female
523	0.367845	0.0486019	0.272483	0.463207	Male
523	0.380251	0.0474411	0.287167	0.473336	Female
524	0.368026	0.0486048	0.272659	0.463394	Male
524	0.380206	0.0474422	0.287119	0.473292	Female
525	0.368205	0.0486078	0.272832	0.463579	Male
525	0.380157	0.0474432	0.287069	0.473246	Female
526	0.368383	0.0486108	0.273003	0.463762	Male
526	0.380106	0.0474443	0.287016	0.473197	Female
527	0.368558	0.0486138	0.273172	0.463943	Male
527	0.380053	0.0474454	0.28696	0.473145	Female
528	0.368731	0.0486169	0.27334	0.464122	Male
528	0.379996	0.0474466	0.286901	0.473091	Female
529	0.368902	0.04862	0.273505	0.4643	Male
529	0.379937	0.0474478	0.28684	0.473034	Female
530	0.369072	0.0486231	0.273668	0.464475	Male
530	0.379875	0.047449	0.286775	0.472975	Female
531	0.369239	0.0486263	0.27383	0.464649	Male
531	0.37981	0.0474502	0.286708	0.472913	Female
532	0.369405	0.0486294	0.273989	0.464821	Male
532	0.379743	0.0474515	0.286638	0.472848	Female
533	0.369569	0.0486327	0.274146	0.464991	Male
533	0.379673	0.0474529	0.286566	0.472781	Female
534	0.369731	0.0486359	0.274302	0.465159	Male
534	0.379601	0.0474542	0.28649	0.472711	Female
535	0.369891	0.0486392	0.274455	0.465326	Male
535	0.379525	0.0474557	0.286412	0.472638	Female
536	0.370049	0.0486426	0.274607	0.46549	Male
536	0.379448	0.0474571	0.286332	0.472563	Female
537	0.370205	0.048646	0.274756	0.465653	Male
537	0.379367	0.0474586	0.286248	0.472486	Female
538	0.370359	0.0486494	0.274904	0.465814	Male
538	0.379284	0.0474601	0.286162	0.472406	Female
539	0.370511	0.0486528	0.27505	0.465973	Male
539	0.379198	0.0474617	0.286074	0.472323	Female
540	0.370662	0.0486563	0.275193	0.466131	Male
540	0.37911	0.0474633	0.285982	0.472238	Female
541	0.370811	0.0486598	0.275335	0.466286	Male
541	0.379019	0.0474649	0.285888	0.47215	Female
542	0.370958	0.0486634	0.275475	0.46644	Male
542	0.378926	0.0474666	0.285791	0.47206	Female
543	0.371103	0.048667	0.275613	0.466592	Male
543	0.37883	0.0474684	0.285692	0.471968	Female
544	0.371246	0.0486706	0.275749	0.466743	Male
544	0.378731	0.0474701	0.28559	0.471873	Female
545	0.371387	0.0486743	0.275883	0.466891	Male
545	0.37863	0.047472	0.285486	0.471775	Female
546	0.371527	0.048678	0.276015	0.467038	Male
546	0.378527	0.0474738	0.285378	0.471675	Female
547	0.371664	0.0486818	0.276146	0.467183	Male
547	0.378421	0.0474757	0.285269	0.471573	Female
548	0.3718	0.0486856	0.276274	0.467326	Male
548	0.378313	0.0474777	0.285156	0.471469	Female
549	0.371934	0.0486895	0.2764	0.467468	Male
549	0.378202	0.0474797	0.285042	0.471362	Female
550	0.372066	0.0486933	0.276525	0.467608	Male
550	0.378088	0.0474817	0.284924	0.471252	Female
551	0.372197	0.0486973	0.276648	0.467746	Male
551	0.377972	0.0474838	0.284804	0.471141	Female
552	0.372325	0.0487012	0.276769	0.467882	Male
552	0.377854	0.0474859	0.284682	0.471026	Female
553	0.372452	0.0487052	0.276888	0.468017	Male
553	0.377734	0.0474881	0.284557	0.47091	Female
554	0.372577	0.0487093	0.277005	0.46815	Male
554	0.377611	0.0474903	0.28443	0.470791	Female
555	0.372701	0.0487134	0.27712	0.468281	Male
555	0.377485	0.0474926	0.2843	0.47067	Female
556	0.372822	0.0487175	0.277233	0.468411	Male
556	0.377357	0.0474949	0.284167	0.470547	Female
557	0.372942	0.0487217	0.277345	0.468539	Male
557	0.377227	0.0474972	0.284033	0.470422	Female
558	0.37306	0.0487259	0.277455	0.468665	Male
558	0.377095	0.0474996	0.283895	0.470294	Female
559	0.373176	0.0487302	0.277563	0.46879	Male
559	0.37696	0.0475021	0.283756	0.470164	Female
560	0.373291	0.0487345	0.277669	0.468913	Male
560	0.376823	0.0475046	0.283614	0.470031	Female
561	0.373404	0.0487389	0.277773	0.469034	Male
561	0.376683	0.0475071	0.283469	0.469897	Female
562	0.373515	0.0487433	0.277875	0.469154	Male
562	0.376541	0.0475097	0.283322	0.46976	Female
563	0.373624	0.0487477	0.277976	0.469272	Male
563	0.376397	0.0475124	0.283173	0.469622	Female
564	0.373731	0.0487522	0.278075	0.469388	Male
564	0.376251	0.0475151	0.283022	0.469481	Female
565	0.373837	0.0487568	0.278172	0.469503	Male
565	0.376103	0.0475178	0.282868	0.469337	Female
566	0.373942	0.0487613	0.278267	0.469616	Male
566	0.375952	0.0475206	0.282711	0.469192	Female
567	0.374044	0.048766	0.27836	0.469728	Male
567	0.375799	0.0475234	0.282553	0.469045	Female
568	0.374145	0.0487706	0.278452	0.469838	Male
568	0.375644	0.0475263	0.282392	0.468895	Female
569	0.374244	0.0487754	0.278542	0.469946	Male
569	0.375486	0.0475293	0.282229	0.468744	Female
570	0.374341	0.0487801	0.27863	0.470053	Male
570	0.375327	0.0475323	0.282063	0.46859	Female
571	0.374437	0.0487849	0.278716	0.470158	Male
571	0.375165	0.0475353	0.281896	0.468434	Female
572	0.374531	0.0487898	0.278801	0.470262	Male
572	0.375001	0.0475384	0.281726	0.468276	Female
573	0.374624	0.0487947	0.278884	0.470364	Male
573	0.374835	0.0475416	0.281554	0.468117	Female
574	0.374715	0.0487996	0.278965	0.470465	Male
574	0.374667	0.0475448	0.281379	0.467955	Female
575	0.374804	0.0488046	0.279044	0.470564	Male
575	0.374497	0.047548	0.281203	0.467791	Female
576	0.374891	0.0488097	0.279122	0.470661	Male
576	0.374325	0.0475513	0.281024	0.467625	Female
577	0.374977	0.0488148	0.279198	0.470757	Male
577	0.37415	0.0475547	0.280843	0.467458	Female
578	0.375062	0.0488199	0.279272	0.470851	Male
578	0.373974	0.0475581	0.28066	0.467288	Female
579	0.375145	0.0488251	0.279345	0.470944	Male
579	0.373796	0.0475615	0.280475	0.467116	Female
580	0.375226	0.0488303	0.279416	0.471036	Male
580	0.373615	0.0475651	0.280288	0.466943	Female
581	0.375305	0.0488356	0.279485	0.471126	Male
581	0.373433	0.0475686	0.280099	0.466768	Female
582	0.375383	0.0488409	0.279552	0.471214	Male
582	0.373249	0.0475722	0.279907	0.46659	Female
583	0.37546	0.0488463	0.279618	0.471301	Male
583	0.373062	0.0475759	0.279714	0.466411	Female
584	0.375534	0.0488517	0.279682	0.471387	Male
584	0.372874	0.0475796	0.279518	0.46623	Female
585	0.375608	0.0488572	0.279745	0.471471	Male
585	0.372684	0.0475834	0.27932	0.466047	Female
586	0.375679	0.0488627	0.279806	0.471553	Male
586	0.372492	0.0475872	0.279121	0.465863	Female
587	0.37575	0.0488682	0.279865	0.471634	Male
587	0.372298	0.0475911	0.278919	0.465677	Female
588	0.375818	0.0488738	0.279923	0.471714	Male
588	0.372102	0.0475951	0.278716	0.465488	Female
589	0.375886	0.0488795	0.279979	0.471792	Male
589	0.371904	0.0475991	0.27851	0.465298	Female
590	0.375951	0.0488852	0.280033	0.471869	Male
590	0.371705	0.0476031	0.278302	0.465107	Female
591	0.376015	0.0488909	0.280086	0.471944	Male
591	0.371503	0.0476072	0.278093	0.464913	Female
592	0.376078	0.0488967	0.280137	0.472018	Male
592	0.3713	0.0476114	0.277882	0.464718	Female
593	0.376139	0.0489026	0.280187	0.472091	Male
593	0.371095	0.0476156	0.277668	0.464521	Female
594	0.376199	0.0489085	0.280235	0.472162	Male
594	0.370888	0.0476198	0.277453	0.464323	Female
595	0.376257	0.0489144	0.280282	0.472232	Male
595	0.370679	0.0476241	0.277236	0.464123	Female
596	0.376314	0.0489204	0.280327	0.472301	Male
596	0.370469	0.0476285	0.277017	0.463921	Female
597	0.376369	0.0489264	0.28037	0.472368	Male
597	0.370257	0.0476329	0.276796	0.463718	Female
598	0.376423	0.0489325	0.280412	0.472433	Male
598	0.370043	0.0476374	0.276574	0.463513	Female
599	0.376475	0.0489386	0.280453	0.472498	Male
599	0.369828	0.0476419	0.276349	0.463306	Female
600	0.376526	0.0489448	0.280491	0.472561	Male
600	0.369611	0.0476465	0.276123	0.463098	Female
601	0.376576	0.048951	0.280529	0.472623	Male
601	0.369392	0.0476511	0.275895	0.462888	Female
602	0.376624	0.0489573	0.280565	0.472683	Male
602	0.369171	0.0476558	0.275666	0.462677	Female
603	0.376671	0.0489636	0.280599	0.472742	Male
603	0.368949	0.0476606	0.275434	0.462464	Female
604	0.376716	0.0489699	0.280632	0.4728	Male
604	0.368725	0.0476654	0.275201	0.46225	Female
605	0.37676	0.0489763	0.280663	0.472856	Male
605	0.3685	0.0476702	0.274966	0.462034	Female
606	0.376802	0.0489828	0.280693	0.472912	Male
606	0.368273	0.0476751	0.27473	0.461817	Female
607	0.376844	0.0489893	0.280722	0.472966	Male
607	0.368045	0.0476801	0.274492	0.461598	Female
608	0.376883	0.0489958	0.280749	0.473018	Male
608	0.367815	0.0476851	0.274252	0.461378	Female
609	0.376922	0.0490024	0.280774	0.47307	Male
609	0.367583	0.0476901	0.27401	0.461156	Female
610	0.376959	0.049009	0.280798	0.47312	Male
610	0.36735	0.0476952	0.273767	0.460933	Female
611	0.376995	0.0490157	0.280821	0.473169	Male
611	0.367116	0.0477004	0.273522	0.460709	Female
612	0.377029	0.0490224	0.280842	0.473216	Male
612	0.366879	0.0477056	0.273276	0.460483	Female
613	0.377062	0.0490292	0.280862	0.473263	Male
613	0.366642	0.0477109	0.273028	0.460256	Female
614	0.377094	0.049036	0.280881	0.473308	Male
614	0.366403	0.0477162	0.272779	0.460027	Female
615	0.377125	0.0490428	0.280898	0.473352	Male
615	0.366163	0.0477216	0.272528	0.459797	Female
616	0.377154	0.0490497	0.280913	0.473395	Male
616	0.365921	0.047727	0.272276	0.459566	Female
617	0.377182	0.0490567	0.280928	0.473436	Male
617	0.365678	0.0477325	0.272022	0.459334	Female
618	0.377209	0.0490636	0.280941	0.473477	Male
618	0.365433	0.047738	0.271766	0.4591	Female
619	0.377234	0.0490707	0.280952	0.473516	Male
619	0.365187	0.0477436	0.271509	0.458865	Female
620	0.377258	0.0490777	0.280963	0.473554	Male
620	0.36494	0.0477492	0.271251	0.458629	Female
621	0.377281	0.0490848	0.280972	0.473591	Male
621	0.364691	0.0477549	0.270991	0.458391	Female
622	0.377303	0.049092	0.280979	0.473626	Male
622	0.364441	0.0477606	0.27073	0.458153	Female
623	0.377323	0.0490992	0.280986	0.473661	Male
623	0.36419	0.0477664	0.270467	0.457913	Female
624	0.377342	0.0491064	0.280991	0.473694	Male
624	0.363938	0.0477722	0.270204	0.457672	Female
625	0.37736	0.0491136	0.280994	0.473726	Male
625	0.363684	0.0477781	0.269938	0.457429	Female
626	0.377377	0.049121	0.280997	0.473758	Male
626	0.363429	0.047784	0.269672	0.457186	Female
627	0.377393	0.0491283	0.280998	0.473788	Male
627	0.363173	0.04779	0.269404	0.456941	Female
628	0.377407	0.0491357	0.280998	0.473816	Male
628	0.362915	0.047796	0.269134	0.456696	Female
629	0.37742	0.0491431	0.280996	0.473844	Male
629	0.362656	0.0478021	0.268864	0.456449	Female
630	0.377432	0.0491506	0.280994	0.473871	Male
630	0.362397	0.0478082	0.268592	0.456201	Female
631	0.377443	0.0491581	0.28099	0.473896	Male
631	0.362136	0.0478144	0.268319	0.455952	Female
632	0.377453	0.0491656	0.280985	0.473921	Male
632	0.361874	0.0478206	0.268045	0.455702	Female
633	0.377461	0.0491732	0.280979	0.473944	Male
633	0.36161	0.0478268	0.267769	0.455451	Female
634	0.377469	0.0491808	0.280971	0.473967	Male
634	0.361346	0.0478332	0.267492	0.455199	Female
635	0.377475	0.0491885	0.280962	0.473988	Male
635	0.36108	0.0478395	0.267214	0.454946	Female
636	0.37748	0.0491961	0.280952	0.474008	Male
636	0.360814	0.0478459	0.266935	0.454692	Female
637	0.377484	0.0492039	0.280941	0.474027	Male
637	0.360546	0.0478523	0.266655	0.454438	Female
638	0.377487	0.0492116	0.280929	0.474046	Male
638	0.360278	0.0478588	0.266374	0.454182	Female
639	0.377489	0.0492194	0.280916	0.474063	Male
639	0.360008	0.0478654	0.266091	0.453925	Female
640	0.37749	0.0492272	0.280901	0.474079	Male			Male	0.37749
640	0.359737	0.0478719	0.265808	0.453667	Female
641	0.37749	0.0492351	0.280885	0.474094	Male
641	0.359466	0.0478785	0.265523	0.453408	Female
642	0.377488	0.049243	0.280868	0.474108	Male
642	0.359193	0.0478852	0.265237	0.453149	Female
643	0.377486	0.0492509	0.28085	0.474121	Male
643	0.358919	0.0478919	0.26495	0.452888	Female
644	0.377482	0.0492588	0.280831	0.474133	Male
644	0.358645	0.0478986	0.264663	0.452627	Female
645	0.377478	0.0492668	0.280811	0.474144	Male
645	0.358369	0.0479054	0.264374	0.452365	Female
646	0.377472	0.0492748	0.28079	0.474154	Male
646	0.358093	0.0479122	0.264084	0.452102	Female
647	0.377465	0.0492829	0.280767	0.474164	Male
647	0.357816	0.0479191	0.263793	0.451838	Female
648	0.377458	0.049291	0.280744	0.474172	Male
648	0.357537	0.047926	0.263502	0.451573	Female
649	0.377449	0.0492991	0.280719	0.474179	Male
649	0.357258	0.0479329	0.263209	0.451308	Female
650	0.377439	0.0493072	0.280694	0.474185	Male
650	0.356979	0.0479399	0.262915	0.451042	Female
651	0.377429	0.0493154	0.280667	0.474191	Male
651	0.356698	0.0479469	0.262621	0.450775	Female
652	0.377417	0.0493235	0.280639	0.474195	Male
652	0.356416	0.047954	0.262326	0.450507	Female
653	0.377404	0.0493318	0.28061	0.474198	Male
653	0.356134	0.0479611	0.262029	0.450239	Female
654	0.377391	0.04934	0.280581	0.474201	Male
654	0.355851	0.0479682	0.261732	0.44997	Female
655	0.377376	0.0493483	0.28055	0.474203	Male
655	0.355567	0.0479754	0.261434	0.4497	Female
656	0.377361	0.0493565	0.280518	0.474203	Male
656	0.355283	0.0479826	0.261136	0.449429	Female
657	0.377344	0.0493649	0.280485	0.474203	Male
657	0.354997	0.0479898	0.260836	0.449158	Female
658	0.377327	0.0493732	0.280452	0.474202	Male
658	0.354711	0.0479971	0.260536	0.448886	Female
659	0.377309	0.0493815	0.280417	0.4742	Male
659	0.354425	0.0480044	0.260235	0.448614	Female
660	0.377289	0.0493899	0.280381	0.474198	Male
660	0.354137	0.0480117	0.259933	0.448341	Female
661	0.377269	0.0493983	0.280345	0.474194	Male
661	0.353849	0.0480191	0.259631	0.448068	Female
662	0.377248	0.0494067	0.280307	0.474189	Male
662	0.35356	0.0480265	0.259328	0.447793	Female
663	0.377226	0.0494152	0.280269	0.474184	Male
663	0.353271	0.0480339	0.259024	0.447519	Female
664	0.377203	0.0494236	0.280229	0.474178	Male
664	0.352981	0.0480414	0.258719	0.447243	Female
665	0.37718	0.0494321	0.280189	0.474171	Male
665	0.352691	0.0480489	0.258414	0.446968	Female
666	0.377155	0.0494406	0.280148	0.474163	Male
666	0.3524	0.0480564	0.258108	0.446691	Female
667	0.37713	0.0494491	0.280106	0.474154	Male
667	0.352108	0.0480639	0.257802	0.446414	Female
668	0.377104	0.0494576	0.280063	0.474144	Male
668	0.351816	0.0480715	0.257495	0.446137	Female
669	0.377076	0.0494662	0.280019	0.474134	Male
669	0.351523	0.0480791	0.257187	0.445859	Female
670	0.377048	0.0494747	0.279974	0.474123	Male
670	0.35123	0.0480867	0.256879	0.445581	Female
671	0.37702	0.0494833	0.279928	0.474111	Male
671	0.350936	0.0480944	0.25657	0.445302	Female
672	0.37699	0.0494919	0.279882	0.474098	Male
672	0.350642	0.048102	0.256261	0.445023	Female
673	0.37696	0.0495005	0.279835	0.474085	Male
673	0.350347	0.0481097	0.255951	0.444744	Female
674	0.376928	0.0495091	0.279787	0.47407	Male
674	0.350052	0.0481174	0.255641	0.444464	Female
675	0.376897	0.0495177	0.279738	0.474055	Male
675	0.349757	0.0481252	0.25533	0.444183	Female
676	0.376864	0.0495263	0.279688	0.474039	Male
676	0.349461	0.0481329	0.255019	0.443903	Female
677	0.37683	0.049535	0.279638	0.474023	Male
677	0.349165	0.0481407	0.254708	0.443622	Female
678	0.376796	0.0495436	0.279586	0.474006	Male
678	0.348868	0.0481485	0.254396	0.44334	Female
679	0.376761	0.0495522	0.279534	0.473987	Male
679	0.348571	0.0481563	0.254083	0.443059	Female
680	0.376725	0.0495609	0.279481	0.473969	Male
680	0.348274	0.0481642	0.253771	0.442777	Female
681	0.376688	0.0495696	0.279428	0.473949	Male
681	0.347976	0.048172	0.253457	0.442495	Female
682	0.376651	0.0495782	0.279374	0.473929	Male
682	0.347678	0.0481799	0.253144	0.442212	Female
683	0.376613	0.0495869	0.279319	0.473908	Male
683	0.34738	0.0481878	0.25283	0.441929	Female
684	0.376574	0.0495956	0.279263	0.473886	Male
684	0.347081	0.0481957	0.252516	0.441646	Female
685	0.376535	0.0496042	0.279206	0.473864	Male
685	0.346782	0.0482036	0.252202	0.441363	Female
686	0.376495	0.0496129	0.279149	0.473841	Male
686	0.346483	0.0482116	0.251887	0.441079	Female
687	0.376454	0.0496216	0.279091	0.473817	Male
687	0.346184	0.0482195	0.251572	0.440796	Female
688	0.376413	0.0496303	0.279033	0.473792	Male
688	0.345885	0.0482275	0.251257	0.440512	Female
689	0.37637	0.0496389	0.278974	0.473767	Male
689	0.345585	0.0482354	0.250942	0.440228	Female
690	0.376328	0.0496476	0.278914	0.473741	Male
690	0.345285	0.0482434	0.250627	0.439944	Female
691	0.376284	0.0496563	0.278853	0.473715	Male
691	0.344985	0.0482514	0.250311	0.439659	Female
692	0.37624	0.0496649	0.278792	0.473688	Male
692	0.344685	0.0482594	0.249995	0.439375	Female
693	0.376195	0.0496736	0.278731	0.47366	Male
693	0.344385	0.0482674	0.249679	0.43909	Female
694	0.37615	0.0496823	0.278668	0.473632	Male
694	0.344085	0.0482754	0.249363	0.438806	Female
695	0.376104	0.0496909	0.278605	0.473603	Male
695	0.343784	0.0482834	0.249047	0.438521	Female
696	0.376057	0.0496995	0.278542	0.473573	Male
696	0.343484	0.0482914	0.248731	0.438236	Female
697	0.37601	0.0497082	0.278478	0.473543	Male
697	0.343183	0.0482994	0.248415	0.437952	Female
698	0.375962	0.0497168	0.278413	0.473512	Male
698	0.342882	0.0483075	0.248098	0.437667	Female
699	0.375914	0.0497254	0.278348	0.47348	Male
699	0.342582	0.0483155	0.247782	0.437382	Female
700	0.375865	0.049734	0.278282	0.473448	Male
700	0.342281	0.0483235	0.247465	0.437097	Female
701	0.375815	0.0497426	0.278215	0.473415	Male
701	0.341981	0.0483315	0.247149	0.436812	Female
702	0.375765	0.0497511	0.278148	0.473382	Male
702	0.34168	0.0483396	0.246833	0.436527	Female
703	0.375715	0.0497597	0.278081	0.473348	Male
703	0.341379	0.0483476	0.246517	0.436242	Female
704	0.375663	0.0497682	0.278013	0.473314	Male
704	0.341079	0.0483556	0.2462	0.435958	Female
705	0.375612	0.0497768	0.277945	0.473279	Male
705	0.340779	0.0483636	0.245884	0.435673	Female
706	0.375559	0.0497853	0.277876	0.473243	Male
706	0.340478	0.0483716	0.245568	0.435388	Female
707	0.375507	0.0497938	0.277806	0.473207	Male
707	0.340178	0.0483796	0.245252	0.435104	Female
708	0.375453	0.0498022	0.277736	0.47317	Male
708	0.339878	0.0483876	0.244937	0.43482	Female
709	0.3754	0.0498107	0.277666	0.473133	Male
709	0.339578	0.0483956	0.244621	0.434535	Female
710	0.375345	0.0498191	0.277595	0.473095	Male
710	0.339279	0.0484036	0.244306	0.434251	Female
711	0.375291	0.0498275	0.277524	0.473057	Male
711	0.338979	0.0484116	0.24399	0.433967	Female
712	0.375235	0.0498359	0.277452	0.473018	Male
712	0.33868	0.0484195	0.243675	0.433684	Female
713	0.37518	0.0498442	0.27738	0.472979	Male
713	0.33838	0.0484275	0.243361	0.4334	Female
714	0.375123	0.0498526	0.277308	0.472939	Male
714	0.338082	0.0484354	0.243046	0.433117	Female
715	0.375067	0.0498609	0.277235	0.472899	Male
715	0.337783	0.0484434	0.242732	0.432834	Female
716	0.37501	0.0498691	0.277161	0.472858	Male
716	0.337484	0.0484513	0.242418	0.432551	Female
717	0.374952	0.0498774	0.277088	0.472817	Male
717	0.337186	0.0484592	0.242105	0.432268	Female
718	0.374894	0.0498856	0.277014	0.472775	Male
718	0.336889	0.048467	0.241791	0.431986	Female
719	0.374836	0.0498938	0.276939	0.472733	Male
719	0.336591	0.0484749	0.241478	0.431704	Female
720	0.374777	0.0499019	0.276865	0.47269	Male
720	0.336294	0.0484827	0.241166	0.431422	Female
721	0.374718	0.04991	0.27679	0.472647	Male
721	0.335997	0.0484906	0.240854	0.431141	Female
722	0.374659	0.0499181	0.276714	0.472603	Male
722	0.335701	0.0484984	0.240542	0.430859	Female
723	0.374599	0.0499262	0.276638	0.472559	Male
723	0.335405	0.0485061	0.240231	0.430579	Female
724	0.374538	0.0499342	0.276562	0.472514	Male
724	0.335109	0.0485139	0.23992	0.430298	Female
725	0.374478	0.0499422	0.276486	0.47247	Male
725	0.334814	0.0485216	0.239609	0.430018	Female
726	0.374417	0.0499501	0.27641	0.472424	Male
726	0.334519	0.0485293	0.239299	0.429738	Female
727	0.374355	0.049958	0.276333	0.472378	Male
727	0.334224	0.048537	0.23899	0.429459	Female
728	0.374294	0.0499659	0.276256	0.472332	Male
728	0.333931	0.0485447	0.238681	0.42918	Female
729	0.374232	0.0499737	0.276178	0.472285	Male
729	0.333637	0.0485523	0.238372	0.428902	Female
730	0.374169	0.0499815	0.276101	0.472238	Male
730	0.333344	0.0485599	0.238065	0.428624	Female
731	0.374107	0.0499892	0.276023	0.472191	Male
731	0.333052	0.0485675	0.237757	0.428346	Female
732	0.374044	0.0499969	0.275945	0.472143	Male
732	0.33276	0.048575	0.237451	0.428069	Female
733	0.373981	0.0500045	0.275867	0.472095	Male
733	0.332469	0.0485825	0.237145	0.427792	Female
734	0.373917	0.0500121	0.275788	0.472046	Male
734	0.332178	0.04859	0.236839	0.427516	Female
735	0.373853	0.0500196	0.27571	0.471997	Male
735	0.331888	0.0485974	0.236534	0.427241	Female
736	0.373789	0.0500271	0.275631	0.471948	Male
736	0.331598	0.0486048	0.23623	0.426966	Female
737	0.373725	0.0500346	0.275552	0.471898	Male
737	0.331309	0.0486122	0.235927	0.426691	Female
738	0.37366	0.050042	0.275473	0.471848	Male
738	0.331021	0.0486195	0.235624	0.426417	Female
739	0.373595	0.0500493	0.275393	0.471797	Male
739	0.330733	0.0486268	0.235322	0.426144	Female
740	0.37353	0.0500566	0.275314	0.471747	Male
740	0.330446	0.048634	0.235021	0.425871	Female
741	0.373465	0.0500639	0.275234	0.471695	Male
741	0.330159	0.0486413	0.23472	0.425599	Female
742	0.373399	0.050071	0.275155	0.471644	Male
742	0.329874	0.0486484	0.234421	0.425327	Female
743	0.373334	0.0500782	0.275075	0.471592	Male
743	0.329589	0.0486556	0.234122	0.425056	Female
744	0.373268	0.0500852	0.274995	0.47154	Male
744	0.329304	0.0486626	0.233823	0.424786	Female
745	0.373201	0.0500923	0.274915	0.471488	Male
745	0.329021	0.0486697	0.233526	0.424516	Female
746	0.373135	0.0500992	0.274835	0.471435	Male
746	0.328738	0.0486767	0.233229	0.424247	Female
747	0.373068	0.0501061	0.274755	0.471382	Male
747	0.328456	0.0486836	0.232934	0.423978	Female
748	0.373002	0.050113	0.274675	0.471328	Male
748	0.328175	0.0486905	0.232639	0.42371	Female
749	0.372935	0.0501197	0.274595	0.471275	Male
749	0.327894	0.0486974	0.232345	0.423443	Female
750	0.372868	0.0501264	0.274514	0.471221	Male
750	0.327614	0.0487042	0.232051	0.423177	Female
751	0.3728	0.0501331	0.274434	0.471167	Male
751	0.327335	0.048711	0.231759	0.422911	Female
752	0.372733	0.0501397	0.274354	0.471112	Male
752	0.327057	0.0487177	0.231468	0.422646	Female
753	0.372665	0.0501462	0.274273	0.471057	Male
753	0.32678	0.0487243	0.231177	0.422382	Female
754	0.372597	0.0501527	0.274193	0.471002	Male
754	0.326503	0.0487309	0.230888	0.422118	Female
755	0.37253	0.0501591	0.274112	0.470947	Male
755	0.326227	0.0487375	0.230599	0.421855	Female
756	0.372462	0.0501654	0.274032	0.470891	Male
756	0.325952	0.048744	0.230312	0.421593	Female
757	0.372393	0.0501716	0.273951	0.470835	Male
757	0.325678	0.0487504	0.230025	0.421332	Female
758	0.372325	0.0501778	0.273871	0.470779	Male
758	0.325405	0.0487568	0.229739	0.421071	Female
759	0.372257	0.0501839	0.273791	0.470723	Male
759	0.325133	0.0487632	0.229455	0.420811	Female
760	0.372188	0.05019	0.27371	0.470666	Male
760	0.324862	0.0487695	0.229171	0.420552	Female
761	0.372119	0.050196	0.27363	0.470609	Male
761	0.324591	0.0487757	0.228888	0.420294	Female
762	0.372051	0.0502019	0.273549	0.470552	Male
762	0.324322	0.0487819	0.228606	0.420037	Female
763	0.371982	0.0502077	0.273469	0.470495	Male
763	0.324053	0.048788	0.228326	0.41978	Female
764	0.371913	0.0502135	0.273389	0.470437	Male
764	0.323785	0.048794	0.228046	0.419524	Female
765	0.371844	0.0502192	0.273309	0.470379	Male
765	0.323518	0.0488	0.227768	0.419269	Female
766	0.371775	0.0502248	0.273229	0.470321	Male
766	0.323252	0.0488059	0.22749	0.419015	Female
767	0.371706	0.0502303	0.273148	0.470263	Male
767	0.322987	0.0488118	0.227214	0.418761	Female
768	0.371636	0.0502358	0.273068	0.470204	Male
768	0.322723	0.0488176	0.226938	0.418509	Female
769	0.371567	0.0502412	0.272989	0.470145	Male
769	0.32246	0.0488234	0.226664	0.418257	Female
770	0.371498	0.0502465	0.272909	0.470086	Male
770	0.322198	0.048829	0.226391	0.418006	Female
771	0.371428	0.0502517	0.272829	0.470027	Male
771	0.321937	0.0488347	0.226119	0.417756	Female
772	0.371359	0.0502569	0.272749	0.469968	Male
772	0.321677	0.0488402	0.225848	0.417507	Female
773	0.371289	0.050262	0.27267	0.469908	Male
773	0.321418	0.0488457	0.225578	0.417258	Female
774	0.371219	0.050267	0.27259	0.469848	Male
774	0.32116	0.0488511	0.225309	0.417011	Female
775	0.37115	0.0502719	0.272511	0.469788	Male
775	0.320903	0.0488565	0.225042	0.416764	Female
776	0.37108	0.0502767	0.272432	0.469728	Male
776	0.320647	0.0488618	0.224775	0.416519	Female
777	0.37101	0.0502815	0.272353	0.469668	Male
777	0.320392	0.048867	0.22451	0.416274	Female
778	0.37094	0.0502862	0.272274	0.469607	Male
778	0.320138	0.0488722	0.224246	0.41603	Female
779	0.370871	0.0502908	0.272195	0.469546	Male
779	0.319885	0.0488772	0.223983	0.415787	Female
780	0.370801	0.0502953	0.272116	0.469485	Male
780	0.319633	0.0488823	0.223721	0.415545	Female
781	0.370731	0.0502997	0.272038	0.469424	Male
781	0.319382	0.0488872	0.22346	0.415304	Female
782	0.370661	0.0503041	0.271959	0.469363	Male
782	0.319132	0.0488921	0.223201	0.415064	Female
783	0.370591	0.0503084	0.271881	0.469302	Male
783	0.318883	0.0488969	0.222943	0.414824	Female
784	0.370521	0.0503125	0.271803	0.46924	Male
784	0.318636	0.0489016	0.222686	0.414586	Female
785	0.370452	0.0503166	0.271725	0.469178	Male
785	0.318389	0.0489063	0.22243	0.414348	Female
786	0.370382	0.0503207	0.271647	0.469116	Male
786	0.318144	0.0489109	0.222175	0.414112	Female
787	0.370312	0.0503246	0.27157	0.469054	Male
787	0.317899	0.0489154	0.221922	0.413876	Female
788	0.370242	0.0503284	0.271493	0.468992	Male
788	0.317656	0.0489199	0.22167	0.413641	Female
789	0.370172	0.0503322	0.271415	0.468929	Male
789	0.317413	0.0489242	0.221419	0.413408	Female
790	0.370102	0.0503359	0.271338	0.468867	Male
790	0.317172	0.0489285	0.221169	0.413175	Female
791	0.370033	0.0503394	0.271261	0.468804	Male
791	0.316932	0.0489328	0.220921	0.412943	Female
792	0.369963	0.0503429	0.271185	0.468741	Male
792	0.316693	0.0489369	0.220674	0.412712	Female
793	0.369893	0.0503464	0.271108	0.468678	Male
793	0.316455	0.048941	0.220428	0.412483	Female
794	0.369824	0.0503497	0.271032	0.468615	Male
794	0.316219	0.048945	0.220183	0.412254	Female
795	0.369754	0.0503529	0.270956	0.468551	Male
795	0.315983	0.0489489	0.21994	0.412026	Female
796	0.369684	0.050356	0.27088	0.468488	Male
796	0.315749	0.0489528	0.219698	0.411799	Female
797	0.369615	0.0503591	0.270805	0.468424	Male
797	0.315515	0.0489565	0.219457	0.411573	Female
798	0.369545	0.0503621	0.27073	0.468361	Male
798	0.315283	0.0489602	0.219218	0.411348	Female
799	0.369476	0.0503649	0.270654	0.468297	Male
799	0.315052	0.0489639	0.21898	0.411124	Female
800	0.369406	0.0503677	0.27058	0.468233	Male
800	0.314822	0.0489674	0.218743	0.410901	Female
801	0.369337	0.0503704	0.270505	0.468169	Male
801	0.314594	0.0489709	0.218508	0.410679	Female
802	0.369268	0.050373	0.270431	0.468105	Male
802	0.314366	0.0489743	0.218273	0.410459	Female
803	0.369198	0.0503755	0.270356	0.46804	Male
803	0.31414	0.0489776	0.218041	0.410239	Female
804	0.369129	0.0503779	0.270282	0.467976	Male
804	0.313914	0.0489808	0.217809	0.41002	Female
805	0.36906	0.0503803	0.270209	0.467911	Male
805	0.31369	0.0489839	0.217579	0.409802	Female
806	0.368991	0.0503825	0.270135	0.467847	Male
806	0.313468	0.048987	0.21735	0.409585	Female
807	0.368922	0.0503846	0.270062	0.467782	Male
807	0.313246	0.04899	0.217123	0.409369	Female
808	0.368853	0.0503867	0.269989	0.467717	Male
808	0.313026	0.0489929	0.216896	0.409155	Female
809	0.368784	0.0503886	0.269917	0.467652	Male
809	0.312806	0.0489957	0.216672	0.408941	Female
810	0.368716	0.0503905	0.269844	0.467587	Male
810	0.312588	0.0489985	0.216448	0.408728	Female
811	0.368647	0.0503923	0.269772	0.467522	Male
811	0.312371	0.0490011	0.216226	0.408517	Female
812	0.368579	0.050394	0.269701	0.467457	Male
812	0.312156	0.0490037	0.216005	0.408306	Female
813	0.36851	0.0503955	0.269629	0.467392	Male
813	0.311941	0.0490062	0.215786	0.408097	Female
814	0.368442	0.050397	0.269558	0.467326	Male
814	0.311728	0.0490086	0.215568	0.407888	Female
815	0.368374	0.0503984	0.269487	0.467261	Male
815	0.311516	0.049011	0.215352	0.407681	Female
816	0.368306	0.0503997	0.269416	0.467195	Male
816	0.311306	0.0490132	0.215137	0.407475	Female
817	0.368238	0.0504009	0.269346	0.46713	Male
817	0.311096	0.0490154	0.214923	0.40727	Female
818	0.36817	0.050402	0.269276	0.467064	Male
818	0.310888	0.0490175	0.214711	0.407065	Female
819	0.368102	0.0504031	0.269206	0.466998	Male
819	0.310681	0.0490195	0.2145	0.406862	Female
820	0.368035	0.050404	0.269137	0.466932	Male
820	0.310475	0.0490214	0.21429	0.40666	Female
821	0.367967	0.0504048	0.269068	0.466866	Male
821	0.310271	0.0490233	0.214082	0.40646	Female
822	0.3679	0.0504055	0.268999	0.466801	Male
822	0.310068	0.049025	0.213875	0.40626	Female
823	0.367832	0.0504062	0.26893	0.466735	Male
823	0.309866	0.0490267	0.21367	0.406061	Female
824	0.367765	0.0504067	0.268862	0.466668	Male
824	0.309665	0.0490283	0.213466	0.405864	Female
825	0.367698	0.0504072	0.268794	0.466602	Male
825	0.309465	0.0490298	0.213264	0.405667	Female
826	0.367632	0.0504075	0.268727	0.466536	Male
826	0.309267	0.0490312	0.213063	0.405472	Female
827	0.367565	0.0504078	0.26866	0.46647	Male
827	0.30907	0.0490326	0.212863	0.405277	Female
828	0.367498	0.0504079	0.268593	0.466404	Male
828	0.308875	0.0490338	0.212665	0.405084	Female
829	0.367432	0.050408	0.268526	0.466338	Male
829	0.308681	0.049035	0.212469	0.404892	Female
830	0.367366	0.0504079	0.26846	0.466271	Male
830	0.308487	0.0490361	0.212274	0.404701	Female
831	0.367299	0.0504078	0.268394	0.466205	Male
831	0.308296	0.0490371	0.21208	0.404512	Female
832	0.367234	0.0504076	0.268329	0.466138	Male
832	0.308105	0.049038	0.211888	0.404323	Female
833	0.367168	0.0504073	0.268263	0.466072	Male
833	0.307916	0.0490389	0.211697	0.404135	Female
834	0.367102	0.0504069	0.268199	0.466006	Male
834	0.307728	0.0490396	0.211507	0.403949	Female
835	0.367037	0.0504063	0.268134	0.465939	Male
835	0.307542	0.0490403	0.21132	0.403764	Female
836	0.366971	0.0504057	0.26807	0.465873	Male
836	0.307356	0.0490409	0.211133	0.40358	Female
837	0.366906	0.050405	0.268006	0.465806	Male
837	0.307172	0.0490414	0.210948	0.403397	Female
838	0.366841	0.0504042	0.267943	0.46574	Male
838	0.30699	0.0490418	0.210765	0.403215	Female
839	0.366776	0.0504033	0.26788	0.465673	Male
839	0.306808	0.0490421	0.210583	0.403034	Female
840	0.366712	0.0504023	0.267817	0.465606	Male
840	0.306629	0.0490423	0.210402	0.402855	Female
841	0.366647	0.0504012	0.267755	0.46554	Male
841	0.30645	0.0490425	0.210223	0.402676	Female
842	0.366583	0.0504001	0.267693	0.465473	Male
842	0.306272	0.0490426	0.210046	0.402499	Female
843	0.366519	0.0503988	0.267632	0.465407	Male
843	0.306096	0.0490426	0.20987	0.402323	Female
844	0.366455	0.0503974	0.26757	0.46534	Male
844	0.305922	0.0490425	0.209695	0.402148	Female
845	0.366392	0.0503959	0.26751	0.465274	Male
845	0.305748	0.0490423	0.209522	0.401974	Female
846	0.366328	0.0503944	0.267449	0.465207	Male
846	0.305576	0.049042	0.209351	0.401802	Female
847	0.366265	0.0503927	0.267389	0.465141	Male
847	0.305406	0.0490417	0.209181	0.401631	Female
848	0.366202	0.0503909	0.267329	0.465074	Male
848	0.305236	0.0490412	0.209013	0.40146	Female
849	0.366139	0.0503891	0.26727	0.465007	Male
849	0.305069	0.0490407	0.208846	0.401291	Female
850	0.366076	0.0503871	0.267211	0.464941	Male
850	0.304902	0.0490401	0.20868	0.401124	Female
851	0.366014	0.0503851	0.267153	0.464874	Male
851	0.304737	0.0490394	0.208516	0.400957	Female
852	0.365951	0.050383	0.267095	0.464808	Male
852	0.304573	0.0490387	0.208354	0.400792	Female
853	0.365889	0.0503807	0.267037	0.464742	Male
853	0.30441	0.0490378	0.208193	0.400627	Female
854	0.365828	0.0503784	0.26698	0.464675	Male
854	0.304249	0.0490369	0.208034	0.400464	Female
855	0.365766	0.050376	0.266923	0.464609	Male
855	0.304089	0.0490358	0.207876	0.400303	Female
856	0.365705	0.0503735	0.266867	0.464542	Male
856	0.303931	0.0490347	0.20772	0.400142	Female
857	0.365643	0.0503709	0.26681	0.464476	Male
857	0.303774	0.0490336	0.207565	0.399983	Female
858	0.365582	0.0503682	0.266755	0.46441	Male
858	0.303618	0.0490323	0.207412	0.399825	Female
859	0.365522	0.0503654	0.2667	0.464344	Male
859	0.303464	0.0490309	0.20726	0.399668	Female
860	0.365461	0.0503625	0.266645	0.464278	Male
860	0.303311	0.0490295	0.20711	0.399512	Female
861	0.365401	0.0503595	0.26659	0.464211	Male
861	0.303159	0.049028	0.206961	0.399357	Female
862	0.365341	0.0503564	0.266536	0.464145	Male
862	0.303009	0.0490264	0.206814	0.399204	Female
863	0.365281	0.0503532	0.266483	0.464079	Male
863	0.30286	0.0490247	0.206669	0.399052	Female
864	0.365221	0.05035	0.26643	0.464013	Male
864	0.302713	0.0490229	0.206525	0.398901	Female
865	0.365162	0.0503466	0.266377	0.463947	Male
865	0.302567	0.0490211	0.206383	0.398752	Female
866	0.365103	0.0503432	0.266325	0.463882	Male
866	0.302423	0.0490191	0.206242	0.398603	Female
867	0.365044	0.0503397	0.266273	0.463816	Male
867	0.302279	0.0490171	0.206103	0.398456	Female
868	0.364986	0.050336	0.266221	0.46375	Male
868	0.302138	0.049015	0.205965	0.39831	Female
869	0.364927	0.0503323	0.26617	0.463685	Male
869	0.301997	0.0490128	0.205829	0.398166	Female
870	0.364869	0.0503285	0.26612	0.463619	Male
870	0.301858	0.0490106	0.205695	0.398022	Female
871	0.364812	0.0503246	0.266069	0.463554	Male
871	0.301721	0.0490083	0.205562	0.39788	Female
872	0.364754	0.0503206	0.26602	0.463488	Male
872	0.301585	0.0490058	0.20543	0.397739	Female
873	0.364697	0.0503165	0.26597	0.463423	Male
873	0.30145	0.0490033	0.2053	0.3976	Female
874	0.36464	0.0503123	0.265922	0.463358	Male
874	0.301317	0.0490008	0.205172	0.397461	Female
875	0.364583	0.0503081	0.265873	0.463293	Male
875	0.301185	0.0489981	0.205045	0.397324	Female
876	0.364526	0.0503037	0.265825	0.463227	Male
876	0.301054	0.0489954	0.20492	0.397188	Female
877	0.36447	0.0502993	0.265778	0.463163	Male
877	0.300925	0.0489926	0.204797	0.397054	Female
878	0.364414	0.0502948	0.265731	0.463098	Male
878	0.300798	0.0489897	0.204675	0.396921	Female
879	0.364359	0.0502902	0.265684	0.463033	Male
879	0.300672	0.0489867	0.204555	0.396789	Female
880	0.364303	0.0502855	0.265638	0.462968	Male
880	0.300547	0.0489836	0.204436	0.396658	Female
881	0.364248	0.0502807	0.265592	0.462904	Male
881	0.300424	0.0489805	0.204319	0.396528	Female
882	0.364193	0.0502758	0.265547	0.462839	Male
882	0.300302	0.0489773	0.204203	0.3964	Female
883	0.364139	0.0502708	0.265502	0.462775	Male
883	0.300181	0.048974	0.204089	0.396274	Female
884	0.364084	0.0502658	0.265458	0.462711	Male
884	0.300062	0.0489707	0.203977	0.396148	Female
885	0.36403	0.0502606	0.265414	0.462647	Male
885	0.299945	0.0489672	0.203866	0.396024	Female
886	0.363977	0.0502554	0.26537	0.462583	Male
886	0.299829	0.0489637	0.203757	0.395901	Female
887	0.363923	0.0502501	0.265327	0.462519	Male
887	0.299714	0.0489601	0.20365	0.395779	Female
888	0.36387	0.0502447	0.265285	0.462456	Male
888	0.299601	0.0489565	0.203544	0.395659	Female
889	0.363817	0.0502393	0.265243	0.462392	Male
889	0.29949	0.0489527	0.203439	0.39554	Female
890	0.363765	0.0502337	0.265201	0.462329	Male
890	0.299379	0.0489489	0.203336	0.395422	Female
891	0.363713	0.0502281	0.26516	0.462265	Male
891	0.299271	0.048945	0.203235	0.395306	Female
892	0.363661	0.0502223	0.26512	0.462202	Male
892	0.299163	0.0489411	0.203136	0.395191	Female
893	0.363609	0.0502165	0.265079	0.462139	Male
893	0.299057	0.048937	0.203038	0.395077	Female
894	0.363558	0.0502106	0.26504	0.462077	Male
894	0.298953	0.0489329	0.202942	0.394965	Female
895	0.363507	0.0502047	0.265	0.462014	Male
895	0.29885	0.0489288	0.202847	0.394853	Female
896	0.363457	0.0501986	0.264962	0.461951	Male
896	0.298749	0.0489245	0.202754	0.394744	Female
897	0.363406	0.0501925	0.264923	0.461889	Male
897	0.298649	0.0489202	0.202662	0.394635	Female
898	0.363356	0.0501863	0.264886	0.461827	Male
898	0.29855	0.0489158	0.202572	0.394528	Female
899	0.363307	0.05018	0.264848	0.461765	Male
899	0.298453	0.0489113	0.202484	0.394422	Female
900	0.363257	0.0501736	0.264811	0.461703	Male
900	0.298358	0.0489068	0.202398	0.394318	Female
901	0.363208	0.0501672	0.264775	0.461641	Male
901	0.298264	0.0489022	0.202313	0.394215	Female
902	0.363159	0.0501607	0.264739	0.46158	Male
902	0.298171	0.0488975	0.202229	0.394113	Female
903	0.363111	0.0501541	0.264704	0.461519	Male
903	0.29808	0.0488928	0.202147	0.394013	Female
904	0.363063	0.0501474	0.264669	0.461457	Male
904	0.297991	0.048888	0.202067	0.393914	Female
905	0.363015	0.0501406	0.264634	0.461396	Male
905	0.297903	0.0488831	0.201989	0.393816	Female
906	0.362968	0.0501338	0.2646	0.461336	Male
906	0.297816	0.0488782	0.201912	0.39372	Female
907	0.362921	0.0501269	0.264567	0.461275	Male
907	0.297731	0.0488732	0.201837	0.393625	Female
908	0.362874	0.0501199	0.264534	0.461215	Male
908	0.297647	0.0488681	0.201763	0.393532	Female
909	0.362828	0.0501129	0.264501	0.461154	Male
909	0.297565	0.048863	0.201691	0.393439	Female
910	0.362782	0.0501058	0.264469	0.461094	Male
910	0.297485	0.0488578	0.201621	0.393349	Female
911	0.362736	0.0500986	0.264438	0.461035	Male
911	0.297405	0.0488525	0.201552	0.393259	Female
912	0.362691	0.0500913	0.264407	0.460975	Male
912	0.297328	0.0488472	0.201485	0.393171	Female
913	0.362646	0.050084	0.264376	0.460916	Male
913	0.297252	0.0488418	0.201419	0.393084	Female
914	0.362601	0.0500766	0.264346	0.460857	Male
914	0.297177	0.0488363	0.201355	0.392999	Female
915	0.362557	0.0500691	0.264316	0.460798	Male
915	0.297104	0.0488308	0.201293	0.392915	Female
916	0.362513	0.0500615	0.264287	0.460739	Male
916	0.297032	0.0488252	0.201232	0.392833	Female
917	0.362469	0.0500539	0.264259	0.46068	Male
917	0.296962	0.0488196	0.201173	0.392751	Female
918	0.362426	0.0500462	0.26423	0.460622	Male
918	0.296894	0.0488139	0.201116	0.392672	Female
919	0.362383	0.0500385	0.264203	0.460564	Male
919	0.296827	0.0488082	0.20106	0.392593	Female
920	0.362341	0.0500307	0.264176	0.460506	Male
920	0.296761	0.0488023	0.201006	0.392516	Female
921	0.362299	0.0500228	0.264149	0.460449	Male
921	0.296697	0.0487965	0.200954	0.392441	Female
922	0.362257	0.0500148	0.264123	0.460391	Male
922	0.296635	0.0487905	0.200903	0.392367	Female
923	0.362216	0.0500068	0.264097	0.460334	Male
923	0.296574	0.0487846	0.200853	0.392294	Female
924	0.362175	0.0499988	0.264072	0.460277	Male
924	0.296514	0.0487785	0.200806	0.392223	Female
925	0.362134	0.0499906	0.264047	0.460221	Male
925	0.296456	0.0487724	0.20076	0.392153	Female
926	0.362094	0.0499824	0.264023	0.460165	Male
926	0.2964	0.0487663	0.200716	0.392084	Female
927	0.362054	0.0499742	0.263999	0.460108	Male
927	0.296345	0.0487601	0.200673	0.392017	Female
928	0.362014	0.0499659	0.263976	0.460053	Male
928	0.296292	0.0487538	0.200632	0.391952	Female
929	0.361975	0.0499575	0.263954	0.459997	Male
929	0.29624	0.0487475	0.200592	0.391888	Female
930	0.361937	0.049949	0.263931	0.459942	Male
930	0.29619	0.0487411	0.200555	0.391825	Female
931	0.361898	0.0499405	0.26391	0.459887	Male
931	0.296141	0.0487347	0.200519	0.391764	Female
932	0.36186	0.049932	0.263889	0.459832	Male
932	0.296094	0.0487283	0.200484	0.391704	Female
933	0.361823	0.0499234	0.263868	0.459778	Male
933	0.296048	0.0487217	0.200451	0.391645	Female
934	0.361786	0.0499147	0.263848	0.459723	Male
934	0.296004	0.0487152	0.20042	0.391588	Female
935	0.361749	0.049906	0.263828	0.459669	Male
935	0.295962	0.0487086	0.20039	0.391533	Female
936	0.361712	0.0498972	0.263809	0.459616	Male
936	0.295921	0.0487019	0.200362	0.391479	Female
937	0.361676	0.0498884	0.26379	0.459563	Male
937	0.295881	0.0486952	0.200336	0.391426	Female
938	0.361641	0.0498795	0.263772	0.45951	Male
938	0.295843	0.0486885	0.200311	0.391375	Female
939	0.361606	0.0498705	0.263754	0.459457	Male
939	0.295807	0.0486817	0.200288	0.391325	Female
940	0.361571	0.0498616	0.263737	0.459404	Male
940	0.295772	0.0486748	0.200267	0.391277	Female
941	0.361536	0.0498525	0.263721	0.459352	Male
941	0.295739	0.0486679	0.200247	0.39123	Female
942	0.361503	0.0498434	0.263705	0.4593	Male
942	0.295707	0.048661	0.200229	0.391185	Female
943	0.361469	0.0498343	0.263689	0.459249	Male
943	0.295677	0.048654	0.200213	0.391141	Female
944	0.361436	0.0498251	0.263674	0.459198	Male
944	0.295648	0.048647	0.200198	0.391099	Female
945	0.361403	0.0498159	0.263659	0.459147	Male
945	0.295621	0.04864	0.200185	0.391058	Female
946	0.361371	0.0498066	0.263645	0.459096	Male
946	0.295596	0.0486329	0.200173	0.391018	Female
947	0.361339	0.0497973	0.263631	0.459046	Male
947	0.295572	0.0486258	0.200163	0.390981	Female
948	0.361307	0.0497879	0.263618	0.458996	Male
948	0.295549	0.0486186	0.200155	0.390944	Female
949	0.361276	0.0497785	0.263606	0.458947	Male
949	0.295529	0.0486114	0.200148	0.390909	Female
950	0.361246	0.0497691	0.263594	0.458898	Male
950	0.29551	0.0486042	0.200143	0.390876	Female
951	0.361215	0.0497596	0.263582	0.458849	Male
951	0.295492	0.0485969	0.20014	0.390844	Female
952	0.361186	0.04975	0.263571	0.4588	Male
952	0.295476	0.0485896	0.200138	0.390814	Female
953	0.361156	0.0497405	0.26356	0.458752	Male
953	0.295461	0.0485822	0.200138	0.390785	Female
954	0.361127	0.0497308	0.26355	0.458704	Male
954	0.295448	0.0485749	0.20014	0.390757	Female
955	0.361099	0.0497212	0.263541	0.458657	Male
955	0.295437	0.0485674	0.200143	0.390732	Female
956	0.361071	0.0497115	0.263532	0.45861	Male
956	0.295427	0.04856	0.200148	0.390707	Female
957	0.361043	0.0497018	0.263523	0.458563	Male
957	0.295419	0.0485525	0.200154	0.390684	Female
958	0.361016	0.049692	0.263515	0.458517	Male
958	0.295413	0.048545	0.200162	0.390663	Female
959	0.360989	0.0496822	0.263508	0.458471	Male
959	0.295408	0.0485375	0.200172	0.390643	Female
960	0.360963	0.0496724	0.263501	0.458425	Male
960	0.295404	0.04853	0.200184	0.390625	Female
961	0.360937	0.0496625	0.263494	0.45838	Male
961	0.295403	0.0485224	0.200197	0.390609	Female
962	0.360912	0.0496526	0.263488	0.458336	Male
962	0.295402	0.0485148	0.200211	0.390593	Female	Female	0.295402
963	0.360887	0.0496427	0.263483	0.458291	Male
963	0.295404	0.0485072	0.200228	0.39058	Female
964	0.360862	0.0496328	0.263478	0.458247	Male
964	0.295407	0.0484995	0.200246	0.390568	Female
965	0.360838	0.0496228	0.263473	0.458204	Male
965	0.295411	0.0484918	0.200265	0.390557	Female
966	0.360815	0.0496128	0.263469	0.45816	Male
966	0.295418	0.0484841	0.200287	0.390548	Female
967	0.360792	0.0496028	0.263466	0.458118	Male
967	0.295425	0.0484764	0.20031	0.390541	Female
968	0.360769	0.0495927	0.263463	0.458075	Male
968	0.295435	0.0484687	0.200334	0.390535	Female
969	0.360747	0.0495826	0.263461	0.458033	Male
969	0.295446	0.0484609	0.20036	0.390531	Female
970	0.360725	0.0495725	0.263459	0.457992	Male
970	0.295458	0.0484531	0.200388	0.390528	Female
971	0.360704	0.0495624	0.263457	0.457951	Male
971	0.295472	0.0484453	0.200418	0.390527	Female
972	0.360683	0.0495523	0.263457	0.45791	Male
972	0.295488	0.0484375	0.200449	0.390528	Female
973	0.360663	0.0495421	0.263456	0.45787	Male
973	0.295506	0.0484297	0.200482	0.39053	Female
974	0.360643	0.0495319	0.263456	0.45783	Male
974	0.295525	0.0484219	0.200516	0.390534	Female
975	0.360624	0.0495217	0.263457	0.45779	Male
975	0.295545	0.048414	0.200552	0.390539	Female
976	0.360605	0.0495115	0.263458	0.457751	Male
976	0.295568	0.0484062	0.20059	0.390546	Female
977	0.360586	0.0495013	0.26346	0.457713	Male
977	0.295592	0.0483983	0.200629	0.390554	Female
978	0.360568	0.049491	0.263462	0.457675	Male
978	0.295617	0.0483904	0.20067	0.390564	Female
979	0.360551	0.0494807	0.263465	0.457637	Male
979	0.295644	0.0483825	0.200713	0.390576	Female
980	0.360534	0.0494705	0.263468	0.4576	Male
980	0.295673	0.0483746	0.200757	0.390589	Female
981	0.360518	0.0494602	0.263472	0.457564	Male
981	0.295703	0.0483667	0.200803	0.390604	Female
982	0.360502	0.0494499	0.263476	0.457527	Male
982	0.295735	0.0483588	0.20085	0.39062	Female
983	0.360486	0.0494396	0.26348	0.457492	Male
983	0.295769	0.0483509	0.2009	0.390639	Female
984	0.360471	0.0494293	0.263486	0.457456	Male
984	0.295804	0.048343	0.20095	0.390658	Female
985	0.360457	0.049419	0.263491	0.457422	Male
985	0.295841	0.0483351	0.201003	0.39068	Female
986	0.360443	0.0494086	0.263498	0.457387	Male
986	0.29588	0.0483272	0.201057	0.390703	Female
987	0.360429	0.0493983	0.263504	0.457354	Male
987	0.29592	0.0483192	0.201113	0.390727	Female
988	0.360416	0.049388	0.263512	0.45732	Male
988	0.295962	0.0483113	0.20117	0.390754	Female
989	0.360404	0.0493776	0.26352	0.457288	Male
989	0.296005	0.0483034	0.201229	0.390782	Female
990	0.360392	0.0493673	0.263528	0.457255	Male
990	0.296051	0.0482955	0.20129	0.390811	Female
991	0.36038	0.049357	0.263537	0.457224	Male
991	0.296097	0.0482876	0.201352	0.390843	Female
992	0.360369	0.0493466	0.263546	0.457192	Male
992	0.296146	0.0482797	0.201416	0.390875	Female
993	0.360359	0.0493363	0.263556	0.457162	Male
993	0.296196	0.0482718	0.201482	0.39091	Female
994	0.360349	0.049326	0.263566	0.457131	Male
994	0.296247	0.0482639	0.201549	0.390946	Female
995	0.360339	0.0493157	0.263577	0.457102	Male
995	0.296301	0.048256	0.201618	0.390984	Female
996	0.36033	0.0493054	0.263588	0.457072	Male
996	0.296356	0.0482481	0.201688	0.391024	Female
997	0.360322	0.0492951	0.2636	0.457044	Male
997	0.296413	0.0482403	0.20176	0.391065	Female
998	0.360314	0.0492848	0.263612	0.457016	Male
998	0.296471	0.0482324	0.201834	0.391108	Female
999	0.360307	0.0492745	0.263625	0.456988	Male
[truncated: 499 more rows]

## Sheet: Fig1I_Slope
x	predicted	std.error	conf.low	conf.high	group_x	group_y	min	group	max
0	1.04963	0.032958	0.984962	1.11429	Male	Male	1.04963
0	1.04946	0.0330441	0.984627	1.1143	Female	Female	1.04946
1	1.04976	0.0329369	0.985131	1.11438	Male
1	1.04959	0.0330205	0.984806	1.11438	Female
2	1.04988	0.0329158	0.9853	1.11447	Male
2	1.04973	0.0329969	0.984984	1.11447	Female
3	1.05001	0.0328949	0.985469	1.11455	Male
3	1.04986	0.0329735	0.985161	1.11455	Female
4	1.05014	0.032874	0.985638	1.11464	Male
4	1.04999	0.0329501	0.985339	1.11464	Female
5	1.05027	0.0328533	0.985806	1.11473	Male
5	1.05012	0.0329269	0.985516	1.11473	Female
6	1.05039	0.0328326	0.985974	1.11481	Male
6	1.05025	0.0329037	0.985694	1.11481	Female
7	1.05052	0.032812	0.986142	1.1149	Male
7	1.05038	0.0328806	0.985871	1.1149	Female
8	1.05065	0.0327915	0.98631	1.11499	Male
8	1.05052	0.0328576	0.986048	1.11499	Female
9	1.05078	0.0327711	0.986478	1.11508	Male
9	1.05065	0.0328347	0.986224	1.11507	Female
10	1.05091	0.0327508	0.986646	1.11516	Male
10	1.05078	0.0328119	0.986401	1.11516	Female
11	1.05103	0.0327306	0.986813	1.11525	Male
11	1.05091	0.0327892	0.986577	1.11525	Female
12	1.05116	0.0327104	0.98698	1.11534	Male
12	1.05104	0.0327666	0.986753	1.11533	Female
13	1.05129	0.0326904	0.987147	1.11543	Male
13	1.05118	0.0327441	0.986929	1.11542	Female
14	1.05142	0.0326705	0.987314	1.11552	Male
14	1.05131	0.0327217	0.987105	1.11551	Female
15	1.05154	0.0326506	0.987481	1.11561	Male
15	1.05144	0.0326993	0.987281	1.1156	Female
16	1.05167	0.0326308	0.987647	1.1157	Male
16	1.05157	0.0326771	0.987456	1.11569	Female
17	1.0518	0.0326112	0.987814	1.11578	Male
17	1.0517	0.032655	0.987631	1.11577	Female
18	1.05193	0.0325916	0.98798	1.11587	Male
18	1.05183	0.0326329	0.987806	1.11586	Female
19	1.05205	0.0325721	0.988146	1.11596	Male
19	1.05197	0.032611	0.987981	1.11595	Female
20	1.05218	0.0325527	0.988311	1.11605	Male
20	1.0521	0.0325891	0.988156	1.11604	Female
21	1.05231	0.0325334	0.988477	1.11614	Male
21	1.05223	0.0325674	0.98833	1.11613	Female
22	1.05244	0.0325142	0.988642	1.11623	Male
22	1.05236	0.0325457	0.988504	1.11622	Female
23	1.05257	0.0324951	0.988808	1.11632	Male
23	1.05249	0.0325241	0.988679	1.11631	Female
24	1.05269	0.0324761	0.988973	1.11641	Male
24	1.05262	0.0325027	0.988852	1.1164	Female
25	1.05282	0.0324572	0.989137	1.1165	Male
25	1.05276	0.0324813	0.989026	1.11649	Female
26	1.05295	0.0324383	0.989302	1.11659	Male
26	1.05289	0.03246	0.9892	1.11658	Female
27	1.05308	0.0324196	0.989466	1.11669	Male
27	1.05302	0.0324388	0.989373	1.11667	Female
28	1.0532	0.032401	0.989631	1.11678	Male
28	1.05315	0.0324178	0.989546	1.11676	Female
29	1.05333	0.0323824	0.989795	1.11687	Male
29	1.05328	0.0323968	0.989719	1.11685	Female
30	1.05346	0.032364	0.989959	1.11696	Male
30	1.05342	0.0323759	0.989892	1.11694	Female
31	1.05359	0.0323456	0.990122	1.11705	Male
31	1.05355	0.0323551	0.990064	1.11703	Female
32	1.05371	0.0323274	0.990286	1.11714	Male
32	1.05368	0.0323344	0.990237	1.11712	Female
33	1.05384	0.0323092	0.990449	1.11724	Male
33	1.05381	0.0323138	0.990409	1.11721	Female
34	1.05397	0.0322911	0.990613	1.11733	Male
34	1.05394	0.0322933	0.990581	1.1173	Female
35	1.0541	0.0322731	0.990775	1.11742	Male
35	1.05407	0.032273	0.990753	1.1174	Female
36	1.05423	0.0322553	0.990938	1.11751	Male
36	1.05421	0.0322527	0.990924	1.11749	Female
37	1.05435	0.0322375	0.991101	1.11761	Male
37	1.05434	0.0322325	0.991096	1.11758	Female
38	1.05448	0.0322198	0.991263	1.1177	Male
38	1.05447	0.0322124	0.991267	1.11767	Female
39	1.05461	0.0322022	0.991426	1.11779	Male
39	1.0546	0.0321924	0.991438	1.11777	Female
40	1.05474	0.0321847	0.991588	1.11788	Male
40	1.05473	0.0321725	0.991609	1.11786	Female
41	1.05486	0.0321673	0.991749	1.11798	Male
41	1.05487	0.0321527	0.991779	1.11795	Female
42	1.05499	0.03215	0.991911	1.11807	Male
42	1.055	0.032133	0.99195	1.11804	Female
43	1.05512	0.0321328	0.992073	1.11817	Male
43	1.05513	0.0321134	0.99212	1.11814	Female
44	1.05525	0.0321157	0.992234	1.11826	Male
44	1.05526	0.0320939	0.99229	1.11823	Female
45	1.05537	0.0320987	0.992395	1.11835	Male
45	1.05539	0.0320745	0.99246	1.11832	Female
46	1.0555	0.0320817	0.992556	1.11845	Male
46	1.05552	0.0320552	0.992629	1.11842	Female
47	1.05563	0.0320649	0.992716	1.11854	Male
47	1.05566	0.032036	0.992799	1.11851	Female
48	1.05576	0.0320482	0.992877	1.11864	Male
48	1.05579	0.0320169	0.992968	1.11861	Female
49	1.05589	0.0320316	0.993037	1.11873	Male
49	1.05592	0.0319979	0.993137	1.1187	Female
50	1.05601	0.032015	0.993197	1.11883	Male
50	1.05605	0.031979	0.993306	1.1188	Female
51	1.05614	0.0319986	0.993357	1.11892	Male
51	1.05618	0.0319602	0.993475	1.11889	Female
52	1.05627	0.0319823	0.993517	1.11902	Male
52	1.05631	0.0319415	0.993643	1.11899	Female
53	1.0564	0.0319661	0.993677	1.11912	Male
53	1.05645	0.0319229	0.993811	1.11908	Female
54	1.05652	0.0319499	0.993836	1.11921	Male
54	1.05658	0.0319044	0.993979	1.11918	Female
55	1.05665	0.0319339	0.993995	1.11931	Male
55	1.05671	0.0318861	0.994147	1.11927	Female
56	1.05678	0.0319179	0.994154	1.1194	Male
56	1.05684	0.0318678	0.994315	1.11937	Female
57	1.05691	0.0319021	0.994313	1.1195	Male
57	1.05697	0.0318496	0.994482	1.11946	Female
58	1.05703	0.0318864	0.994472	1.1196	Male
58	1.05711	0.0318315	0.99465	1.11956	Female
59	1.05716	0.0318707	0.99463	1.1197	Male
59	1.05724	0.0318136	0.994817	1.11966	Female
60	1.05729	0.0318552	0.994788	1.11979	Male
60	1.05737	0.0317957	0.994983	1.11975	Female
61	1.05742	0.0318397	0.994946	1.11989	Male
61	1.0575	0.0317779	0.99515	1.11985	Female
62	1.05755	0.0318244	0.995104	1.11999	Male
62	1.05763	0.0317603	0.995316	1.11995	Female
63	1.05767	0.0318092	0.995262	1.12009	Male
63	1.05776	0.0317427	0.995483	1.12005	Female
64	1.0578	0.031794	0.995419	1.12018	Male
64	1.0579	0.0317252	0.995649	1.12014	Female
65	1.05793	0.031779	0.995576	1.12028	Male
65	1.05803	0.0317079	0.995815	1.12024	Female
66	1.05806	0.031764	0.995733	1.12038	Male
66	1.05816	0.0316906	0.99598	1.12034	Female
67	1.05818	0.0317492	0.99589	1.12048	Male
67	1.05829	0.0316735	0.996146	1.12044	Female
68	1.05831	0.0317345	0.996047	1.12058	Male
68	1.05842	0.0316565	0.996311	1.12054	Female
69	1.05844	0.0317198	0.996203	1.12068	Male
69	1.05855	0.0316395	0.996476	1.12063	Female
70	1.05857	0.0317053	0.996359	1.12078	Male
70	1.05869	0.0316227	0.99664	1.12073	Female
71	1.05869	0.0316908	0.996515	1.12087	Male
71	1.05882	0.031606	0.996805	1.12083	Female
72	1.05882	0.0316765	0.996671	1.12097	Male
72	1.05895	0.0315894	0.996969	1.12093	Female
73	1.05895	0.0316623	0.996827	1.12107	Male
73	1.05908	0.0315728	0.997134	1.12103	Female
74	1.05908	0.0316481	0.996982	1.12117	Male
74	1.05921	0.0315564	0.997297	1.12113	Female
75	1.05921	0.0316341	0.997137	1.12127	Male
75	1.05935	0.0315401	0.997461	1.12123	Female
76	1.05933	0.0316202	0.997292	1.12137	Male
76	1.05948	0.0315239	0.997625	1.12133	Female
77	1.05946	0.0316063	0.997447	1.12147	Male
77	1.05961	0.0315079	0.997788	1.12143	Female
78	1.05959	0.0315926	0.997602	1.12158	Male
78	1.05974	0.0314919	0.997951	1.12153	Female
79	1.05972	0.031579	0.997756	1.12168	Male
79	1.05987	0.031476	0.998114	1.12163	Female
80	1.05984	0.0315655	0.99791	1.12178	Male
80	1.06	0.0314603	0.998276	1.12173	Female
81	1.05997	0.0315521	0.998064	1.12188	Male
81	1.06014	0.0314446	0.998439	1.12183	Female
82	1.0601	0.0315388	0.998218	1.12198	Male
82	1.06027	0.031429	0.998601	1.12193	Female
83	1.06023	0.0315255	0.998372	1.12208	Male
83	1.0604	0.0314136	0.998763	1.12203	Female
84	1.06035	0.0315124	0.998525	1.12218	Male
84	1.06053	0.0313983	0.998925	1.12214	Female
85	1.06048	0.0314994	0.998678	1.12229	Male
85	1.06066	0.0313831	0.999086	1.12224	Female
86	1.06061	0.0314865	0.998831	1.12239	Male
86	1.06079	0.0313679	0.999247	1.12234	Female
87	1.06074	0.0314738	0.998984	1.12249	Male
87	1.06093	0.0313529	0.999408	1.12244	Female
88	1.06087	0.0314611	0.999136	1.12259	Male
88	1.06106	0.031338	0.999569	1.12254	Female
89	1.06099	0.0314485	0.999288	1.1227	Male
89	1.06119	0.0313233	0.99973	1.12265	Female
90	1.06112	0.031436	0.999441	1.1228	Male
90	1.06132	0.0313086	0.99989	1.12275	Female
91	1.06125	0.0314236	0.999592	1.1229	Male
91	1.06145	0.031294	1.00005	1.12285	Female
92	1.06138	0.0314114	0.999744	1.12301	Male
92	1.06158	0.0312796	1.00021	1.12296	Female
93	1.0615	0.0313992	0.999895	1.12311	Male
93	1.06171	0.0312652	1.00037	1.12306	Female
94	1.06163	0.0313872	1.00005	1.12321	Male
94	1.06185	0.031251	1.00053	1.12316	Female
95	1.06176	0.0313752	1.0002	1.12332	Male
95	1.06198	0.0312369	1.00069	1.12327	Female
96	1.06189	0.0313634	1.00035	1.12342	Male
96	1.06211	0.0312228	1.00085	1.12337	Female
97	1.06201	0.0313516	1.0005	1.12353	Male
97	1.06224	0.0312089	1.00101	1.12347	Female
98	1.06214	0.03134	1.00065	1.12363	Male
98	1.06237	0.0311951	1.00116	1.12358	Female
99	1.06227	0.0313285	1.0008	1.12374	Male
99	1.0625	0.0311815	1.00132	1.12368	Female
100	1.0624	0.0313171	1.00095	1.12384	Male
100	1.06263	0.0311679	1.00148	1.12379	Female
101	1.06252	0.0313057	1.0011	1.12395	Male
101	1.06276	0.0311544	1.00164	1.12389	Female
102	1.06265	0.0312945	1.00125	1.12405	Male
102	1.0629	0.0311411	1.00179	1.124	Female
103	1.06278	0.0312834	1.0014	1.12416	Male
103	1.06303	0.0311279	1.00195	1.1241	Female
104	1.0629	0.0312725	1.00155	1.12426	Male
104	1.06316	0.0311148	1.00211	1.12421	Female
105	1.06303	0.0312616	1.00169	1.12437	Male
105	1.06329	0.0311017	1.00226	1.12431	Female
106	1.06316	0.0312508	1.00184	1.12448	Male
106	1.06342	0.0310889	1.00242	1.12442	Female
107	1.06329	0.0312401	1.00199	1.12458	Male
107	1.06355	0.0310761	1.00258	1.12452	Female
108	1.06341	0.0312296	1.00214	1.12469	Male
108	1.06368	0.0310634	1.00273	1.12463	Female
109	1.06354	0.0312191	1.00229	1.12479	Male
109	1.06381	0.0310508	1.00289	1.12474	Female
110	1.06367	0.0312088	1.00243	1.1249	Male
110	1.06394	0.0310384	1.00304	1.12484	Female
111	1.0638	0.0311985	1.00258	1.12501	Male
111	1.06407	0.0310261	1.0032	1.12495	Female
112	1.06392	0.0311884	1.00273	1.12512	Male
112	1.0642	0.0310139	1.00335	1.12506	Female
113	1.06405	0.0311784	1.00288	1.12522	Male
113	1.06433	0.0310018	1.00351	1.12516	Female
114	1.06418	0.0311685	1.00302	1.12533	Male
114	1.06447	0.0309898	1.00366	1.12527	Female
115	1.0643	0.0311587	1.00317	1.12544	Male
115	1.0646	0.0309779	1.00382	1.12538	Female
116	1.06443	0.031149	1.00331	1.12555	Male
116	1.06473	0.0309661	1.00397	1.12548	Female
117	1.06456	0.0311394	1.00346	1.12566	Male
117	1.06486	0.0309545	1.00412	1.12559	Female
118	1.06468	0.0311299	1.00361	1.12576	Male
118	1.06499	0.030943	1.00427	1.1257	Female
119	1.06481	0.0311205	1.00375	1.12587	Male
119	1.06512	0.0309315	1.00443	1.12581	Female
120	1.06494	0.0311113	1.0039	1.12598	Male
120	1.06525	0.0309202	1.00458	1.12591	Female
121	1.06506	0.0311021	1.00404	1.12609	Male
121	1.06538	0.0309091	1.00473	1.12602	Female
122	1.06519	0.0310931	1.00418	1.1262	Male
122	1.06551	0.030898	1.00488	1.12613	Female
123	1.06532	0.0310841	1.00433	1.12631	Male
123	1.06564	0.030887	1.00503	1.12624	Female
124	1.06545	0.0310753	1.00447	1.12642	Male
124	1.06577	0.0308762	1.00519	1.12635	Female
125	1.06557	0.0310666	1.00462	1.12653	Male
125	1.0659	0.0308654	1.00534	1.12646	Female
126	1.0657	0.031058	1.00476	1.12664	Male
126	1.06603	0.0308548	1.00549	1.12657	Female
127	1.06582	0.0310495	1.0049	1.12675	Male
127	1.06616	0.0308443	1.00564	1.12667	Female
128	1.06595	0.0310411	1.00505	1.12686	Male
128	1.06629	0.0308339	1.00579	1.12678	Female
129	1.06608	0.0310328	1.00519	1.12697	Male
129	1.06641	0.0308236	1.00594	1.12689	Female
130	1.0662	0.0310246	1.00533	1.12708	Male
130	1.06654	0.0308135	1.00609	1.127	Female
131	1.06633	0.0310165	1.00547	1.12719	Male
131	1.06667	0.0308034	1.00623	1.12711	Female
132	1.06646	0.0310086	1.00562	1.1273	Male
132	1.0668	0.0307935	1.00638	1.12722	Female
133	1.06658	0.0310007	1.00576	1.12741	Male
133	1.06693	0.0307837	1.00653	1.12733	Female
134	1.06671	0.030993	1.0059	1.12752	Male
134	1.06706	0.030774	1.00668	1.12744	Female
135	1.06684	0.0309853	1.00604	1.12763	Male
135	1.06719	0.0307644	1.00683	1.12755	Female
136	1.06696	0.0309778	1.00618	1.12774	Male
136	1.06732	0.0307549	1.00697	1.12766	Female
137	1.06709	0.0309704	1.00632	1.12785	Male
137	1.06745	0.0307455	1.00712	1.12777	Female
138	1.06721	0.0309631	1.00646	1.12797	Male
138	1.06757	0.0307363	1.00727	1.12788	Female
139	1.06734	0.0309559	1.0066	1.12808	Male
139	1.0677	0.0307272	1.00741	1.12799	Female
140	1.06747	0.0309488	1.00674	1.12819	Male
140	1.06783	0.0307181	1.00756	1.1281	Female
141	1.06759	0.0309418	1.00688	1.1283	Male
141	1.06796	0.0307092	1.00771	1.12821	Female
142	1.06772	0.0309349	1.00702	1.12841	Male
142	1.06809	0.0307004	1.00785	1.12832	Female
143	1.06784	0.0309281	1.00716	1.12853	Male
143	1.06822	0.0306917	1.008	1.12843	Female
144	1.06797	0.0309215	1.0073	1.12864	Male
144	1.06834	0.0306832	1.00814	1.12855	Female
145	1.06809	0.0309149	1.00744	1.12875	Male
145	1.06847	0.0306747	1.00829	1.12866	Female
146	1.06822	0.0309084	1.00758	1.12886	Male
146	1.0686	0.0306664	1.00843	1.12877	Female
147	1.06835	0.0309021	1.00771	1.12898	Male
147	1.06873	0.0306581	1.00857	1.12888	Female
148	1.06847	0.0308958	1.00785	1.12909	Male
148	1.06885	0.03065	1.00872	1.12899	Female
149	1.0686	0.0308897	1.00799	1.1292	Male
149	1.06898	0.030642	1.00886	1.1291	Female
150	1.06872	0.0308837	1.00813	1.12932	Male
150	1.06911	0.0306341	1.009	1.12921	Female
151	1.06885	0.0308777	1.00826	1.12943	Male
151	1.06923	0.0306263	1.00914	1.12933	Female
152	1.06897	0.0308719	1.0084	1.12954	Male
152	1.06936	0.0306186	1.00929	1.12944	Female
153	1.0691	0.0308662	1.00853	1.12966	Male
153	1.06949	0.0306111	1.00943	1.12955	Female
154	1.06922	0.0308606	1.00867	1.12977	Male
154	1.06961	0.0306036	1.00957	1.12966	Female
155	1.06935	0.0308551	1.00881	1.12989	Male
155	1.06974	0.0305963	1.00971	1.12977	Female
156	1.06947	0.0308496	1.00894	1.13	Male
156	1.06987	0.030589	1.00985	1.12988	Female
157	1.0696	0.0308443	1.00908	1.13011	Male
157	1.06999	0.0305819	1.00999	1.13	Female
158	1.06972	0.0308391	1.00921	1.13023	Male
158	1.07012	0.0305749	1.01013	1.13011	Female
159	1.06985	0.030834	1.00935	1.13034	Male
159	1.07024	0.030568	1.01027	1.13022	Female
160	1.06997	0.030829	1.00948	1.13046	Male
160	1.07037	0.0305612	1.01041	1.13033	Female
161	1.07009	0.0308242	1.00961	1.13057	Male
161	1.0705	0.0305545	1.01055	1.13045	Female
162	1.07022	0.0308194	1.00975	1.13069	Male
162	1.07062	0.0305479	1.01068	1.13056	Female
163	1.07034	0.0308147	1.00988	1.1308	Male
163	1.07075	0.0305415	1.01082	1.13067	Female
164	1.07047	0.0308101	1.01002	1.13092	Male
164	1.07087	0.0305351	1.01096	1.13078	Female
165	1.07059	0.0308056	1.01015	1.13103	Male
165	1.071	0.0305289	1.0111	1.13089	Female
166	1.07071	0.0308012	1.01028	1.13115	Male
166	1.07112	0.0305227	1.01123	1.13101	Female
167	1.07084	0.0307969	1.01041	1.13126	Male
167	1.07124	0.0305167	1.01137	1.13112	Female
168	1.07096	0.0307928	1.01054	1.13138	Male
168	1.07137	0.0305107	1.0115	1.13123	Female
169	1.07109	0.0307887	1.01068	1.1315	Male
169	1.07149	0.0305049	1.01164	1.13135	Female
170	1.07121	0.0307847	1.01081	1.13161	Male
170	1.07162	0.0304992	1.01177	1.13146	Female
171	1.07133	0.0307808	1.01094	1.13173	Male
171	1.07174	0.0304936	1.01191	1.13157	Female
172	1.07146	0.030777	1.01107	1.13184	Male
172	1.07186	0.0304881	1.01204	1.13168	Female
173	1.07158	0.0307733	1.0112	1.13196	Male
173	1.07199	0.0304827	1.01218	1.1318	Female
174	1.0717	0.0307697	1.01133	1.13208	Male
174	1.07211	0.0304774	1.01231	1.13191	Female
175	1.07183	0.0307662	1.01146	1.13219	Male
175	1.07223	0.0304722	1.01244	1.13202	Female
176	1.07195	0.0307629	1.01159	1.13231	Male
176	1.07236	0.0304671	1.01258	1.13213	Female
177	1.07207	0.0307596	1.01172	1.13242	Male
177	1.07248	0.0304621	1.01271	1.13225	Female
178	1.07219	0.0307563	1.01185	1.13254	Male
178	1.0726	0.0304572	1.01284	1.13236	Female
179	1.07232	0.0307532	1.01198	1.13266	Male
179	1.07272	0.0304524	1.01297	1.13247	Female
180	1.07244	0.0307502	1.01211	1.13277	Male
180	1.07284	0.0304477	1.0131	1.13259	Female
181	1.07256	0.0307473	1.01223	1.13289	Male
181	1.07297	0.0304431	1.01324	1.1327	Female
182	1.07269	0.0307445	1.01236	1.13301	Male
182	1.07309	0.0304386	1.01337	1.13281	Female
183	1.07281	0.0307418	1.01249	1.13312	Male
183	1.07321	0.0304342	1.0135	1.13292	Female
184	1.07293	0.0307391	1.01262	1.13324	Male
184	1.07333	0.03043	1.01362	1.13304	Female
185	1.07305	0.0307366	1.01274	1.13336	Male
185	1.07345	0.0304258	1.01375	1.13315	Female
186	1.07317	0.0307341	1.01287	1.13348	Male
186	1.07357	0.0304217	1.01388	1.13326	Female
187	1.0733	0.0307317	1.013	1.13359	Male
187	1.07369	0.0304177	1.01401	1.13337	Female
188	1.07342	0.0307295	1.01312	1.13371	Male
188	1.07381	0.0304138	1.01414	1.13349	Female
189	1.07354	0.0307273	1.01325	1.13383	Male
189	1.07393	0.03041	1.01427	1.1336	Female
190	1.07366	0.0307252	1.01338	1.13395	Male
190	1.07405	0.0304063	1.01439	1.13371	Female
191	1.07378	0.0307232	1.0135	1.13406	Male
191	1.07417	0.0304027	1.01452	1.13382	Female
192	1.0739	0.0307213	1.01363	1.13418	Male
192	1.07429	0.0303992	1.01465	1.13394	Female
193	1.07402	0.0307195	1.01375	1.1343	Male
193	1.07441	0.0303957	1.01477	1.13405	Female
194	1.07414	0.0307177	1.01387	1.13442	Male
194	1.07453	0.0303924	1.0149	1.13416	Female
195	1.07427	0.0307161	1.014	1.13453	Male
195	1.07465	0.0303892	1.01502	1.13427	Female
196	1.07439	0.0307145	1.01412	1.13465	Male
196	1.07477	0.0303861	1.01515	1.13439	Female
197	1.07451	0.030713	1.01425	1.13477	Male
197	1.07489	0.030383	1.01527	1.1345	Female
198	1.07463	0.0307116	1.01437	1.13489	Male
198	1.075	0.0303801	1.0154	1.13461	Female
199	1.07475	0.0307103	1.01449	1.135	Male
199	1.07512	0.0303772	1.01552	1.13472	Female
200	1.07487	0.0307091	1.01461	1.13512	Male
200	1.07524	0.0303744	1.01564	1.13484	Female
201	1.07499	0.030708	1.01474	1.13524	Male
201	1.07536	0.0303717	1.01576	1.13495	Female
202	1.07511	0.0307069	1.01486	1.13536	Male
202	1.07547	0.0303691	1.01589	1.13506	Female
203	1.07523	0.0307059	1.01498	1.13548	Male
203	1.07559	0.0303666	1.01601	1.13517	Female
204	1.07535	0.030705	1.0151	1.13559	Male
204	1.07571	0.0303642	1.01613	1.13528	Female
205	1.07547	0.0307042	1.01522	1.13571	Male
205	1.07582	0.0303619	1.01625	1.13539	Female
206	1.07559	0.0307035	1.01534	1.13583	Male
206	1.07594	0.0303596	1.01637	1.13551	Female
207	1.07571	0.0307029	1.01547	1.13595	Male
207	1.07605	0.0303575	1.01649	1.13562	Female
208	1.07583	0.0307023	1.01559	1.13607	Male
208	1.07617	0.0303554	1.01661	1.13573	Female
209	1.07594	0.0307018	1.01571	1.13618	Male
209	1.07628	0.0303534	1.01673	1.13584	Female
210	1.07606	0.0307014	1.01583	1.1363	Male
210	1.0764	0.0303515	1.01685	1.13595	Female
211	1.07618	0.030701	1.01594	1.13642	Male
211	1.07651	0.0303497	1.01697	1.13606	Female
212	1.0763	0.0307008	1.01606	1.13654	Male
212	1.07663	0.0303479	1.01708	1.13617	Female
213	1.07642	0.0307006	1.01618	1.13666	Male
213	1.07674	0.0303463	1.0172	1.13628	Female
214	1.07654	0.0307005	1.0163	1.13677	Male
214	1.07686	0.0303447	1.01732	1.13639	Female
215	1.07666	0.0307004	1.01642	1.13689	Male
215	1.07697	0.0303432	1.01743	1.13651	Female
216	1.07677	0.0307005	1.01654	1.13701	Male
216	1.07708	0.0303418	1.01755	1.13662	Female
217	1.07689	0.0307006	1.01665	1.13713	Male
217	1.0772	0.0303404	1.01767	1.13673	Female
218	1.07701	0.0307007	1.01677	1.13725	Male
218	1.07731	0.0303391	1.01778	1.13684	Female
219	1.07713	0.030701	1.01689	1.13736	Male
219	1.07742	0.030338	1.0179	1.13695	Female
220	1.07724	0.0307013	1.01701	1.13748	Male
220	1.07753	0.0303368	1.01801	1.13706	Female
221	1.07736	0.0307017	1.01712	1.1376	Male
221	1.07764	0.0303358	1.01812	1.13717	Female
222	1.07748	0.0307022	1.01724	1.13772	Male
222	1.07776	0.0303348	1.01824	1.13728	Female
223	1.0776	0.0307027	1.01735	1.13784	Male
223	1.07787	0.030334	1.01835	1.13738	Female
224	1.07771	0.0307033	1.01747	1.13795	Male
224	1.07798	0.0303331	1.01846	1.13749	Female
225	1.07783	0.0307039	1.01759	1.13807	Male
225	1.07809	0.0303324	1.01857	1.1376	Female
226	1.07794	0.0307047	1.0177	1.13819	Male
226	1.0782	0.0303317	1.01869	1.13771	Female
227	1.07806	0.0307055	1.01781	1.13831	Male
227	1.07831	0.0303311	1.0188	1.13782	Female
228	1.07818	0.0307063	1.01793	1.13843	Male
228	1.07842	0.0303306	1.01891	1.13793	Female
229	1.07829	0.0307073	1.01804	1.13854	Male
229	1.07853	0.0303301	1.01902	1.13804	Female
230	1.07841	0.0307082	1.01816	1.13866	Male
230	1.07864	0.0303298	1.01913	1.13815	Female
231	1.07852	0.0307093	1.01827	1.13878	Male
231	1.07875	0.0303294	1.01924	1.13826	Female
232	1.07864	0.0307104	1.01838	1.1389	Male
232	1.07886	0.0303292	1.01935	1.13836	Female
233	1.07876	0.0307116	1.0185	1.13901	Male
233	1.07896	0.030329	1.01946	1.13847	Female
234	1.07887	0.0307128	1.01861	1.13913	Male
234	1.07907	0.0303289	1.01956	1.13858	Female
235	1.07899	0.0307141	1.01872	1.13925	Male
235	1.07918	0.0303288	1.01967	1.13869	Female
236	1.0791	0.0307155	1.01883	1.13937	Male
236	1.07929	0.0303288	1.01978	1.13879	Female
237	1.07921	0.0307169	1.01895	1.13948	Male
237	1.07939	0.0303289	1.01989	1.1389	Female
238	1.07933	0.0307183	1.01906	1.1396	Male
238	1.0795	0.030329	1.01999	1.13901	Female
239	1.07944	0.0307199	1.01917	1.13972	Male
239	1.07961	0.0303292	1.0201	1.13911	Female
240	1.07956	0.0307214	1.01928	1.13984	Male
240	1.07971	0.0303295	1.0202	1.13922	Female
241	1.07967	0.0307231	1.01939	1.13995	Male
241	1.07982	0.0303298	1.02031	1.13933	Female
242	1.07979	0.0307248	1.0195	1.14007	Male
242	1.07992	0.0303301	1.02041	1.13943	Female
243	1.0799	0.0307265	1.01961	1.14019	Male
243	1.08003	0.0303306	1.02052	1.13954	Female
244	1.08001	0.0307283	1.01972	1.1403	Male
244	1.08013	0.0303311	1.02062	1.13964	Female
245	1.08013	0.0307302	1.01983	1.14042	Male
245	1.08024	0.0303316	1.02072	1.13975	Female
246	1.08024	0.0307321	1.01994	1.14054	Male
246	1.08034	0.0303322	1.02083	1.13986	Female
247	1.08035	0.030734	1.02005	1.14065	Male
247	1.08044	0.0303329	1.02093	1.13996	Female
248	1.08046	0.030736	1.02016	1.14077	Male
248	1.08055	0.0303336	1.02103	1.14006	Female
249	1.08058	0.0307381	1.02027	1.14089	Male
249	1.08065	0.0303343	1.02113	1.14017	Female
250	1.08069	0.0307401	1.02037	1.141	Male
250	1.08075	0.0303352	1.02123	1.14027	Female
251	1.0808	0.0307423	1.02048	1.14112	Male
251	1.08086	0.030336	1.02133	1.14038	Female
252	1.08091	0.0307445	1.02059	1.14124	Male
252	1.08096	0.0303369	1.02143	1.14048	Female
253	1.08102	0.0307467	1.0207	1.14135	Male
253	1.08106	0.0303379	1.02153	1.14058	Female
254	1.08114	0.030749	1.0208	1.14147	Male
254	1.08116	0.0303389	1.02163	1.14069	Female
255	1.08125	0.0307513	1.02091	1.14158	Male
255	1.08126	0.03034	1.02173	1.14079	Female
256	1.08136	0.0307537	1.02102	1.1417	Male
256	1.08136	0.0303411	1.02183	1.14089	Female
257	1.08147	0.0307561	1.02112	1.14181	Male
257	1.08146	0.0303423	1.02193	1.141	Female
258	1.08158	0.0307585	1.02123	1.14193	Male
258	1.08156	0.0303435	1.02203	1.1411	Female
259	1.08169	0.030761	1.02134	1.14205	Male
259	1.08166	0.0303447	1.02212	1.1412	Female
260	1.0818	0.0307636	1.02144	1.14216	Male
260	1.08176	0.030346	1.02222	1.1413	Female
261	1.08191	0.0307661	1.02155	1.14228	Male
261	1.08186	0.0303474	1.02232	1.1414	Female
262	1.08202	0.0307687	1.02165	1.14239	Male
262	1.08196	0.0303487	1.02241	1.1415	Female
263	1.08213	0.0307714	1.02175	1.14251	Male
263	1.08206	0.0303502	1.02251	1.14161	Female
264	1.08224	0.0307741	1.02186	1.14262	Male
264	1.08215	0.0303516	1.0226	1.14171	Female
265	1.08235	0.0307768	1.02196	1.14274	Male
265	1.08225	0.0303531	1.0227	1.14181	Female
266	1.08246	0.0307795	1.02207	1.14285	Male
266	1.08235	0.0303547	1.02279	1.14191	Female
267	1.08257	0.0307823	1.02217	1.14296	Male
267	1.08244	0.0303563	1.02288	1.14201	Female
268	1.08268	0.0307851	1.02227	1.14308	Male
268	1.08254	0.0303579	1.02298	1.14211	Female
269	1.08278	0.030788	1.02238	1.14319	Male
269	1.08264	0.0303595	1.02307	1.1422	Female
270	1.08289	0.0307909	1.02248	1.14331	Male
270	1.08273	0.0303612	1.02316	1.1423	Female
271	1.083	0.0307938	1.02258	1.14342	Male
271	1.08283	0.030363	1.02325	1.1424	Female
272	1.08311	0.0307967	1.02268	1.14353	Male
272	1.08292	0.0303647	1.02334	1.1425	Female
273	1.08322	0.0307997	1.02278	1.14365	Male
273	1.08302	0.0303665	1.02343	1.1426	Female
274	1.08332	0.0308027	1.02289	1.14376	Male
274	1.08311	0.0303683	1.02352	1.14269	Female
275	1.08343	0.0308058	1.02299	1.14387	Male
275	1.0832	0.0303702	1.02361	1.14279	Female
276	1.08354	0.0308088	1.02309	1.14399	Male
276	1.0833	0.0303721	1.0237	1.14289	Female
277	1.08364	0.0308119	1.02319	1.1441	Male
277	1.08339	0.030374	1.02379	1.14298	Female
278	1.08375	0.030815	1.02329	1.14421	Male
278	1.08348	0.0303759	1.02388	1.14308	Female
279	1.08386	0.0308182	1.02339	1.14432	Male
279	1.08357	0.0303779	1.02397	1.14318	Female
280	1.08396	0.0308213	1.02349	1.14444	Male
280	1.08366	0.0303799	1.02406	1.14327	Female
281	1.08407	0.0308245	1.02359	1.14455	Male
281	1.08376	0.030382	1.02414	1.14337	Female
282	1.08418	0.0308277	1.02369	1.14466	Male
282	1.08385	0.030384	1.02423	1.14346	Female
283	1.08428	0.030831	1.02379	1.14477	Male
283	1.08394	0.0303861	1.02432	1.14356	Female
284	1.08439	0.0308342	1.02389	1.14488	Male
284	1.08403	0.0303882	1.0244	1.14365	Female
285	1.08449	0.0308375	1.02399	1.145	Male
285	1.08412	0.0303903	1.02449	1.14374	Female
286	1.0846	0.0308408	1.02408	1.14511	Male
286	1.08421	0.0303925	1.02457	1.14384	Female
287	1.0847	0.0308441	1.02418	1.14522	Male
287	1.08429	0.0303946	1.02466	1.14393	Female
288	1.0848	0.0308474	1.02428	1.14533	Male
288	1.08438	0.0303968	1.02474	1.14402	Female
289	1.08491	0.0308508	1.02438	1.14544	Male
289	1.08447	0.0303991	1.02483	1.14412	Female
290	1.08501	0.0308541	1.02447	1.14555	Male
290	1.08456	0.0304013	1.02491	1.14421	Female
291	1.08512	0.0308575	1.02457	1.14566	Male
291	1.08464	0.0304035	1.02499	1.1443	Female
292	1.08522	0.0308609	1.02467	1.14577	Male
292	1.08473	0.0304058	1.02507	1.14439	Female
293	1.08532	0.0308643	1.02476	1.14588	Male
293	1.08482	0.0304081	1.02516	1.14448	Female
294	1.08543	0.0308677	1.02486	1.14599	Male
294	1.0849	0.0304104	1.02524	1.14457	Female
295	1.08553	0.0308712	1.02496	1.1461	Male
295	1.08499	0.0304127	1.02532	1.14466	Female
296	1.08563	0.0308746	1.02505	1.14621	Male
296	1.08507	0.0304151	1.0254	1.14475	Female
297	1.08573	0.0308781	1.02515	1.14632	Male
297	1.08516	0.0304174	1.02548	1.14484	Female
298	1.08583	0.0308815	1.02524	1.14643	Male
298	1.08524	0.0304198	1.02556	1.14493	Female
299	1.08594	0.030885	1.02534	1.14654	Male
299	1.08533	0.0304221	1.02564	1.14502	Female
300	1.08604	0.0308885	1.02543	1.14664	Male
300	1.08541	0.0304245	1.02571	1.14511	Female
301	1.08614	0.030892	1.02553	1.14675	Male
301	1.08549	0.0304269	1.02579	1.14519	Female
302	1.08624	0.0308955	1.02562	1.14686	Male
302	1.08558	0.0304293	1.02587	1.14528	Female
303	1.08634	0.030899	1.02572	1.14697	Male
303	1.08566	0.0304318	1.02595	1.14537	Female
304	1.08644	0.0309026	1.02581	1.14707	Male
304	1.08574	0.0304342	1.02603	1.14545	Female
305	1.08654	0.0309061	1.0259	1.14718	Male
305	1.08582	0.0304366	1.0261	1.14554	Female
306	1.08664	0.0309096	1.026	1.14729	Male
306	1.0859	0.0304391	1.02618	1.14562	Female
307	1.08674	0.0309132	1.02609	1.1474	Male
307	1.08598	0.0304415	1.02625	1.14571	Female
308	1.08684	0.0309167	1.02618	1.1475	Male
308	1.08606	0.030444	1.02633	1.14579	Female
309	1.08694	0.0309203	1.02627	1.14761	Male
309	1.08614	0.0304465	1.0264	1.14588	Female
310	1.08704	0.0309238	1.02637	1.14772	Male
310	1.08622	0.0304489	1.02648	1.14596	Female
311	1.08714	0.0309274	1.02646	1.14782	Male
311	1.0863	0.0304514	1.02655	1.14605	Female
312	1.08724	0.0309309	1.02655	1.14793	Male
312	1.08638	0.0304539	1.02662	1.14613	Female
313	1.08734	0.0309345	1.02664	1.14803	Male
313	1.08646	0.0304564	1.0267	1.14621	Female
314	1.08743	0.0309381	1.02673	1.14814	Male
314	1.08653	0.0304589	1.02677	1.14629	Female
315	1.08753	0.0309416	1.02682	1.14824	Male
315	1.08661	0.0304613	1.02684	1.14638	Female
316	1.08763	0.0309452	1.02691	1.14835	Male
316	1.08669	0.0304638	1.02691	1.14646	Female
317	1.08773	0.0309488	1.027	1.14845	Male
317	1.08676	0.0304663	1.02699	1.14654	Female
318	1.08782	0.0309523	1.02709	1.14855	Male
318	1.08684	0.0304688	1.02706	1.14662	Female
319	1.08792	0.0309559	1.02718	1.14866	Male
319	1.08691	0.0304713	1.02713	1.1467	Female
320	1.08802	0.0309594	1.02727	1.14876	Male
320	1.08699	0.0304738	1.0272	1.14678	Female
321	1.08811	0.030963	1.02736	1.14887	Male
321	1.08706	0.0304763	1.02727	1.14686	Female
322	1.08821	0.0309665	1.02745	1.14897	Male
322	1.08714	0.0304788	1.02733	1.14694	Female
323	1.08831	0.0309701	1.02754	1.14907	Male
323	1.08721	0.0304813	1.0274	1.14702	Female
324	1.0884	0.0309736	1.02763	1.14917	Male
324	1.08728	0.0304837	1.02747	1.14709	Female
325	1.0885	0.0309772	1.02772	1.14928	Male
325	1.08736	0.0304862	1.02754	1.14717	Female
326	1.08859	0.0309807	1.02781	1.14938	Male
326	1.08743	0.0304887	1.02761	1.14725	Female
327	1.08869	0.0309842	1.02789	1.14948	Male
327	1.0875	0.0304911	1.02767	1.14733	Female
328	1.08878	0.0309877	1.02798	1.14958	Male
328	1.08757	0.0304936	1.02774	1.1474	Female
329	1.08888	0.0309912	1.02807	1.14968	Male
329	1.08764	0.0304961	1.02781	1.14748	Female
330	1.08897	0.0309947	1.02816	1.14978	Male
330	1.08771	0.0304985	1.02787	1.14755	Female
331	1.08906	0.0309982	1.02824	1.14988	Male
331	1.08778	0.0305009	1.02794	1.14763	Female
332	1.08916	0.0310017	1.02833	1.14999	Male
332	1.08785	0.0305034	1.028	1.1477	Female
333	1.08925	0.0310052	1.02842	1.15009	Male
333	1.08792	0.0305058	1.02807	1.14778	Female
334	1.08934	0.0310087	1.0285	1.15019	Male
334	1.08799	0.0305082	1.02813	1.14785	Female
335	1.08944	0.0310121	1.02859	1.15028	Male
335	1.08806	0.0305106	1.02819	1.14792	Female
336	1.08953	0.0310156	1.02867	1.15038	Male
336	1.08813	0.030513	1.02826	1.14799	Female
337	1.08962	0.031019	1.02876	1.15048	Male
337	1.08819	0.0305154	1.02832	1.14807	Female
338	1.08971	0.0310224	1.02885	1.15058	Male
338	1.08826	0.0305178	1.02838	1.14814	Female
339	1.08981	0.0310258	1.02893	1.15068	Male
339	1.08833	0.0305201	1.02844	1.14821	Female
340	1.0899	0.0310292	1.02902	1.15078	Male
340	1.08839	0.0305225	1.02851	1.14828	Female
341	1.08999	0.0310326	1.0291	1.15088	Male
341	1.08846	0.0305248	1.02857	1.14835	Female
342	1.09008	0.031036	1.02918	1.15097	Male
342	1.08852	0.0305272	1.02863	1.14842	Female
343	1.09017	0.0310394	1.02927	1.15107	Male
343	1.08859	0.0305295	1.02869	1.14849	Female
344	1.09026	0.0310427	1.02935	1.15117	Male
344	1.08865	0.0305318	1.02875	1.14856	Female
345	1.09035	0.031046	1.02944	1.15126	Male
345	1.08872	0.0305341	1.02881	1.14863	Female
346	1.09044	0.0310494	1.02952	1.15136	Male
346	1.08878	0.0305363	1.02887	1.14869	Female
347	1.09053	0.0310527	1.0296	1.15146	Male
347	1.08884	0.0305386	1.02892	1.14876	Female
348	1.09062	0.0310559	1.02969	1.15155	Male
348	1.0889	0.0305408	1.02898	1.14883	Female
349	1.09071	0.0310592	1.02977	1.15165	Male
349	1.08897	0.0305431	1.02904	1.14889	Female
350	1.0908	0.0310625	1.02985	1.15174	Male
350	1.08903	0.0305453	1.0291	1.14896	Female
351	1.09089	0.0310657	1.02993	1.15184	Male
351	1.08909	0.0305475	1.02915	1.14903	Female
352	1.09097	0.0310689	1.03001	1.15193	Male
352	1.08915	0.0305496	1.02921	1.14909	Female
353	1.09106	0.0310721	1.0301	1.15203	Male
353	1.08921	0.0305518	1.02927	1.14916	Female
354	1.09115	0.0310753	1.03018	1.15212	Male
354	1.08927	0.0305539	1.02932	1.14922	Female
355	1.09124	0.0310785	1.03026	1.15221	Male
355	1.08933	0.0305561	1.02938	1.14928	Female
356	1.09132	0.0310816	1.03034	1.15231	Male
356	1.08939	0.0305582	1.02943	1.14935	Female
357	1.09141	0.0310848	1.03042	1.1524	Male
357	1.08945	0.0305603	1.02949	1.14941	Female
358	1.0915	0.0310879	1.0305	1.15249	Male
358	1.0895	0.0305623	1.02954	1.14947	Female
359	1.09158	0.031091	1.03058	1.15259	Male
359	1.08956	0.0305644	1.02959	1.14953	Female
360	1.09167	0.031094	1.03066	1.15268	Male
360	1.08962	0.0305664	1.02965	1.14959	Female
361	1.09176	0.0310971	1.03074	1.15277	Male
361	1.08968	0.0305684	1.0297	1.14965	Female
362	1.09184	0.0311001	1.03082	1.15286	Male
362	1.08973	0.0305704	1.02975	1.14971	Female
363	1.09193	0.0311031	1.0309	1.15295	Male
363	1.08979	0.0305723	1.0298	1.14977	Female
364	1.09201	0.0311061	1.03098	1.15304	Male
364	1.08984	0.0305743	1.02985	1.14983	Female
365	1.0921	0.0311091	1.03106	1.15313	Male
365	1.0899	0.0305762	1.0299	1.14989	Female
366	1.09218	0.0311121	1.03114	1.15322	Male
366	1.08995	0.0305781	1.02996	1.14995	Female
367	1.09226	0.031115	1.03121	1.15331	Male
367	1.09001	0.03058	1.03001	1.15001	Female
368	1.09235	0.0311179	1.03129	1.1534	Male
368	1.09006	0.0305818	1.03005	1.15006	Female
369	1.09243	0.0311208	1.03137	1.15349	Male
369	1.09011	0.0305837	1.0301	1.15012	Female
370	1.09251	0.0311236	1.03145	1.15358	Male
370	1.09016	0.0305855	1.03015	1.15017	Female
371	1.0926	0.0311265	1.03153	1.15367	Male
371	1.09022	0.0305872	1.0302	1.15023	Female
372	1.09268	0.0311293	1.0316	1.15376	Male
372	1.09027	0.030589	1.03025	1.15029	Female
373	1.09276	0.0311321	1.03168	1.15385	Male
373	1.09032	0.0305907	1.0303	1.15034	Female
374	1.09285	0.0311349	1.03176	1.15393	Male
374	1.09037	0.0305925	1.03034	1.15039	Female
375	1.09293	0.0311376	1.03183	1.15402	Male
375	1.09042	0.0305942	1.03039	1.15045	Female
376	1.09301	0.0311403	1.03191	1.15411	Male
376	1.09047	0.0305958	1.03044	1.1505	Female
377	1.09309	0.031143	1.03198	1.15419	Male
377	1.09052	0.0305975	1.03048	1.15055	Female
378	1.09317	0.0311457	1.03206	1.15428	Male
378	1.09057	0.0305991	1.03053	1.1506	Female
379	1.09325	0.0311484	1.03214	1.15437	Male
379	1.09061	0.0306007	1.03057	1.15066	Female
380	1.09333	0.031151	1.03221	1.15445	Male
380	1.09066	0.0306022	1.03062	1.15071	Female
381	1.09341	0.0311536	1.03229	1.15454	Male
381	1.09071	0.0306038	1.03066	1.15076	Female
382	1.09349	0.0311562	1.03236	1.15462	Male
382	1.09076	0.0306053	1.03071	1.15081	Female
383	1.09357	0.0311588	1.03244	1.15471	Male
383	1.0908	0.0306068	1.03075	1.15086	Female
384	1.09365	0.0311613	1.03251	1.15479	Male
384	1.09085	0.0306083	1.03079	1.1509	Female
385	1.09373	0.0311638	1.03258	1.15488	Male
385	1.09089	0.0306097	1.03084	1.15095	Female
386	1.09381	0.0311663	1.03266	1.15496	Male
386	1.09094	0.0306111	1.03088	1.151	Female
387	1.09389	0.0311688	1.03273	1.15504	Male
387	1.09098	0.0306125	1.03092	1.15105	Female
388	1.09396	0.0311712	1.0328	1.15512	Male
388	1.09103	0.0306139	1.03096	1.1511	Female
389	1.09404	0.0311736	1.03288	1.15521	Male
389	1.09107	0.0306152	1.031	1.15114	Female
390	1.09412	0.031176	1.03295	1.15529	Male
390	1.09112	0.0306166	1.03104	1.15119	Female
391	1.0942	0.0311784	1.03302	1.15537	Male
391	1.09116	0.0306179	1.03108	1.15123	Female
392	1.09427	0.0311807	1.0331	1.15545	Male
392	1.0912	0.0306191	1.03112	1.15128	Female
393	1.09435	0.0311831	1.03317	1.15553	Male
393	1.09124	0.0306204	1.03116	1.15132	Female
394	1.09443	0.0311854	1.03324	1.15562	Male
394	1.09128	0.0306216	1.0312	1.15137	Female
395	1.0945	0.0311877	1.03331	1.1557	Male
395	1.09133	0.0306228	1.03124	1.15141	Female
396	1.09458	0.0311899	1.03338	1.15578	Male
396	1.09137	0.030624	1.03128	1.15145	Female
397	1.09465	0.0311921	1.03345	1.15586	Male
397	1.09141	0.0306251	1.03132	1.15149	Female
398	1.09473	0.0311944	1.03352	1.15594	Male
398	1.09145	0.0306262	1.03136	1.15154	Female
399	1.09481	0.0311965	1.0336	1.15601	Male
399	1.09149	0.0306273	1.03139	1.15158	Female
400	1.09488	0.0311987	1.03367	1.15609	Male
400	1.09152	0.0306284	1.03143	1.15162	Female
401	1.09495	0.0312008	1.03374	1.15617	Male
401	1.09156	0.0306295	1.03147	1.15166	Female
402	1.09503	0.031203	1.03381	1.15625	Male
402	1.0916	0.0306305	1.0315	1.1517	Female
403	1.0951	0.0312051	1.03388	1.15633	Male
403	1.09164	0.0306315	1.03154	1.15174	Female
404	1.09518	0.0312071	1.03395	1.15641	Male
404	1.09168	0.0306325	1.03157	1.15178	Female
405	1.09525	0.0312092	1.03401	1.15648	Male
405	1.09171	0.0306334	1.03161	1.15182	Female
406	1.09532	0.0312112	1.03408	1.15656	Male
406	1.09175	0.0306343	1.03164	1.15185	Female
407	1.09539	0.0312132	1.03415	1.15664	Male
407	1.09178	0.0306352	1.03168	1.15189	Female
408	1.09547	0.0312152	1.03422	1.15671	Male
408	1.09182	0.0306361	1.03171	1.15193	Female
409	1.09554	0.0312172	1.03429	1.15679	Male
409	1.09185	0.030637	1.03174	1.15197	Female
410	1.09561	0.0312191	1.03436	1.15686	Male
410	1.09189	0.0306378	1.03178	1.152	Female
411	1.09568	0.031221	1.03442	1.15694	Male
411	1.09192	0.0306386	1.03181	1.15204	Female
412	1.09575	0.0312229	1.03449	1.15702	Male
412	1.09196	0.0306394	1.03184	1.15207	Female
413	1.09582	0.0312248	1.03456	1.15709	Male
413	1.09199	0.0306402	1.03187	1.15211	Female
414	1.0959	0.0312267	1.03463	1.15716	Male
414	1.09202	0.0306409	1.0319	1.15214	Female
415	1.09597	0.0312285	1.03469	1.15724	Male
415	1.09205	0.0306417	1.03193	1.15218	Female
416	1.09604	0.0312303	1.03476	1.15731	Male
416	1.09209	0.0306424	1.03196	1.15221	Female
417	1.09611	0.0312321	1.03483	1.15739	Male
417	1.09212	0.030643	1.03199	1.15224	Female
418	1.09618	0.0312339	1.03489	1.15746	Male
418	1.09215	0.0306437	1.03202	1.15227	Female
419	1.09624	0.0312357	1.03496	1.15753	Male
419	1.09218	0.0306443	1.03205	1.15231	Female
420	1.09631	0.0312374	1.03502	1.1576	Male
420	1.09221	0.030645	1.03208	1.15234	Female
421	1.09638	0.0312392	1.03509	1.15768	Male
421	1.09224	0.0306456	1.03211	1.15237	Female
422	1.09645	0.0312409	1.03515	1.15775	Male
422	1.09227	0.0306461	1.03214	1.1524	Female
423	1.09652	0.0312426	1.03522	1.15782	Male
423	1.0923	0.0306467	1.03217	1.15243	Female
424	1.09659	0.0312442	1.03528	1.15789	Male
424	1.09233	0.0306472	1.0322	1.15246	Female
425	1.09665	0.0312459	1.03535	1.15796	Male
425	1.09236	0.0306478	1.03222	1.15249	Female
426	1.09672	0.0312475	1.03541	1.15803	Male
426	1.09238	0.0306483	1.03225	1.15252	Female
427	1.09679	0.0312491	1.03548	1.1581	Male
427	1.09241	0.0306487	1.03228	1.15255	Female
428	1.09686	0.0312507	1.03554	1.15817	Male
428	1.09244	0.0306492	1.0323	1.15257	Female
429	1.09692	0.0312523	1.0356	1.15824	Male
429	1.09247	0.0306497	1.03233	1.1526	Female
430	1.09699	0.0312539	1.03567	1.15831	Male
430	1.09249	0.0306501	1.03235	1.15263	Female
431	1.09705	0.0312555	1.03573	1.15838	Male
431	1.09252	0.0306505	1.03238	1.15266	Female
432	1.09712	0.031257	1.03579	1.15845	Male
432	1.09254	0.0306509	1.0324	1.15268	Female
433	1.09718	0.0312585	1.03585	1.15852	Male
433	1.09257	0.0306513	1.03243	1.15271	Female
434	1.09725	0.03126	1.03592	1.15858	Male
434	1.09259	0.0306516	1.03245	1.15273	Female
435	1.09731	0.0312616	1.03598	1.15865	Male
435	1.09262	0.030652	1.03248	1.15276	Female
436	1.09738	0.031263	1.03604	1.15872	Male
436	1.09264	0.0306523	1.0325	1.15278	Female
437	1.09744	0.0312645	1.0361	1.15879	Male
437	1.09267	0.0306526	1.03252	1.15281	Female
438	1.09751	0.031266	1.03616	1.15885	Male
438	1.09269	0.0306529	1.03255	1.15283	Female
439	1.09757	0.0312674	1.03622	1.15892	Male
439	1.09271	0.0306532	1.03257	1.15286	Female
440	1.09763	0.0312689	1.03628	1.15899	Male
440	1.09274	0.0306535	1.03259	1.15288	Female
441	1.0977	0.0312703	1.03634	1.15905	Male
441	1.09276	0.0306538	1.03261	1.1529	Female
442	1.09776	0.0312717	1.0364	1.15912	Male
442	1.09278	0.030654	1.03263	1.15292	Female
443	1.09782	0.0312731	1.03646	1.15918	Male
443	1.0928	0.0306543	1.03266	1.15295	Female
444	1.09789	0.0312745	1.03652	1.15925	Male
444	1.09282	0.0306545	1.03268	1.15297	Female
445	1.09795	0.0312759	1.03658	1.15931	Male
445	1.09284	0.0306547	1.0327	1.15299	Female
446	1.09801	0.0312773	1.03664	1.15938	Male
446	1.09286	0.0306549	1.03272	1.15301	Female
447	1.09807	0.0312786	1.0367	1.15944	Male
447	1.09288	0.0306551	1.03274	1.15303	Female
448	1.09813	0.03128	1.03676	1.15951	Male
448	1.0929	0.0306553	1.03276	1.15305	Female
449	1.09819	0.0312813	1.03682	1.15957	Male
449	1.09292	0.0306555	1.03277	1.15307	Female
450	1.09825	0.0312827	1.03688	1.15963	Male
450	1.09294	0.0306556	1.03279	1.15309	Female
451	1.09832	0.031284	1.03693	1.1597	Male
451	1.09296	0.0306558	1.03281	1.15311	Female
452	1.09838	0.0312853	1.03699	1.15976	Male
452	1.09298	0.0306559	1.03283	1.15313	Female
453	1.09844	0.0312866	1.03705	1.15982	Male
453	1.093	0.0306561	1.03285	1.15315	Female
454	1.0985	0.031288	1.03711	1.15988	Male
454	1.09302	0.0306562	1.03287	1.15317	Female
455	1.09855	0.0312893	1.03716	1.15995	Male
455	1.09303	0.0306563	1.03288	1.15318	Female
456	1.09861	0.0312906	1.03722	1.16001	Male
456	1.09305	0.0306564	1.0329	1.1532	Female
457	1.09867	0.0312919	1.03728	1.16007	Male
457	1.09307	0.0306566	1.03292	1.15322	Female
458	1.09873	0.0312932	1.03733	1.16013	Male
458	1.09308	0.0306567	1.03293	1.15323	Female
459	1.09879	0.0312944	1.03739	1.16019	Male
459	1.0931	0.0306568	1.03295	1.15325	Female
460	1.09885	0.0312957	1.03744	1.16025	Male
460	1.09312	0.0306569	1.03296	1.15327	Female
461	1.09891	0.031297	1.0375	1.16031	Male
461	1.09313	0.0306569	1.03298	1.15328	Female
462	1.09896	0.0312983	1.03755	1.16037	Male
462	1.09315	0.030657	1.033	1.1533	Female
463	1.09902	0.0312996	1.03761	1.16043	Male
463	1.09316	0.0306571	1.03301	1.15331	Female
464	1.09908	0.0313008	1.03766	1.16049	Male
464	1.09318	0.0306572	1.03302	1.15333	Female
465	1.09914	0.0313021	1.03772	1.16055	Male
465	1.09319	0.0306573	1.03304	1.15334	Female
466	1.09919	0.0313034	1.03777	1.16061	Male
466	1.0932	0.0306573	1.03305	1.15336	Female
467	1.09925	0.0313046	1.03783	1.16067	Male
467	1.09322	0.0306574	1.03307	1.15337	Female
468	1.0993	0.0313059	1.03788	1.16073	Male
468	1.09323	0.0306575	1.03308	1.15338	Female
469	1.09936	0.0313072	1.03793	1.16079	Male
469	1.09324	0.0306575	1.03309	1.1534	Female
470	1.09942	0.0313085	1.03799	1.16085	Male
470	1.09326	0.0306576	1.03311	1.15341	Female
471	1.09947	0.0313097	1.03804	1.1609	Male
471	1.09327	0.0306577	1.03312	1.15342	Female
472	1.09953	0.031311	1.03809	1.16096	Male
472	1.09328	0.0306578	1.03313	1.15344	Female
473	1.09958	0.0313123	1.03814	1.16102	Male
473	1.09329	0.0306578	1.03314	1.15345	Female
474	1.09964	0.0313135	1.0382	1.16108	Male
474	1.09331	0.0306579	1.03315	1.15346	Female
475	1.09969	0.0313148	1.03825	1.16113	Male
475	1.09332	0.030658	1.03316	1.15347	Female
476	1.09974	0.0313161	1.0383	1.16119	Male
476	1.09333	0.030658	1.03318	1.15348	Female
477	1.0998	0.0313174	1.03835	1.16125	Male
477	1.09334	0.0306581	1.03319	1.15349	Female
478	1.09985	0.0313187	1.0384	1.1613	Male
478	1.09335	0.0306582	1.0332	1.1535	Female
479	1.09991	0.03132	1.03845	1.16136	Male
479	1.09336	0.0306583	1.03321	1.15351	Female
480	1.09996	0.0313213	1.0385	1.16141	Male
480	1.09337	0.0306584	1.03322	1.15352	Female
481	1.10001	0.0313226	1.03855	1.16147	Male
481	1.09338	0.0306585	1.03323	1.15354	Female
482	1.10006	0.0313239	1.0386	1.16152	Male
482	1.09339	0.0306586	1.03324	1.15354	Female
483	1.10012	0.0313252	1.03865	1.16158	Male
483	1.0934	0.0306587	1.03325	1.15355	Female
484	1.10017	0.0313265	1.0387	1.16163	Male
484	1.09341	0.0306588	1.03325	1.15356	Female
485	1.10022	0.0313279	1.03875	1.16169	Male
485	1.09342	0.0306589	1.03326	1.15357	Female
486	1.10027	0.0313292	1.0388	1.16174	Male
486	1.09343	0.030659	1.03327	1.15358	Female
487	1.10032	0.0313306	1.03885	1.1618	Male
487	1.09343	0.0306591	1.03328	1.15359	Female
488	1.10038	0.0313319	1.0389	1.16185	Male
488	1.09344	0.0306593	1.03329	1.1536	Female
489	1.10043	0.0313333	1.03895	1.1619	Male
489	1.09345	0.0306594	1.03329	1.15361	Female
490	1.10048	0.0313346	1.039	1.16196	Male
490	1.09346	0.0306596	1.0333	1.15361	Female
491	1.10053	0.031336	1.03904	1.16201	Male
491	1.09347	0.0306597	1.03331	1.15362	Female
492	1.10058	0.0313374	1.03909	1.16206	Male
492	1.09347	0.0306599	1.03332	1.15363	Female
493	1.10063	0.0313388	1.03914	1.16212	Male
493	1.09348	0.0306601	1.03332	1.15364	Female
494	1.10068	0.0313402	1.03919	1.16217	Male
494	1.09349	0.0306603	1.03333	1.15364	Female
495	1.10073	0.0313416	1.03923	1.16222	Male
495	1.09349	0.0306605	1.03334	1.15365	Female
496	1.10078	0.0313431	1.03928	1.16227	Male
496	1.0935	0.0306607	1.03334	1.15366	Female
497	1.10083	0.0313445	1.03933	1.16233	Male
497	1.09351	0.0306609	1.03335	1.15366	Female
498	1.10087	0.031346	1.03937	1.16238	Male
498	1.09351	0.0306612	1.03335	1.15367	Female
499	1.10092	0.0313475	1.03942	1.16243	Male
499	1.09352	0.0306614	1.03336	1.15368	Female
500	1.10097	0.0313489	1.03946	1.16248	Male
500	1.09352	0.0306617	1.03336	1.15368	Female
501	1.10102	0.0313504	1.03951	1.16253	Male
501	1.09353	0.030662	1.03337	1.15369	Female
502	1.10107	0.031352	1.03955	1.16258	Male
502	1.09353	0.0306622	1.03337	1.15369	Female
503	1.10112	0.0313535	1.0396	1.16263	Male
503	1.09354	0.0306625	1.03338	1.1537	Female
504	1.10116	0.031355	1.03964	1.16268	Male
504	1.09354	0.0306629	1.03338	1.1537	Female
505	1.10121	0.0313566	1.03969	1.16273	Male
505	1.09355	0.0306632	1.03338	1.15371	Female
506	1.10126	0.0313581	1.03973	1.16278	Male
506	1.09355	0.0306636	1.03339	1.15371	Female
507	1.1013	0.0313597	1.03977	1.16283	Male
507	1.09355	0.0306639	1.03339	1.15372	Female
508	1.10135	0.0313613	1.03982	1.16288	Male
508	1.09356	0.0306643	1.03339	1.15372	Female
509	1.1014	0.031363	1.03986	1.16293	Male
509	1.09356	0.0306647	1.0334	1.15373	Female
510	1.10144	0.0313646	1.0399	1.16298	Male
510	1.09357	0.0306651	1.0334	1.15373	Female
511	1.10149	0.0313662	1.03995	1.16303	Male
511	1.09357	0.0306655	1.0334	1.15374	Female
512	1.10153	0.0313679	1.03999	1.16308	Male
512	1.09357	0.030666	1.0334	1.15374	Female
513	1.10158	0.0313696	1.04003	1.16313	Male
513	1.09357	0.0306665	1.0334	1.15374	Female
514	1.10162	0.0313713	1.04007	1.16318	Male
514	1.09358	0.030667	1.03341	1.15375	Female
515	1.10167	0.031373	1.04011	1.16323	Male
515	1.09358	0.0306675	1.03341	1.15375	Female
516	1.10171	0.0313748	1.04016	1.16327	Male
516	1.09358	0.030668	1.03341	1.15375	Female
517	1.10176	0.0313766	1.0402	1.16332	Male
517	1.09358	0.0306685	1.03341	1.15376	Female
518	1.1018	0.0313783	1.04024	1.16337	Male
518	1.09359	0.0306691	1.03341	1.15376	Female
519	1.10185	0.0313801	1.04028	1.16342	Male
519	1.09359	0.0306697	1.03341	1.15376	Female
520	1.10189	0.031382	1.04032	1.16347	Male
520	1.09359	0.0306703	1.03341	1.15377	Female
521	1.10194	0.0313838	1.04036	1.16351	Male
521	1.09359	0.0306709	1.03341	1.15377	Female
522	1.10198	0.0313857	1.0404	1.16356	Male
522	1.09359	0.0306716	1.03341	1.15377	Female
523	1.10202	0.0313876	1.04044	1.16361	Male
523	1.09359	0.0306722	1.03341	1.15377	Female
524	1.10207	0.0313895	1.04048	1.16365	Male
524	1.09359	0.0306729	1.03341	1.15378	Female
525	1.10211	0.0313914	1.04052	1.1637	Male
525	1.0936	0.0306737	1.03341	1.15378	Female
526	1.10215	0.0313934	1.04055	1.16375	Male
526	1.0936	0.0306744	1.03341	1.15378	Female
527	1.10219	0.0313953	1.04059	1.16379	Male
527	1.0936	0.0306752	1.03341	1.15378	Female
528	1.10223	0.0313973	1.04063	1.16384	Male
528	1.0936	0.030676	1.03341	1.15379	Female
529	1.10228	0.0313994	1.04067	1.16388	Male
529	1.0936	0.0306768	1.03341	1.15379	Female
530	1.10232	0.0314014	1.04071	1.16393	Male
530	1.0936	0.0306776	1.03341	1.15379	Female
531	1.10236	0.0314035	1.04074	1.16398	Male
531	1.0936	0.0306785	1.0334	1.15379	Female			Female	1.0936
532	1.1024	0.0314056	1.04078	1.16402	Male
532	1.0936	0.0306794	1.0334	1.15379	Female
533	1.10244	0.0314077	1.04082	1.16407	Male
533	1.0936	0.0306803	1.0334	1.15379	Female
534	1.10248	0.0314098	1.04086	1.16411	Male
534	1.0936	0.0306812	1.0334	1.1538	Female
535	1.10252	0.031412	1.04089	1.16416	Male
535	1.0936	0.0306822	1.0334	1.1538	Female
536	1.10256	0.0314142	1.04093	1.1642	Male
536	1.0936	0.0306832	1.03339	1.1538	Female
537	1.1026	0.0314164	1.04096	1.16425	Male
537	1.0936	0.0306842	1.03339	1.1538	Female
538	1.10265	0.0314187	1.041	1.16429	Male
538	1.0936	0.0306852	1.03339	1.1538	Female
539	1.10268	0.0314209	1.04103	1.16433	Male
539	1.09359	0.0306863	1.03339	1.1538	Female
540	1.10272	0.0314232	1.04107	1.16438	Male
540	1.09359	0.0306874	1.03338	1.1538	Female
541	1.10276	0.0314255	1.0411	1.16442	Male
541	1.09359	0.0306885	1.03338	1.15381	Female
542	1.1028	0.0314279	1.04114	1.16447	Male
542	1.09359	0.0306897	1.03338	1.15381	Female
543	1.10284	0.0314303	1.04117	1.16451	Male
543	1.09359	0.0306909	1.03337	1.15381	Female
544	1.10288	0.0314327	1.04121	1.16455	Male
544	1.09359	0.0306921	1.03337	1.15381	Female
545	1.10292	0.0314351	1.04124	1.1646	Male
545	1.09359	0.0306933	1.03336	1.15381	Female
546	1.10296	0.0314376	1.04128	1.16464	Male
546	1.09358	0.0306946	1.03336	1.15381	Female
547	1.103	0.0314401	1.04131	1.16468	Male
547	1.09358	0.0306959	1.03336	1.15381	Female
548	1.10303	0.0314426	1.04134	1.16473	Male
548	1.09358	0.0306972	1.03335	1.15381	Female
549	1.10307	0.0314451	1.04137	1.16477	Male
549	1.09358	0.0306986	1.03335	1.15381	Female
550	1.10311	0.0314477	1.04141	1.16481	Male
550	1.09358	0.0307	1.03334	1.15381	Female
551	1.10315	0.0314503	1.04144	1.16486	Male
551	1.09358	0.0307014	1.03334	1.15381	Female
552	1.10318	0.0314529	1.04147	1.1649	Male
552	1.09357	0.0307029	1.03333	1.15381	Female
553	1.10322	0.0314556	1.0415	1.16494	Male
553	1.09357	0.0307044	1.03333	1.15382	Female
554	1.10326	0.0314583	1.04154	1.16498	Male
554	1.09357	0.0307059	1.03332	1.15382	Female
555	1.1033	0.031461	1.04157	1.16502	Male
555	1.09357	0.0307074	1.03332	1.15382	Female
556	1.10333	0.0314637	1.0416	1.16507	Male
556	1.09356	0.030709	1.03331	1.15382	Female
557	1.10337	0.0314665	1.04163	1.16511	Male
557	1.09356	0.0307106	1.03331	1.15382	Female
558	1.1034	0.0314693	1.04166	1.16515	Male
558	1.09356	0.0307123	1.0333	1.15382	Female
559	1.10344	0.0314722	1.04169	1.16519	Male
559	1.09356	0.030714	1.03329	1.15382	Female
560	1.10348	0.031475	1.04172	1.16523	Male
560	1.09355	0.0307157	1.03329	1.15382	Female
561	1.10351	0.0314779	1.04175	1.16527	Male
561	1.09355	0.0307174	1.03328	1.15382	Female
562	1.10355	0.0314809	1.04178	1.16531	Male
562	1.09355	0.0307192	1.03327	1.15382	Female
563	1.10358	0.0314838	1.04181	1.16536	Male
563	1.09355	0.030721	1.03327	1.15382	Female
564	1.10362	0.0314868	1.04184	1.1654	Male
564	1.09354	0.0307229	1.03326	1.15382	Female
565	1.10365	0.0314898	1.04187	1.16544	Male
565	1.09354	0.0307247	1.03326	1.15382	Female
566	1.10369	0.0314929	1.04189	1.16548	Male
566	1.09354	0.0307267	1.03325	1.15382	Female
567	1.10372	0.031496	1.04192	1.16552	Male
567	1.09353	0.0307286	1.03324	1.15383	Female
568	1.10375	0.0314991	1.04195	1.16556	Male
568	1.09353	0.0307306	1.03323	1.15383	Female
569	1.10379	0.0315023	1.04198	1.1656	Male
569	1.09353	0.0307326	1.03323	1.15383	Female
570	1.10382	0.0315054	1.04201	1.16564	Male
570	1.09352	0.0307347	1.03322	1.15383	Female
571	1.10386	0.0315086	1.04203	1.16568	Male
571	1.09352	0.0307367	1.03321	1.15383	Female
572	1.10389	0.0315119	1.04206	1.16572	Male
572	1.09352	0.0307389	1.03321	1.15383	Female
573	1.10392	0.0315152	1.04209	1.16576	Male
573	1.09351	0.030741	1.0332	1.15383	Female
574	1.10396	0.0315185	1.04211	1.1658	Male
574	1.09351	0.0307432	1.03319	1.15383	Female
575	1.10399	0.0315218	1.04214	1.16584	Male
575	1.09351	0.0307454	1.03318	1.15383	Female
576	1.10402	0.0315252	1.04217	1.16588	Male
576	1.09351	0.0307477	1.03318	1.15383	Female
577	1.10405	0.0315286	1.04219	1.16592	Male
577	1.0935	0.03075	1.03317	1.15384	Female
578	1.10409	0.031532	1.04222	1.16595	Male
578	1.0935	0.0307523	1.03316	1.15384	Female
579	1.10412	0.0315355	1.04224	1.16599	Male
579	1.0935	0.0307547	1.03315	1.15384	Female
580	1.10415	0.031539	1.04227	1.16603	Male
580	1.09349	0.0307571	1.03314	1.15384	Female
581	1.10418	0.0315426	1.04229	1.16607	Male
581	1.09349	0.0307596	1.03314	1.15384	Female
582	1.10421	0.0315461	1.04232	1.16611	Male
582	1.09349	0.030762	1.03313	1.15384	Female
583	1.10425	0.0315497	1.04234	1.16615	Male
583	1.09348	0.0307646	1.03312	1.15384	Female
584	1.10428	0.0315534	1.04237	1.16619	Male
584	1.09348	0.0307671	1.03311	1.15385	Female
585	1.10431	0.031557	1.04239	1.16623	Male
585	1.09348	0.0307697	1.0331	1.15385	Female
586	1.10434	0.0315607	1.04241	1.16626	Male
586	1.09347	0.0307723	1.0331	1.15385	Female
587	1.10437	0.0315645	1.04244	1.1663	Male
587	1.09347	0.030775	1.03309	1.15385	Female
588	1.1044	0.0315682	1.04246	1.16634	Male
588	1.09347	0.0307777	1.03308	1.15385	Female
589	1.10443	0.031572	1.04248	1.16638	Male
589	1.09346	0.0307804	1.03307	1.15386	Female
590	1.10446	0.0315759	1.04251	1.16642	Male
590	1.09346	0.0307832	1.03306	1.15386	Female
591	1.10449	0.0315797	1.04253	1.16645	Male
591	1.09346	0.030786	1.03305	1.15386	Female
592	1.10452	0.0315836	1.04255	1.16649	Male
592	1.09345	0.0307888	1.03304	1.15386	Female
593	1.10455	0.0315876	1.04257	1.16653	Male
593	1.09345	0.0307917	1.03304	1.15387	Female
594	1.10458	0.0315915	1.0426	1.16657	Male
594	1.09345	0.0307946	1.03303	1.15387	Female
595	1.10461	0.0315955	1.04262	1.1666	Male
595	1.09344	0.0307976	1.03302	1.15387	Female
596	1.10464	0.0315995	1.04264	1.16664	Male
596	1.09344	0.0308006	1.03301	1.15387	Female
597	1.10467	0.0316036	1.04266	1.16668	Male
597	1.09344	0.0308036	1.033	1.15388	Female
598	1.1047	0.0316077	1.04268	1.16672	Male
598	1.09344	0.0308067	1.03299	1.15388	Female
599	1.10473	0.0316118	1.0427	1.16675	Male
599	1.09343	0.0308098	1.03298	1.15388	Female
600	1.10476	0.031616	1.04272	1.16679	Male
600	1.09343	0.0308129	1.03297	1.15389	Female
601	1.10479	0.0316202	1.04274	1.16683	Male
601	1.09343	0.0308161	1.03296	1.15389	Female
602	1.10481	0.0316244	1.04276	1.16686	Male
602	1.09343	0.0308193	1.03296	1.1539	Female
603	1.10484	0.0316286	1.04278	1.1669	Male
603	1.09342	0.0308225	1.03295	1.1539	Female
604	1.10487	0.0316329	1.0428	1.16694	Male
604	1.09342	0.0308258	1.03294	1.1539	Female
605	1.1049	0.0316372	1.04282	1.16697	Male
605	1.09342	0.0308292	1.03293	1.15391	Female
606	1.10493	0.0316416	1.04284	1.16701	Male
606	1.09342	0.0308325	1.03292	1.15391	Female
607	1.10495	0.031646	1.04286	1.16705	Male
607	1.09341	0.0308359	1.03291	1.15392	Female
608	1.10498	0.0316504	1.04288	1.16708	Male
608	1.09341	0.0308393	1.0329	1.15392	Female
609	1.10501	0.0316548	1.0429	1.16712	Male
609	1.09341	0.0308428	1.03289	1.15393	Female
610	1.10504	0.0316593	1.04292	1.16715	Male
610	1.09341	0.0308463	1.03288	1.15393	Female
611	1.10506	0.0316638	1.04294	1.16719	Male
611	1.09341	0.0308498	1.03288	1.15394	Female
612	1.10509	0.0316683	1.04295	1.16723	Male
612	1.0934	0.0308534	1.03287	1.15394	Female
613	1.10512	0.0316729	1.04297	1.16726	Male
613	1.0934	0.030857	1.03286	1.15395	Female
614	1.10514	0.0316775	1.04299	1.1673	Male
614	1.0934	0.0308607	1.03285	1.15395	Female
615	1.10517	0.0316821	1.04301	1.16733	Male
615	1.0934	0.0308643	1.03284	1.15396	Female
616	1.1052	0.0316868	1.04303	1.16737	Male
616	1.0934	0.0308681	1.03283	1.15396	Female
617	1.10522	0.0316915	1.04304	1.1674	Male
617	1.0934	0.0308718	1.03282	1.15397	Female
618	1.10525	0.0316962	1.04306	1.16744	Male
618	1.09339	0.0308756	1.03281	1.15397	Female
619	1.10528	0.0317009	1.04308	1.16747	Male
619	1.09339	0.0308794	1.03281	1.15398	Female
620	1.1053	0.0317057	1.04309	1.16751	Male
620	1.09339	0.0308833	1.0328	1.15399	Female
621	1.10533	0.0317105	1.04311	1.16755	Male
621	1.09339	0.0308872	1.03279	1.15399	Female
622	1.10535	0.0317153	1.04312	1.16758	Male
622	1.09339	0.0308911	1.03278	1.154	Female
623	1.10538	0.0317202	1.04314	1.16762	Male
623	1.09339	0.030895	1.03277	1.15401	Female
624	1.1054	0.0317251	1.04316	1.16765	Male
624	1.09339	0.030899	1.03276	1.15402	Female
625	1.10543	0.03173	1.04317	1.16769	Male
625	1.09339	0.0309031	1.03276	1.15402	Female
626	1.10545	0.0317349	1.04319	1.16772	Male
626	1.09339	0.0309071	1.03275	1.15403	Female
627	1.10548	0.0317399	1.0432	1.16775	Male
627	1.09339	0.0309112	1.03274	1.15404	Female
628	1.1055	0.0317449	1.04322	1.16779	Male
628	1.09339	0.0309153	1.03273	1.15405	Female	Female	1.09339
629	1.10553	0.03175	1.04323	1.16782	Male
629	1.09339	0.0309195	1.03272	1.15406	Female
630	1.10555	0.031755	1.04325	1.16786	Male
630	1.09339	0.0309237	1.03272	1.15406	Female
631	1.10558	0.0317601	1.04326	1.16789	Male
631	1.09339	0.0309279	1.03271	1.15407	Female
632	1.1056	0.0317652	1.04328	1.16793	Male
632	1.09339	0.0309322	1.0327	1.15408	Female
633	1.10563	0.0317703	1.04329	1.16796	Male
633	1.09339	0.0309364	1.03269	1.15409	Female
634	1.10565	0.0317755	1.0433	1.168	Male
634	1.09339	0.0309408	1.03268	1.1541	Female
635	1.10567	0.0317807	1.04332	1.16803	Male
635	1.09339	0.0309451	1.03268	1.15411	Female
636	1.1057	0.0317859	1.04333	1.16806	Male
636	1.09339	0.0309495	1.03267	1.15412	Female
637	1.10572	0.0317911	1.04335	1.1681	Male
637	1.0934	0.0309539	1.03266	1.15413	Female
638	1.10575	0.0317964	1.04336	1.16813	Male
638	1.0934	0.0309583	1.03265	1.15414	Female
639	1.10577	0.0318016	1.04337	1.16817	Male
639	1.0934	0.0309628	1.03265	1.15415	Female
640	1.10579	0.031807	1.04338	1.1682	Male
640	1.0934	0.0309673	1.03264	1.15416	Female
641	1.10582	0.0318123	1.0434	1.16823	Male
641	1.0934	0.0309718	1.03263	1.15417	Female
642	1.10584	0.0318176	1.04341	1.16827	Male
642	1.0934	0.0309764	1.03263	1.15418	Female
643	1.10586	0.031823	1.04342	1.1683	Male
643	1.09341	0.030981	1.03262	1.15419	Female
644	1.10588	0.0318284	1.04344	1.16833	Male
644	1.09341	0.0309856	1.03261	1.15421	Female
645	1.10591	0.0318338	1.04345	1.16837	Male
645	1.09341	0.0309902	1.03261	1.15422	Female
646	1.10593	0.0318393	1.04346	1.1684	Male
646	1.09342	0.0309949	1.0326	1.15423	Female
647	1.10595	0.0318447	1.04347	1.16843	Male
647	1.09342	0.0309996	1.0326	1.15424	Female
648	1.10598	0.0318502	1.04348	1.16847	Male
648	1.09342	0.0310043	1.03259	1.15425	Female
649	1.106	0.0318557	1.04349	1.1685	Male
649	1.09343	0.0310091	1.03258	1.15427	Female
650	1.10602	0.0318612	1.04351	1.16853	Male
650	1.09343	0.0310139	1.03258	1.15428	Female
651	1.10604	0.0318668	1.04352	1.16857	Male
651	1.09343	0.0310187	1.03257	1.15429	Female
652	1.10606	0.0318723	1.04353	1.1686	Male
652	1.09344	0.0310235	1.03257	1.15431	Female
653	1.10609	0.0318779	1.04354	1.16863	Male
653	1.09344	0.0310284	1.03256	1.15432	Female
654	1.10611	0.0318835	1.04355	1.16867	Male
654	1.09345	0.0310333	1.03256	1.15434	Female
655	1.10613	0.0318891	1.04356	1.1687	Male
655	1.09345	0.0310382	1.03255	1.15435	Female
656	1.10615	0.0318947	1.04357	1.16873	Male
656	1.09346	0.0310431	1.03255	1.15436	Female
657	1.10617	0.0319004	1.04358	1.16876	Male
657	1.09346	0.031048	1.03254	1.15438	Female
658	1.1062	0.031906	1.04359	1.1688	Male
658	1.09347	0.031053	1.03254	1.15439	Female
659	1.10622	0.0319117	1.0436	1.16883	Male
659	1.09347	0.031058	1.03253	1.15441	Female
660	1.10624	0.0319174	1.04361	1.16886	Male
660	1.09348	0.031063	1.03253	1.15443	Female
661	1.10626	0.0319231	1.04362	1.16889	Male
661	1.09348	0.0310681	1.03253	1.15444	Female
662	1.10628	0.0319288	1.04363	1.16893	Male
662	1.09349	0.0310731	1.03252	1.15446	Female
663	1.1063	0.0319346	1.04364	1.16896	Male
663	1.0935	0.0310782	1.03252	1.15447	Female
664	1.10632	0.0319403	1.04365	1.16899	Male
664	1.0935	0.0310833	1.03252	1.15449	Female
665	1.10634	0.0319461	1.04366	1.16902	Male
665	1.09351	0.0310885	1.03251	1.15451	Female
666	1.10636	0.0319519	1.04367	1.16906	Male
666	1.09352	0.0310936	1.03251	1.15453	Female
667	1.10638	0.0319577	1.04368	1.16909	Male
667	1.09352	0.0310988	1.03251	1.15454	Female
668	1.10641	0.0319635	1.04369	1.16912	Male
668	1.09353	0.031104	1.0325	1.15456	Female
669	1.10643	0.0319693	1.0437	1.16915	Male
669	1.09354	0.0311092	1.0325	1.15458	Female
670	1.10645	0.0319751	1.04371	1.16918	Male
670	1.09355	0.0311144	1.0325	1.1546	Female
671	1.10647	0.0319809	1.04372	1.16922	Male
671	1.09356	0.0311196	1.0325	1.15462	Female
672	1.10649	0.0319867	1.04373	1.16925	Male
672	1.09357	0.0311249	1.0325	1.15464	Female
673	1.10651	0.0319926	1.04374	1.16928	Male
673	1.09357	0.0311301	1.0325	1.15465	Female
674	1.10653	0.0319985	1.04374	1.16931	Male
674	1.09358	0.0311354	1.03249	1.15467	Female
675	1.10655	0.0320043	1.04375	1.16934	Male
675	1.09359	0.0311407	1.03249	1.15469	Female
676	1.10657	0.0320102	1.04376	1.16937	Male
676	1.0936	0.031146	1.03249	1.15471	Female
677	1.10659	0.0320161	1.04377	1.1694	Male
677	1.09361	0.0311514	1.03249	1.15473	Female
678	1.10661	0.0320219	1.04378	1.16944	Male
678	1.09362	0.0311567	1.03249	1.15476	Female
679	1.10663	0.0320278	1.04379	1.16947	Male
679	1.09363	0.0311621	1.03249	1.15478	Female
680	1.10665	0.0320337	1.04379	1.1695	Male
680	1.09365	0.0311674	1.03249	1.1548	Female
681	1.10667	0.0320396	1.0438	1.16953	Male
681	1.09366	0.0311728	1.03249	1.15482	Female
682	1.10669	0.0320455	1.04381	1.16956	Male
682	1.09367	0.0311782	1.03249	1.15484	Female
683	1.1067	0.0320514	1.04382	1.16959	Male
683	1.09368	0.0311836	1.0325	1.15486	Female
684	1.10672	0.0320573	1.04383	1.16962	Male
684	1.09369	0.031189	1.0325	1.15489	Female
685	1.10674	0.0320633	1.04383	1.16965	Male
685	1.0937	0.0311944	1.0325	1.15491	Female
686	1.10676	0.0320692	1.04384	1.16968	Male
686	1.09372	0.0311999	1.0325	1.15493	Female
687	1.10678	0.0320751	1.04385	1.16971	Male
687	1.09373	0.0312053	1.0325	1.15496	Female
688	1.1068	0.032081	1.04386	1.16975	Male
688	1.09374	0.0312108	1.03251	1.15498	Female
689	1.10682	0.0320869	1.04386	1.16978	Male
689	1.09376	0.0312162	1.03251	1.15501	Female
690	1.10684	0.0320928	1.04387	1.16981	Male
690	1.09377	0.0312217	1.03251	1.15503	Female
691	1.10686	0.0320987	1.04388	1.16984	Male
691	1.09379	0.0312271	1.03252	1.15506	Female
692	1.10688	0.0321046	1.04388	1.16987	Male
692	1.0938	0.0312326	1.03252	1.15508	Female
693	1.10689	0.0321105	1.04389	1.1699	Male
693	1.09381	0.0312381	1.03252	1.15511	Female
694	1.10691	0.0321164	1.0439	1.16993	Male
694	1.09383	0.0312436	1.03253	1.15513	Female
695	1.10693	0.0321223	1.04391	1.16996	Male
695	1.09385	0.0312491	1.03253	1.15516	Female
696	1.10695	0.0321282	1.04391	1.16999	Male
696	1.09386	0.0312546	1.03254	1.15519	Female
697	1.10697	0.0321341	1.04392	1.17002	Male
697	1.09388	0.03126	1.03254	1.15521	Female
698	1.10699	0.03214	1.04393	1.17005	Male
698	1.09389	0.0312655	1.03255	1.15524	Female
699	1.10701	0.0321458	1.04393	1.17008	Male
699	1.09391	0.031271	1.03256	1.15527	Female
700	1.10702	0.0321517	1.04394	1.17011	Male
700	1.09393	0.0312765	1.03256	1.1553	Female
701	1.10704	0.0321576	1.04395	1.17014	Male
701	1.09395	0.031282	1.03257	1.15532	Female
702	1.10706	0.0321634	1.04395	1.17017	Male
702	1.09396	0.0312875	1.03258	1.15535	Female
703	1.10708	0.0321692	1.04396	1.1702	Male
703	1.09398	0.031293	1.03258	1.15538	Female
704	1.1071	0.0321751	1.04397	1.17023	Male
704	1.094	0.0312985	1.03259	1.15541	Female
705	1.10712	0.0321809	1.04397	1.17026	Male
705	1.09402	0.031304	1.0326	1.15544	Female
706	1.10713	0.0321867	1.04398	1.17029	Male
706	1.09404	0.0313095	1.03261	1.15547	Female
707	1.10715	0.0321925	1.04399	1.17032	Male
707	1.09406	0.031315	1.03262	1.1555	Female
708	1.10717	0.0321983	1.04399	1.17034	Male
708	1.09408	0.0313204	1.03263	1.15553	Female
709	1.10719	0.032204	1.044	1.17037	Male
709	1.0941	0.0313259	1.03264	1.15556	Female
710	1.10721	0.0322098	1.04401	1.1704	Male
710	1.09412	0.0313314	1.03265	1.15559	Female
711	1.10722	0.0322155	1.04401	1.17043	Male
711	1.09414	0.0313368	1.03266	1.15563	Female
712	1.10724	0.0322212	1.04402	1.17046	Male
712	1.09416	0.0313423	1.03267	1.15566	Female
713	1.10726	0.0322269	1.04403	1.17049	Male
713	1.09418	0.0313477	1.03268	1.15569	Female
714	1.10728	0.0322326	1.04403	1.17052	Male
714	1.09421	0.0313532	1.03269	1.15572	Female
715	1.10729	0.0322383	1.04404	1.17055	Male
715	1.09423	0.0313586	1.0327	1.15576	Female
716	1.10731	0.032244	1.04405	1.17058	Male
716	1.09425	0.031364	1.03271	1.15579	Female
717	1.10733	0.0322496	1.04405	1.1706	Male
717	1.09428	0.0313694	1.03273	1.15582	Female
718	1.10735	0.0322552	1.04406	1.17063	Male
718	1.0943	0.0313748	1.03274	1.15586	Female
719	1.10736	0.0322608	1.04407	1.17066	Male
719	1.09432	0.0313802	1.03275	1.15589	Female
720	1.10738	0.0322664	1.04407	1.17069	Male
720	1.09435	0.0313856	1.03277	1.15593	Female
721	1.1074	0.0322719	1.04408	1.17072	Male
721	1.09437	0.0313909	1.03278	1.15596	Female
722	1.10742	0.0322774	1.04409	1.17075	Male
722	1.0944	0.0313963	1.0328	1.156	Female
723	1.10743	0.0322829	1.04409	1.17077	Male
723	1.09442	0.0314016	1.03281	1.15604	Female
724	1.10745	0.0322884	1.0441	1.1708	Male
724	1.09445	0.0314069	1.03283	1.15607	Female
725	1.10747	0.0322939	1.04411	1.17083	Male
725	1.09448	0.0314122	1.03284	1.15611	Female
726	1.10749	0.0322993	1.04411	1.17086	Male
726	1.0945	0.0314175	1.03286	1.15615	Female
727	1.1075	0.0323047	1.04412	1.17089	Male
727	1.09453	0.0314227	1.03288	1.15619	Female
728	1.10752	0.0323101	1.04413	1.17091	Male
728	1.09456	0.031428	1.0329	1.15622	Female
729	1.10754	0.0323154	1.04413	1.17094	Male
729	1.09459	0.0314332	1.03291	1.15626	Female
730	1.10755	0.0323208	1.04414	1.17097	Male
730	1.09462	0.0314384	1.03293	1.1563	Female
731	1.10757	0.032326	1.04415	1.171	Male
731	1.09465	0.0314436	1.03295	1.15634	Female
732	1.10759	0.0323313	1.04415	1.17102	Male
732	1.09468	0.0314488	1.03297	1.15638	Female
733	1.10761	0.0323365	1.04416	1.17105	Male
733	1.09471	0.0314539	1.03299	1.15642	Female
734	1.10762	0.0323417	1.04417	1.17108	Male
734	1.09474	0.031459	1.03301	1.15646	Female
735	1.10764	0.0323469	1.04417	1.17111	Male
735	1.09477	0.0314641	1.03303	1.1565	Female
736	1.10766	0.032352	1.04418	1.17113	Male
736	1.0948	0.0314692	1.03305	1.15654	Female
737	1.10767	0.0323571	1.04419	1.17116	Male
737	1.09483	0.0314742	1.03308	1.15658	Female
738	1.10769	0.0323622	1.04419	1.17119	Male
738	1.09486	0.0314793	1.0331	1.15663	Female
739	1.10771	0.0323672	1.0442	1.17121	Male
739	1.09489	0.0314842	1.03312	1.15667	Female
740	1.10772	0.0323722	1.04421	1.17124	Male
740	1.09493	0.0314892	1.03314	1.15671	Female
741	1.10774	0.0323772	1.04422	1.17127	Male
741	1.09496	0.0314942	1.03317	1.15676	Female
742	1.10776	0.0323821	1.04422	1.17129	Male
742	1.095	0.0314991	1.03319	1.1568	Female
743	1.10778	0.032387	1.04423	1.17132	Male
743	1.09503	0.031504	1.03322	1.15684	Female
744	1.10779	0.0323918	1.04424	1.17135	Male
744	1.09507	0.0315088	1.03324	1.15689	Female
745	1.10781	0.0323966	1.04424	1.17137	Male
745	1.0951	0.0315136	1.03327	1.15693	Female
746	1.10783	0.0324014	1.04425	1.1714	Male
746	1.09514	0.0315184	1.03329	1.15698	Female
747	1.10784	0.0324061	1.04426	1.17143	Male
747	1.09517	0.0315232	1.03332	1.15702	Female
748	1.10786	0.0324108	1.04427	1.17145	Male
748	1.09521	0.0315279	1.03335	1.15707	Female
749	1.10788	0.0324155	1.04427	1.17148	Male
749	1.09525	0.0315326	1.03338	1.15712	Female
750	1.10789	0.0324201	1.04428	1.1715	Male
750	1.09528	0.0315373	1.03341	1.15716	Female
751	1.10791	0.0324247	1.04429	1.17153	Male
751	1.09532	0.0315419	1.03344	1.15721	Female
752	1.10793	0.0324292	1.0443	1.17156	Male
752	1.09536	0.0315465	1.03346	1.15726	Female
753	1.10794	0.0324337	1.04431	1.17158	Male
753	1.0954	0.0315511	1.0335	1.15731	Female
754	1.10796	0.0324381	1.04431	1.17161	Male
754	1.09544	0.0315556	1.03353	1.15735	Female
755	1.10798	0.0324425	1.04432	1.17163	Male
755	1.09548	0.0315601	1.03356	1.1574	Female
756	1.10799	0.0324468	1.04433	1.17166	Male
756	1.09552	0.0315646	1.03359	1.15745	Female
757	1.10801	0.0324511	1.04434	1.17168	Male
757	1.09556	0.031569	1.03362	1.1575	Female
758	1.10803	0.0324554	1.04435	1.17171	Male
758	1.0956	0.0315734	1.03365	1.15755	Female
759	1.10804	0.0324596	1.04436	1.17173	Male
759	1.09565	0.0315777	1.03369	1.1576	Female
760	1.10806	0.0324637	1.04437	1.17176	Male
760	1.09569	0.031582	1.03372	1.15765	Female
761	1.10808	0.0324679	1.04437	1.17178	Male
761	1.09573	0.0315863	1.03376	1.15771	Female
762	1.10809	0.0324719	1.04438	1.17181	Male
762	1.09577	0.0315905	1.03379	1.15776	Female
763	1.10811	0.0324759	1.04439	1.17183	Male
763	1.09582	0.0315947	1.03383	1.15781	Female
764	1.10813	0.0324799	1.0444	1.17186	Male
764	1.09586	0.0315989	1.03386	1.15786	Female
765	1.10815	0.0324838	1.04441	1.17188	Male
765	1.09591	0.031603	1.0339	1.15792	Female
766	1.10816	0.0324877	1.04442	1.17191	Male
766	1.09595	0.0316071	1.03394	1.15797	Female
767	1.10818	0.0324915	1.04443	1.17193	Male
767	1.096	0.0316111	1.03398	1.15802	Female
768	1.1082	0.0324953	1.04444	1.17195	Male
768	1.09605	0.0316151	1.03402	1.15808	Female
769	1.10821	0.032499	1.04445	1.17198	Male
769	1.09609	0.031619	1.03405	1.15813	Female
770	1.10823	0.0325026	1.04446	1.172	Male
770	1.09614	0.0316229	1.03409	1.15819	Female
771	1.10825	0.0325063	1.04447	1.17203	Male
771	1.09619	0.0316268	1.03413	1.15824	Female
772	1.10826	0.0325098	1.04448	1.17205	Male
772	1.09624	0.0316306	1.03418	1.1583	Female
773	1.10828	0.0325133	1.04449	1.17207	Male
773	1.09629	0.0316343	1.03422	1.15835	Female
774	1.1083	0.0325168	1.0445	1.1721	Male
774	1.09634	0.0316381	1.03426	1.15841	Female
775	1.10831	0.0325202	1.04451	1.17212	Male
775	1.09639	0.0316417	1.0343	1.15847	Female
776	1.10833	0.0325235	1.04452	1.17214	Male
776	1.09644	0.0316454	1.03435	1.15853	Female
777	1.10835	0.0325268	1.04453	1.17217	Male
777	1.09649	0.031649	1.03439	1.15858	Female
778	1.10836	0.03253	1.04454	1.17219	Male
778	1.09654	0.0316525	1.03443	1.15864	Female
779	1.10838	0.0325332	1.04455	1.17221	Male
779	1.09659	0.031656	1.03448	1.1587	Female
780	1.1084	0.0325364	1.04456	1.17224	Male
780	1.09664	0.0316594	1.03452	1.15876	Female
781	1.10841	0.0325394	1.04457	1.17226	Male
781	1.0967	0.0316628	1.03457	1.15882	Female
782	1.10843	0.0325424	1.04458	1.17228	Male
782	1.09675	0.0316662	1.03462	1.15888	Female
783	1.10845	0.0325454	1.04459	1.1723	Male
783	1.0968	0.0316695	1.03467	1.15894	Female
784	1.10847	0.0325483	1.0446	1.17233	Male
784	1.09686	0.0316728	1.03471	1.159	Female
785	1.10848	0.0325511	1.04461	1.17235	Male
785	1.09691	0.031676	1.03476	1.15906	Female
786	1.1085	0.0325539	1.04463	1.17237	Male
786	1.09697	0.0316791	1.03481	1.15912	Female
787	1.10852	0.0325566	1.04464	1.17239	Male
787	1.09702	0.0316822	1.03486	1.15919	Female
788	1.10853	0.0325593	1.04465	1.17242	Male
788	1.09708	0.0316853	1.03491	1.15925	Female
789	1.10855	0.0325619	1.04466	1.17244	Male
789	1.09714	0.0316883	1.03496	1.15931	Female
790	1.10857	0.0325645	1.04467	1.17246	Male
790	1.09719	0.0316912	1.03501	1.15938	Female
791	1.10858	0.032567	1.04469	1.17248	Male
791	1.09725	0.0316942	1.03507	1.15944	Female
792	1.1086	0.0325694	1.0447	1.1725	Male
792	1.09731	0.031697	1.03512	1.1595	Female
793	1.10862	0.0325718	1.04471	1.17253	Male
793	1.09737	0.0316998	1.03517	1.15957	Female
794	1.10864	0.0325741	1.04472	1.17255	Male
794	1.09743	0.0317026	1.03523	1.15963	Female
795	1.10865	0.0325764	1.04474	1.17257	Male
795	1.09749	0.0317053	1.03528	1.1597	Female
796	1.10867	0.0325786	1.04475	1.17259	Male
796	1.09755	0.0317079	1.03534	1.15976	Female
797	1.10869	0.0325807	1.04476	1.17261	Male
797	1.09761	0.0317105	1.03539	1.15983	Female
798	1.1087	0.0325828	1.04477	1.17263	Male
798	1.09767	0.0317131	1.03545	1.1599	Female
799	1.10872	0.0325848	1.04479	1.17265	Male
799	1.09774	0.0317156	1.03551	1.15996	Female
800	1.10874	0.0325867	1.0448	1.17268	Male
800	1.0978	0.031718	1.03557	1.16003	Female
801	1.10875	0.0325886	1.04481	1.1727	Male
801	1.09786	0.0317204	1.03562	1.1601	Female
802	1.10877	0.0325904	1.04483	1.17272	Male
802	1.09792	0.0317227	1.03568	1.16017	Female
803	1.10879	0.0325922	1.04484	1.17274	Male
803	1.09799	0.031725	1.03574	1.16024	Female
804	1.10881	0.0325939	1.04486	1.17276	Male
804	1.09805	0.0317272	1.0358	1.1603	Female
805	1.10882	0.0325956	1.04487	1.17278	Male
805	1.09812	0.0317294	1.03586	1.16037	Female
806	1.10884	0.0325971	1.04488	1.1728	Male
806	1.09818	0.0317315	1.03593	1.16044	Female
807	1.10886	0.0325987	1.0449	1.17282	Male
807	1.09825	0.0317336	1.03599	1.16051	Female
808	1.10888	0.0326001	1.04491	1.17284	Male
808	1.09832	0.0317356	1.03605	1.16058	Female
809	1.10889	0.0326015	1.04493	1.17286	Male
809	1.09838	0.0317375	1.03611	1.16066	Female
810	1.10891	0.0326028	1.04494	1.17288	Male
810	1.09845	0.0317394	1.03618	1.16073	Female
811	1.10893	0.0326041	1.04496	1.1729	Male
811	1.09852	0.0317413	1.03624	1.1608	Female
812	1.10895	0.0326053	1.04497	1.17292	Male
812	1.09859	0.0317431	1.03631	1.16087	Female
813	1.10896	0.0326065	1.04499	1.17294	Male
813	1.09866	0.0317448	1.03637	1.16094	Female
814	1.10898	0.0326075	1.045	1.17296	Male
814	1.09873	0.0317465	1.03644	1.16102	Female
815	1.109	0.0326086	1.04502	1.17298	Male
815	1.0988	0.0317481	1.03651	1.16109	Female
816	1.10901	0.0326095	1.04503	1.173	Male
816	1.09887	0.0317497	1.03657	1.16116	Female
817	1.10903	0.0326104	1.04505	1.17302	Male
817	1.09894	0.0317512	1.03664	1.16124	Female
818	1.10905	0.0326112	1.04506	1.17304	Male
818	1.09901	0.0317526	1.03671	1.16131	Female
819	1.10907	0.032612	1.04508	1.17305	Male
819	1.09909	0.031754	1.03678	1.16139	Female
820	1.10909	0.0326127	1.0451	1.17307	Male
820	1.09916	0.0317554	1.03685	1.16146	Female
821	1.1091	0.0326133	1.04511	1.17309	Male
821	1.09923	0.0317566	1.03692	1.16154	Female
822	1.10912	0.0326139	1.04513	1.17311	Male
822	1.09931	0.0317579	1.03699	1.16162	Female
823	1.10914	0.0326144	1.04515	1.17313	Male
823	1.09938	0.031759	1.03707	1.16169	Female
824	1.10916	0.0326148	1.04516	1.17315	Male
824	1.09946	0.0317601	1.03714	1.16177	Female
825	1.10917	0.0326152	1.04518	1.17317	Male
825	1.09953	0.0317612	1.03721	1.16185	Female
826	1.10919	0.0326155	1.0452	1.17318	Male
826	1.09961	0.0317622	1.03729	1.16193	Female
827	1.10921	0.0326157	1.04521	1.1732	Male
827	1.09968	0.0317631	1.03736	1.162	Female
828	1.10923	0.0326159	1.04523	1.17322	Male
828	1.09976	0.031764	1.03744	1.16208	Female
829	1.10924	0.032616	1.04525	1.17324	Male
829	1.09984	0.0317648	1.03751	1.16216	Female
830	1.10926	0.032616	1.04527	1.17326	Male
830	1.09992	0.0317656	1.03759	1.16224	Female
831	1.10928	0.032616	1.04529	1.17328	Male
831	1.09999	0.0317663	1.03767	1.16232	Female
832	1.1093	0.0326159	1.0453	1.17329	Male
832	1.10007	0.031767	1.03774	1.1624	Female
833	1.10932	0.0326158	1.04532	1.17331	Male
833	1.10015	0.0317676	1.03782	1.16248	Female
834	1.10933	0.0326156	1.04534	1.17333	Male
834	1.10023	0.0317681	1.0379	1.16256	Female
835	1.10935	0.0326153	1.04536	1.17335	Male
835	1.10031	0.0317686	1.03798	1.16265	Female
836	1.10937	0.032615	1.04538	1.17336	Male
836	1.10039	0.031769	1.03806	1.16273	Female
837	1.10939	0.0326146	1.0454	1.17338	Male
837	1.10048	0.0317694	1.03814	1.16281	Female
838	1.10941	0.0326141	1.04541	1.1734	Male
838	1.10056	0.0317697	1.03822	1.16289	Female
839	1.10942	0.0326135	1.04543	1.17341	Male
839	1.10064	0.0317699	1.03831	1.16298	Female
840	1.10944	0.0326129	1.04545	1.17343	Male
840	1.10072	0.0317701	1.03839	1.16306	Female
841	1.10946	0.0326123	1.04547	1.17345	Male
841	1.10081	0.0317702	1.03847	1.16314	Female
842	1.10948	0.0326115	1.04549	1.17346	Male
842	1.10089	0.0317703	1.03856	1.16323	Female
843	1.1095	0.0326107	1.04551	1.17348	Male
843	1.10098	0.0317703	1.03864	1.16331	Female
844	1.10952	0.0326099	1.04553	1.1735	Male
844	1.10106	0.0317703	1.03873	1.1634	Female
845	1.10953	0.032609	1.04555	1.17351	Male
845	1.10115	0.0317702	1.03881	1.16348	Female
846	1.10955	0.032608	1.04557	1.17353	Male
846	1.10123	0.03177	1.0389	1.16357	Female
847	1.10957	0.0326069	1.04559	1.17355	Male
847	1.10132	0.0317698	1.03899	1.16366	Female
848	1.10959	0.0326058	1.04561	1.17356	Male
848	1.10141	0.0317696	1.03908	1.16374	Female
849	1.10961	0.0326046	1.04563	1.17358	Male
849	1.1015	0.0317692	1.03916	1.16383	Female
850	1.10963	0.0326034	1.04566	1.1736	Male
850	1.10159	0.0317688	1.03925	1.16392	Female
851	1.10964	0.032602	1.04568	1.17361	Male
851	1.10167	0.0317684	1.03934	1.16401	Female
852	1.10966	0.0326007	1.0457	1.17363	Male
852	1.10176	0.0317679	1.03943	1.16409	Female
853	1.10968	0.0325992	1.04572	1.17364	Male
853	1.10185	0.0317673	1.03952	1.16418	Female
854	1.1097	0.0325977	1.04574	1.17366	Male
854	1.10194	0.0317667	1.03962	1.16427	Female
855	1.10972	0.0325961	1.04576	1.17367	Male
855	1.10204	0.031766	1.03971	1.16436	Female
856	1.10974	0.0325945	1.04578	1.17369	Male
856	1.10213	0.0317653	1.0398	1.16445	Female
857	1.10976	0.0325928	1.04581	1.17371	Male
857	1.10222	0.0317645	1.03989	1.16454	Female
858	1.10977	0.0325911	1.04583	1.17372	Male
858	1.10231	0.0317637	1.03999	1.16463	Female
859	1.10979	0.0325892	1.04585	1.17374	Male
859	1.1024	0.0317628	1.04008	1.16473	Female
860	1.10981	0.0325873	1.04587	1.17375	Male
860	1.1025	0.0317618	1.04018	1.16482	Female
861	1.10983	0.0325854	1.0459	1.17377	Male
861	1.10259	0.0317608	1.04027	1.16491	Female
862	1.10985	0.0325834	1.04592	1.17378	Male
862	1.10269	0.0317598	1.04037	1.165	Female
863	1.10987	0.0325813	1.04594	1.1738	Male
863	1.10278	0.0317586	1.04047	1.16509	Female
864	1.10989	0.0325792	1.04597	1.17381	Male
864	1.10288	0.0317574	1.04057	1.16519	Female
865	1.10991	0.032577	1.04599	1.17383	Male
865	1.10297	0.0317562	1.04067	1.16528	Female
866	1.10993	0.0325747	1.04601	1.17384	Male
866	1.10307	0.0317549	1.04076	1.16538	Female
867	1.10994	0.0325724	1.04604	1.17385	Male
867	1.10317	0.0317536	1.04086	1.16547	Female
868	1.10996	0.03257	1.04606	1.17387	Male
868	1.10326	0.0317522	1.04096	1.16556	Female
869	1.10998	0.0325675	1.04608	1.17388	Male
869	1.10336	0.0317507	1.04107	1.16566	Female
870	1.11	0.032565	1.04611	1.1739	Male
870	1.10346	0.0317492	1.04117	1.16576	Female
871	1.11002	0.0325625	1.04613	1.17391	Male
871	1.10356	0.0317476	1.04127	1.16585	Female
872	1.11004	0.0325598	1.04616	1.17393	Male
872	1.10366	0.031746	1.04137	1.16595	Female
873	1.11006	0.0325571	1.04618	1.17394	Male
873	1.10376	0.0317443	1.04148	1.16605	Female
874	1.11008	0.0325544	1.04621	1.17395	Male
874	1.10386	0.0317426	1.04158	1.16614	Female
875	1.1101	0.0325515	1.04623	1.17397	Male
875	1.10396	0.0317408	1.04168	1.16624	Female
876	1.11012	0.0325487	1.04626	1.17398	Male
876	1.10406	0.0317389	1.04179	1.16634	Female
877	1.11014	0.0325457	1.04628	1.174	Male
877	1.10417	0.031737	1.0419	1.16644	Female
878	1.11016	0.0325427	1.04631	1.17401	Male
878	1.10427	0.0317351	1.042	1.16654	Female
879	1.11018	0.0325397	1.04633	1.17402	Male
879	1.10437	0.0317331	1.04211	1.16664	Female
880	1.1102	0.0325366	1.04636	1.17404	Male
880	1.10448	0.031731	1.04222	1.16673	Female
881	1.11022	0.0325334	1.04638	1.17405	Male
881	1.10458	0.0317289	1.04233	1.16684	Female
882	1.11024	0.0325302	1.04641	1.17406	Male
882	1.10469	0.0317268	1.04244	1.16694	Female
883	1.11026	0.0325269	1.04644	1.17408	Male
883	1.10479	0.0317245	1.04255	1.16704	Female
884	1.11028	0.0325235	1.04646	1.17409	Male
884	1.1049	0.0317223	1.04266	1.16714	Female
885	1.1103	0.0325201	1.04649	1.1741	Male
885	1.105	0.0317199	1.04277	1.16724	Female
886	1.11032	0.0325166	1.04652	1.17412	Male
886	1.10511	0.0317176	1.04288	1.16734	Female
887	1.11034	0.0325131	1.04654	1.17413	Male
887	1.10522	0.0317152	1.04299	1.16744	Female
888	1.11036	0.0325095	1.04657	1.17414	Male
888	1.10533	0.0317127	1.0431	1.16755	Female
889	1.11038	0.0325059	1.0466	1.17415	Male
889	1.10543	0.0317101	1.04322	1.16765	Female
890	1.1104	0.0325022	1.04662	1.17417	Male
890	1.10554	0.0317076	1.04333	1.16775	Female
891	1.11042	0.0324984	1.04665	1.17418	Male
891	1.10565	0.0317049	1.04344	1.16786	Female
892	1.11044	0.0324946	1.04668	1.17419	Male
892	1.10576	0.0317023	1.04356	1.16796	Female
893	1.11046	0.0324908	1.04671	1.1742	Male
893	1.10587	0.0316995	1.04368	1.16807	Female
894	1.11048	0.0324869	1.04673	1.17422	Male
894	1.10598	0.0316968	1.04379	1.16817	Female
895	1.1105	0.0324829	1.04676	1.17423	Male
895	1.10609	0.0316939	1.04391	1.16828	Female
896	1.11052	0.0324788	1.04679	1.17424	Male
896	1.10621	0.031691	1.04403	1.16839	Female
897	1.11054	0.0324748	1.04682	1.17425	Male
897	1.10632	0.0316881	1.04414	1.16849	Female
898	1.11056	0.0324706	1.04685	1.17427	Male
898	1.10643	0.0316851	1.04426	1.1686	Female
899	1.11058	0.0324664	1.04688	1.17428	Male
899	1.10655	0.0316821	1.04438	1.16871	Female
900	1.1106	0.0324622	1.04691	1.17429	Male
900	1.10666	0.0316791	1.0445	1.16882	Female
901	1.11062	0.0324579	1.04693	1.1743	Male
901	1.10677	0.0316759	1.04462	1.16892	Female
902	1.11064	0.0324535	1.04696	1.17432	Male
902	1.10689	0.0316728	1.04474	1.16903	Female
903	1.11066	0.0324491	1.04699	1.17433	Male
903	1.107	0.0316696	1.04487	1.16914	Female
904	1.11068	0.0324447	1.04702	1.17434	Male
904	1.10712	0.0316663	1.04499	1.16925	Female
905	1.1107	0.0324402	1.04705	1.17435	Male
905	1.10724	0.031663	1.04511	1.16936	Female
906	1.11072	0.0324356	1.04708	1.17436	Male
906	1.10735	0.0316596	1.04524	1.16947	Female
907	1.11074	0.032431	1.04711	1.17437	Male
907	1.10747	0.0316562	1.04536	1.16958	Female
908	1.11076	0.0324264	1.04714	1.17439	Male
908	1.10759	0.0316528	1.04548	1.16969	Female
909	1.11078	0.0324217	1.04717	1.1744	Male
909	1.10771	0.0316493	1.04561	1.16981	Female
910	1.11081	0.0324169	1.0472	1.17441	Male
910	1.10783	0.0316458	1.04574	1.16992	Female
911	1.11083	0.0324121	1.04723	1.17442	Male
911	1.10795	0.0316422	1.04586	1.17003	Female
912	1.11085	0.0324072	1.04726	1.17443	Male
912	1.10807	0.0316386	1.04599	1.17014	Female
913	1.11087	0.0324023	1.04729	1.17444	Male
913	1.10819	0.0316349	1.04612	1.17026	Female
914	1.11089	0.0323974	1.04732	1.17446	Male
914	1.10831	0.0316312	1.04625	1.17037	Female
915	1.11091	0.0323924	1.04736	1.17447	Male
915	1.10843	0.0316275	1.04637	1.17048	Female
916	1.11093	0.0323873	1.04739	1.17448	Male
916	1.10855	0.0316237	1.0465	1.1706	Female
917	1.11095	0.0323823	1.04742	1.17449	Male
917	1.10867	0.0316199	1.04663	1.17071	Female
918	1.11098	0.0323771	1.04745	1.1745	Male
918	1.1088	0.031616	1.04676	1.17083	Female
919	1.111	0.0323719	1.04748	1.17451	Male
919	1.10892	0.0316121	1.0469	1.17095	Female
920	1.11102	0.0323667	1.04751	1.17452	Male
920	1.10904	0.0316081	1.04703	1.17106	Female
921	1.11104	0.0323614	1.04754	1.17454	Male
921	1.10917	0.0316042	1.04716	1.17118	Female
922	1.11106	0.0323561	1.04758	1.17455	Male
922	1.10929	0.0316001	1.04729	1.1713	Female
923	1.11108	0.0323508	1.04761	1.17456	Male
923	1.10942	0.0315961	1.04743	1.17141	Female
924	1.1111	0.0323454	1.04764	1.17457	Male
924	1.10955	0.031592	1.04756	1.17153	Female
925	1.11113	0.0323399	1.04767	1.17458	Male
925	1.10967	0.0315878	1.04769	1.17165	Female
926	1.11115	0.0323344	1.04771	1.17459	Male
926	1.1098	0.0315836	1.04783	1.17177	Female
927	1.11117	0.0323289	1.04774	1.1746	Male
927	1.10993	0.0315794	1.04797	1.17189	Female
928	1.11119	0.0323233	1.04777	1.17461	Male
928	1.11005	0.0315752	1.0481	1.17201	Female
929	1.11121	0.0323177	1.0478	1.17462	Male
929	1.11018	0.0315709	1.04824	1.17213	Female
930	1.11124	0.0323121	1.04784	1.17463	Male
930	1.11031	0.0315665	1.04838	1.17225	Female
931	1.11126	0.0323064	1.04787	1.17465	Male
931	1.11044	0.0315622	1.04851	1.17237	Female
932	1.11128	0.0323006	1.0479	1.17466	Male
932	1.11057	0.0315578	1.04865	1.17249	Female
933	1.1113	0.0322949	1.04794	1.17467	Male
933	1.1107	0.0315533	1.04879	1.17261	Female
934	1.11132	0.0322891	1.04797	1.17468	Male
934	1.11083	0.0315489	1.04893	1.17273	Female
935	1.11135	0.0322832	1.048	1.17469	Male
935	1.11096	0.0315444	1.04907	1.17286	Female
936	1.11137	0.0322773	1.04804	1.1747	Male
936	1.1111	0.0315399	1.04921	1.17298	Female
937	1.11139	0.0322714	1.04807	1.17471	Male
937	1.11123	0.0315353	1.04935	1.1731	Female
938	1.11141	0.0322655	1.04811	1.17472	Male
938	1.11136	0.0315307	1.0495	1.17323	Female
939	1.11144	0.0322595	1.04814	1.17473	Male
939	1.11149	0.0315261	1.04964	1.17335	Female
940	1.11146	0.0322535	1.04818	1.17474	Male
940	1.11163	0.0315214	1.04978	1.17348	Female
941	1.11148	0.0322474	1.04821	1.17475	Male
941	1.11176	0.0315167	1.04992	1.1736	Female
942	1.1115	0.0322413	1.04824	1.17476	Male
942	1.1119	0.031512	1.05007	1.17373	Female
943	1.11153	0.0322352	1.04828	1.17477	Male
943	1.11203	0.0315073	1.05021	1.17385	Female
944	1.11155	0.032229	1.04831	1.17479	Male
944	1.11217	0.0315025	1.05036	1.17398	Female
945	1.11157	0.0322228	1.04835	1.1748	Male
945	1.11231	0.0314977	1.0505	1.17411	Female
946	1.1116	0.0322166	1.04838	1.17481	Male
946	1.11244	0.0314929	1.05065	1.17423	Female
947	1.11162	0.0322104	1.04842	1.17482	Male
947	1.11258	0.031488	1.0508	1.17436	Female
948	1.11164	0.0322041	1.04845	1.17483	Male
948	1.11272	0.0314831	1.05095	1.17449	Female
949	1.11166	0.0321978	1.04849	1.17484	Male
949	1.11286	0.0314782	1.05109	1.17462	Female
950	1.11169	0.0321914	1.04853	1.17485	Male
950	1.11299	0.0314733	1.05124	1.17475	Female
951	1.11171	0.0321851	1.04856	1.17486	Male
951	1.11313	0.0314683	1.05139	1.17488	Female
952	1.11173	0.0321787	1.0486	1.17487	Male
952	1.11327	0.0314634	1.05154	1.17501	Female
953	1.11176	0.0321723	1.04863	1.17488	Male
953	1.11341	0.0314584	1.05169	1.17514	Female
954	1.11178	0.0321658	1.04867	1.17489	Male
954	1.11355	0.0314533	1.05184	1.17527	Female
955	1.1118	0.0321593	1.0487	1.1749	Male
955	1.1137	0.0314483	1.05199	1.1754	Female
956	1.11183	0.0321528	1.04874	1.17491	Male
956	1.11384	0.0314432	1.05214	1.17553	Female
957	1.11185	0.0321463	1.04878	1.17492	Male
957	1.11398	0.0314381	1.0523	1.17566	Female
958	1.11187	0.0321398	1.04881	1.17493	Male
958	1.11412	0.031433	1.05245	1.1758	Female
959	1.1119	0.0321332	1.04885	1.17495	Male
959	1.11427	0.0314279	1.0526	1.17593	Female
960	1.11192	0.0321266	1.04889	1.17496	Male
960	1.11441	0.0314227	1.05276	1.17606	Female
961	1.11195	0.03212	1.04892	1.17497	Male
961	1.11455	0.0314176	1.05291	1.1762	Female
962	1.11197	0.0321134	1.04896	1.17498	Male
962	1.1147	0.0314124	1.05306	1.17633	Female
963	1.11199	0.0321067	1.049	1.17499	Male
963	1.11484	0.0314072	1.05322	1.17647	Female
964	1.11202	0.0321	1.04903	1.175	Male
964	1.11499	0.0314019	1.05338	1.1766	Female
965	1.11204	0.0320933	1.04907	1.17501	Male
965	1.11513	0.0313967	1.05353	1.17674	Female
966	1.11207	0.0320866	1.04911	1.17502	Male
966	1.11528	0.0313915	1.05369	1.17687	Female
967	1.11209	0.0320799	1.04915	1.17503	Male
967	1.11543	0.0313862	1.05385	1.17701	Female
968	1.11211	0.0320731	1.04918	1.17504	Male
968	1.11558	0.0313809	1.054	1.17715	Female
969	1.11214	0.0320664	1.04922	1.17505	Male
969	1.11572	0.0313756	1.05416	1.17729	Female
970	1.11216	0.0320596	1.04926	1.17506	Male
970	1.11587	0.0313703	1.05432	1.17742	Female
971	1.11219	0.0320528	1.0493	1.17508	Male
971	1.11602	0.031365	1.05448	1.17756	Female
972	1.11221	0.032046	1.04933	1.17509	Male
972	1.11617	0.0313597	1.05464	1.1777	Female
973	1.11224	0.0320392	1.04937	1.1751	Male
973	1.11632	0.0313543	1.0548	1.17784	Female
974	1.11226	0.0320323	1.04941	1.17511	Male
974	1.11647	0.031349	1.05496	1.17798	Female
975	1.11228	0.0320255	1.04945	1.17512	Male
975	1.11662	0.0313436	1.05512	1.17812	Female
976	1.11231	0.0320186	1.04949	1.17513	Male
976	1.11677	0.0313383	1.05529	1.17826	Female
977	1.11233	0.0320117	1.04952	1.17514	Male
977	1.11693	0.0313329	1.05545	1.1784	Female
978	1.11236	0.0320049	1.04956	1.17515	Male
978	1.11708	0.0313275	1.05561	1.17854	Female
979	1.11238	0.031998	1.0496	1.17517	Male
979	1.11723	0.0313221	1.05577	1.17869	Female
980	1.11241	0.0319911	1.04964	1.17518	Male
980	1.11738	0.0313167	1.05594	1.17883	Female
981	1.11243	0.0319842	1.04968	1.17519	Male
981	1.11754	0.0313113	1.0561	1.17897	Female
982	1.11246	0.0319773	1.04972	1.1752	Male
982	1.11769	0.0313059	1.05627	1.17912	Female
983	1.11248	0.0319703	1.04976	1.17521	Male
983	1.11785	0.0313005	1.05643	1.17926	Female
984	1.11251	0.0319634	1.04979	1.17522	Male
984	1.118	0.0312951	1.0566	1.1794	Female
985	1.11253	0.0319565	1.04983	1.17523	Male
985	1.11816	0.0312897	1.05676	1.17955	Female
986	1.11256	0.0319496	1.04987	1.17525	Male
986	1.11831	0.0312843	1.05693	1.1797	Female
987	1.11258	0.0319426	1.04991	1.17526	Male
987	1.11847	0.0312789	1.0571	1.17984	Female
988	1.11261	0.0319357	1.04995	1.17527	Male
988	1.11863	0.0312735	1.05727	1.17999	Female
989	1.11264	0.0319287	1.04999	1.17528	Male
989	1.11878	0.031268	1.05743	1.18013	Female
990	1.11266	0.0319218	1.05003	1.17529	Male
990	1.11894	0.0312626	1.0576	1.18028	Female
991	1.11269	0.0319149	1.05007	1.17531	Male
991	1.1191	0.0312572	1.05777	1.18043	Female
992	1.11271	0.0319079	1.05011	1.17532	Male
992	1.11926	0.0312518	1.05794	1.18058	Female
993	1.11274	0.031901	1.05015	1.17533	Male
993	1.11942	0.0312464	1.05811	1.18073	Female
994	1.11276	0.0318941	1.05019	1.17534	Male
994	1.11958	0.031241	1.05828	1.18088	Female
995	1.11279	0.0318871	1.05022	1.17535	Male
995	1.11974	0.0312356	1.05845	1.18103	Female
996	1.11282	0.0318802	1.05026	1.17537	Male
996	1.1199	0.0312303	1.05862	1.18118	Female
997	1.11284	0.0318733	1.0503	1.17538	Male
997	1.12006	0.0312249	1.0588	1.18133	Female
998	1.11287	0.0318664	1.05034	1.17539	Male
998	1.12022	0.0312195	1.05897	1.18148	Female
999	1.11289	0.0318595	1.05038	1.1754	Male
[truncated: 499 more rows]

## Sheet: Fig2E_BroadAlphaPeakFrequency
x	predicted	std.error	conf.low	conf.high	group_x	group_y	min	group	max
0	6.30437	0.333294	5.65024	6.9585	Male	Male	6.30437
0	6.46045	0.32807	5.81657	7.10432	Female	Female	6.46045
1	6.30996	0.333116	5.65618	6.96374	Male
1	6.46603	0.327887	5.82252	7.10955	Female
2	6.31554	0.332939	5.66211	6.96897	Male
2	6.47162	0.327705	5.82846	7.11478	Female
3	6.32113	0.332762	5.66805	6.97421	Male
3	6.4772	0.327523	5.8344	7.12001	Female
4	6.32672	0.332586	5.67398	6.97945	Male
4	6.48279	0.327342	5.84034	7.12524	Female
5	6.3323	0.33241	5.67991	6.98469	Male
5	6.48838	0.327162	5.84628	7.13047	Female
6	6.33789	0.332234	5.68584	6.98993	Male
6	6.49396	0.326982	5.85222	7.1357	Female
7	6.34347	0.33206	5.69177	6.99518	Male
7	6.49955	0.326803	5.85816	7.14094	Female
8	6.34906	0.331886	5.6977	7.00042	Male
8	6.50513	0.326624	5.8641	7.14617	Female
9	6.35465	0.331712	5.70362	7.00567	Male
9	6.51072	0.326445	5.87003	7.15141	Female
10	6.36023	0.331539	5.70955	7.01091	Male
10	6.51631	0.326268	5.87597	7.15664	Female
11	6.36582	0.331366	5.71547	7.01616	Male
11	6.52189	0.32609	5.8819	7.16188	Female
12	6.3714	0.331194	5.7214	7.02141	Male
12	6.52748	0.325914	5.88784	7.16712	Female
13	6.37699	0.331023	5.72732	7.02666	Male
13	6.53306	0.325738	5.89377	7.17236	Female
14	6.38258	0.330852	5.73324	7.03191	Male
14	6.53865	0.325562	5.8997	7.1776	Female
15	6.38816	0.330682	5.73916	7.03716	Male
15	6.54424	0.325387	5.90563	7.18285	Female
16	6.39375	0.330512	5.74508	7.04241	Male
16	6.54982	0.325213	5.91156	7.18809	Female
17	6.39933	0.330343	5.751	7.04767	Male
17	6.55541	0.325039	5.91748	7.19333	Female
18	6.40492	0.330174	5.75692	7.05292	Male
18	6.56099	0.324865	5.92341	7.19858	Female
19	6.41051	0.330006	5.76283	7.05818	Male
19	6.56658	0.324693	5.92933	7.20383	Female
20	6.41609	0.329838	5.76875	7.06344	Male
20	6.57217	0.32452	5.93526	7.20907	Female
21	6.42168	0.329671	5.77466	7.06869	Male
21	6.57775	0.324349	5.94118	7.21432	Female
22	6.42726	0.329505	5.78057	7.07395	Male
22	6.58334	0.324178	5.9471	7.21957	Female
23	6.43285	0.329339	5.78649	7.07921	Male
23	6.58892	0.324007	5.95302	7.22482	Female
24	6.43844	0.329173	5.7924	7.08447	Male
24	6.59451	0.323837	5.95894	7.23008	Female
25	6.44402	0.329008	5.79831	7.08974	Male
25	6.6001	0.323668	5.96486	7.23533	Female
26	6.44961	0.328844	5.80421	7.095	Male
26	6.60568	0.323499	5.97078	7.24059	Female
27	6.45519	0.32868	5.81012	7.10027	Male
27	6.61127	0.32333	5.9767	7.24584	Female
28	6.46078	0.328517	5.81603	7.10553	Male
28	6.61685	0.323163	5.98261	7.2511	Female
29	6.46637	0.328355	5.82193	7.1108	Male
29	6.62244	0.322995	5.98853	7.25636	Female
30	6.47195	0.328192	5.82784	7.11607	Male
30	6.62803	0.322829	5.99444	7.26161	Female
31	6.47754	0.328031	5.83374	7.12134	Male
31	6.63361	0.322663	6.00035	7.26687	Female
32	6.48312	0.32787	5.83964	7.12661	Male
32	6.6392	0.322497	6.00626	7.27214	Female
33	6.48871	0.32771	5.84554	7.13188	Male
33	6.64478	0.322332	6.01217	7.2774	Female
34	6.4943	0.32755	5.85144	7.13715	Male
34	6.65037	0.322168	6.01808	7.28266	Female
35	6.49988	0.327391	5.85734	7.14242	Male
35	6.65596	0.322004	6.02399	7.28793	Female
36	6.50547	0.327232	5.86324	7.1477	Male
36	6.66154	0.321841	6.02989	7.29319	Female
37	6.51105	0.327074	5.86913	7.15297	Male
37	6.66713	0.321678	6.0358	7.29846	Female
38	6.51664	0.326916	5.87503	7.15825	Male
38	6.67271	0.321516	6.0417	7.30373	Female
39	6.52223	0.326759	5.88092	7.16353	Male
39	6.6783	0.321355	6.04761	7.30899	Female
40	6.52781	0.326603	5.88682	7.16881	Male
40	6.68389	0.321194	6.05351	7.31427	Female
41	6.5334	0.326447	5.89271	7.17409	Male
41	6.68947	0.321033	6.05941	7.31954	Female
42	6.53898	0.326292	5.8986	7.17937	Male
42	6.69506	0.320873	6.06531	7.32481	Female
43	6.54457	0.326137	5.90449	7.18465	Male
43	6.70064	0.320714	6.07121	7.33008	Female
44	6.55016	0.325983	5.91038	7.18993	Male
44	6.70623	0.320556	6.0771	7.33536	Female
45	6.55574	0.325829	5.91626	7.19522	Male
45	6.71182	0.320398	6.083	7.34063	Female
46	6.56133	0.325677	5.92215	7.2005	Male
46	6.7174	0.32024	6.0889	7.34591	Female
47	6.56691	0.325524	5.92804	7.20579	Male
47	6.72299	0.320083	6.09479	7.35119	Female
48	6.5725	0.325372	5.93392	7.21108	Male
48	6.72857	0.319927	6.10068	7.35647	Female
49	6.57809	0.325221	5.9398	7.21637	Male
49	6.73416	0.319771	6.10657	7.36175	Female
50	6.58367	0.32507	5.94568	7.22166	Male
50	6.73975	0.319616	6.11246	7.36703	Female
51	6.58926	0.32492	5.95156	7.22695	Male
51	6.74533	0.319461	6.11835	7.37231	Female
52	6.59484	0.324771	5.95744	7.23224	Male
52	6.75092	0.319307	6.12424	7.37759	Female
53	6.60043	0.324622	5.96332	7.23754	Male
53	6.7565	0.319154	6.13013	7.38288	Female
54	6.60602	0.324473	5.9692	7.24283	Male
54	6.76209	0.319001	6.13602	7.38817	Female
55	6.6116	0.324326	5.97508	7.24813	Male
55	6.76768	0.318849	6.1419	7.39345	Female
56	6.61719	0.324178	5.98095	7.25342	Male
56	6.77326	0.318697	6.14778	7.39874	Female
57	6.62277	0.324032	5.98682	7.25872	Male
57	6.77885	0.318546	6.15367	7.40403	Female
58	6.62836	0.323886	5.9927	7.26402	Male
58	6.78443	0.318396	6.15955	7.40932	Female
59	6.63395	0.32374	5.99857	7.26932	Male
59	6.79002	0.318246	6.16543	7.41461	Female
60	6.63953	0.323595	6.00444	7.27462	Male
60	6.79561	0.318096	6.17131	7.41991	Female
61	6.64512	0.323451	6.01031	7.27993	Male
61	6.80119	0.317948	6.17718	7.4252	Female
62	6.6507	0.323307	6.01618	7.28523	Male
62	6.80678	0.3178	6.18306	7.4305	Female
63	6.65629	0.323164	6.02204	7.29054	Male
63	6.81236	0.317652	6.18894	7.43579	Female
64	6.66188	0.323022	6.02791	7.29584	Male
64	6.81795	0.317505	6.19481	7.44109	Female
65	6.66746	0.32288	6.03377	7.30115	Male
65	6.82354	0.317359	6.20068	7.44639	Female
66	6.67305	0.322738	6.03964	7.30646	Male
66	6.82912	0.317213	6.20656	7.45169	Female
67	6.67863	0.322598	6.0455	7.31177	Male
67	6.83471	0.317068	6.21243	7.45699	Female
68	6.68422	0.322458	6.05136	7.31708	Male
68	6.84029	0.316923	6.2183	7.46229	Female
69	6.68981	0.322318	6.05722	7.32239	Male
69	6.84588	0.316779	6.22417	7.4676	Female
70	6.69539	0.322179	6.06308	7.3277	Male
70	6.85147	0.316636	6.23003	7.4729	Female
71	6.70098	0.322041	6.06894	7.33302	Male
71	6.85705	0.316493	6.2359	7.47821	Female
72	6.70656	0.321903	6.07479	7.33833	Male
72	6.86264	0.316351	6.24176	7.48351	Female
73	6.71215	0.321766	6.08065	7.34365	Male
73	6.86822	0.31621	6.24763	7.48882	Female
74	6.71774	0.321629	6.0865	7.34897	Male
74	6.87381	0.316069	6.25349	7.49413	Female
75	6.72332	0.321493	6.09236	7.35429	Male
75	6.8794	0.315928	6.25935	7.49944	Female
76	6.72891	0.321357	6.09821	7.35961	Male
76	6.88498	0.315788	6.26521	7.50475	Female
77	6.73449	0.321223	6.10406	7.36493	Male
77	6.89057	0.315649	6.27107	7.51007	Female
78	6.74008	0.321088	6.10991	7.37025	Male
78	6.89615	0.315511	6.27693	7.51538	Female
79	6.74567	0.320955	6.11576	7.37557	Male
79	6.90174	0.315373	6.28279	7.52069	Female
80	6.75125	0.320822	6.1216	7.3809	Male
80	6.90733	0.315236	6.28864	7.52601	Female
81	6.75684	0.320689	6.12745	7.38623	Male
81	6.91291	0.315099	6.2945	7.53133	Female
82	6.76242	0.320557	6.13329	7.39155	Male
82	6.9185	0.314963	6.30035	7.53665	Female
83	6.76801	0.320426	6.13914	7.39688	Male
83	6.92408	0.314827	6.3062	7.54197	Female
84	6.77359	0.320296	6.14498	7.40221	Male
84	6.92967	0.314692	6.31205	7.54729	Female
85	6.77918	0.320166	6.15082	7.40754	Male
85	6.93526	0.314558	6.3179	7.55261	Female
86	6.78477	0.320036	6.15666	7.41287	Male
86	6.94084	0.314424	6.32375	7.55794	Female
87	6.79035	0.319907	6.1625	7.41821	Male
87	6.94643	0.314291	6.3296	7.56326	Female
88	6.79594	0.319779	6.16834	7.42354	Male
88	6.95201	0.314159	6.33544	7.56859	Female
89	6.80152	0.319652	6.17417	7.42888	Male
89	6.9576	0.314027	6.34129	7.57391	Female
90	6.80711	0.319525	6.18001	7.43421	Male
90	6.96319	0.313896	6.34713	7.57924	Female
91	6.8127	0.319398	6.18584	7.43955	Male
91	6.96877	0.313765	6.35297	7.58457	Female
92	6.81828	0.319272	6.19168	7.44489	Male
92	6.97436	0.313635	6.35881	7.5899	Female
93	6.82387	0.319147	6.19751	7.45023	Male
93	6.97994	0.313506	6.36465	7.59523	Female
94	6.82945	0.319023	6.20334	7.45557	Male
94	6.98553	0.313377	6.37049	7.60057	Female
95	6.83504	0.318899	6.20917	7.46092	Male
95	6.99112	0.313249	6.37633	7.6059	Female
96	6.84063	0.318775	6.21499	7.46626	Male
96	6.9967	0.313121	6.38217	7.61124	Female
97	6.84621	0.318653	6.22082	7.4716	Male
97	7.00229	0.312994	6.388	7.61657	Female
98	6.8518	0.31853	6.22665	7.47695	Male
98	7.00787	0.312868	6.39384	7.62191	Female
99	6.85738	0.318409	6.23247	7.4823	Male
99	7.01346	0.312742	6.39967	7.62725	Female
100	6.86297	0.318288	6.23829	7.48765	Male
100	7.01905	0.312617	6.4055	7.63259	Female
101	6.86856	0.318168	6.24412	7.493	Male
101	7.02463	0.312493	6.41133	7.63793	Female
102	6.87414	0.318048	6.24994	7.49835	Male
102	7.03022	0.312369	6.41716	7.64328	Female
103	6.87973	0.317929	6.25576	7.5037	Male
103	7.0358	0.312246	6.42299	7.64862	Female
104	6.88531	0.317811	6.26158	7.50905	Male
104	7.04139	0.312124	6.42881	7.65397	Female
105	6.8909	0.317693	6.26739	7.51441	Male
105	7.04698	0.312002	6.43464	7.65931	Female
106	6.89649	0.317576	6.27321	7.51976	Male
106	7.05256	0.31188	6.44046	7.66466	Female
107	6.90207	0.317459	6.27902	7.52512	Male
107	7.05815	0.31176	6.44628	7.67001	Female
108	6.90766	0.317343	6.28484	7.53048	Male
108	7.06373	0.31164	6.45211	7.67536	Female
109	6.91324	0.317228	6.29065	7.53584	Male
109	7.06932	0.31152	6.45793	7.68071	Female
110	6.91883	0.317113	6.29646	7.5412	Male
110	7.07491	0.311401	6.46375	7.68607	Female
111	6.92442	0.316999	6.30227	7.54656	Male
111	7.08049	0.311283	6.46956	7.69142	Female
112	6.93	0.316886	6.30808	7.55193	Male
112	7.08608	0.311166	6.47538	7.69678	Female
113	6.93559	0.316773	6.31389	7.55729	Male
113	7.09166	0.311049	6.4812	7.70213	Female
114	6.94117	0.31666	6.31969	7.56266	Male
114	7.09725	0.310933	6.48701	7.70749	Female
115	6.94676	0.316549	6.3255	7.56802	Male
115	7.10284	0.310817	6.49282	7.71285	Female
116	6.95235	0.316438	6.3313	7.57339	Male
116	7.10842	0.310702	6.49863	7.71821	Female
117	6.95793	0.316328	6.3371	7.57876	Male
117	7.11401	0.310588	6.50444	7.72357	Female
118	6.96352	0.316218	6.34291	7.58413	Male
118	7.11959	0.310474	6.51025	7.72893	Female
119	6.9691	0.316109	6.34871	7.5895	Male
119	7.12518	0.310361	6.51606	7.7343	Female
120	6.97469	0.316	6.3545	7.59488	Male
120	7.13077	0.310248	6.52187	7.73966	Female
121	6.98028	0.315892	6.3603	7.60025	Male
121	7.13635	0.310136	6.52767	7.74503	Female
122	6.98586	0.315785	6.3661	7.60563	Male
122	7.14194	0.310025	6.53348	7.7504	Female
123	6.99145	0.315679	6.37189	7.611	Male
123	7.14752	0.309915	6.53928	7.75577	Female
124	6.99703	0.315573	6.37769	7.61638	Male
124	7.15311	0.309805	6.54508	7.76114	Female
125	7.00262	0.315467	6.38348	7.62176	Male
125	7.1587	0.309696	6.55088	7.76651	Female
126	7.00821	0.315363	6.38927	7.62714	Male
126	7.16428	0.309587	6.55668	7.77188	Female
127	7.01379	0.315259	6.39506	7.63252	Male
127	7.16987	0.309479	6.56248	7.77726	Female
128	7.01938	0.315155	6.40085	7.63791	Male
128	7.17545	0.309372	6.56828	7.78263	Female
129	7.02496	0.315052	6.40664	7.64329	Male
129	7.18104	0.309265	6.57407	7.78801	Female
130	7.03055	0.31495	6.41243	7.64868	Male
130	7.18663	0.309159	6.57987	7.79338	Female
131	7.03614	0.314849	6.41821	7.65406	Male
131	7.19221	0.309054	6.58566	7.79876	Female
132	7.04172	0.314748	6.42399	7.65945	Male
132	7.1978	0.308949	6.59145	7.80414	Female
133	7.04731	0.314648	6.42978	7.66484	Male
133	7.20338	0.308845	6.59724	7.80953	Female
134	7.05289	0.314548	6.43556	7.67023	Male
134	7.20897	0.308741	6.60303	7.81491	Female
135	7.05848	0.314449	6.44134	7.67562	Male
135	7.21456	0.308638	6.60882	7.82029	Female
136	7.06407	0.314351	6.44712	7.68101	Male
136	7.22014	0.308536	6.61461	7.82568	Female
137	7.06965	0.314253	6.4529	7.68641	Male
137	7.22573	0.308435	6.62039	7.83107	Female
138	7.07524	0.314156	6.45867	7.6918	Male
138	7.23131	0.308334	6.62617	7.83645	Female
139	7.08082	0.314059	6.46445	7.6972	Male
139	7.2369	0.308233	6.63196	7.84184	Female
140	7.08641	0.313964	6.47022	7.7026	Male
140	7.24249	0.308134	6.63774	7.84723	Female
141	7.092	0.313868	6.47599	7.708	Male
141	7.24807	0.308035	6.64352	7.85262	Female
142	7.09758	0.313774	6.48177	7.7134	Male
142	7.25366	0.307937	6.6493	7.85802	Female
143	7.10317	0.31368	6.48754	7.7188	Male
143	7.25924	0.307839	6.65508	7.86341	Female
144	7.10875	0.313587	6.49331	7.7242	Male
144	7.26483	0.307742	6.66085	7.86881	Female
145	7.11434	0.313494	6.49907	7.72961	Male
145	7.27042	0.307646	6.66663	7.8742	Female
146	7.11993	0.313402	6.50484	7.73501	Male
146	7.276	0.30755	6.6724	7.8796	Female
147	7.12551	0.313311	6.5106	7.74042	Male
147	7.28159	0.307455	6.67817	7.885	Female
148	7.1311	0.31322	6.51637	7.74583	Male
148	7.28717	0.307361	6.68394	7.8904	Female
149	7.13668	0.31313	6.52213	7.75124	Male
149	7.29276	0.307267	6.68971	7.89581	Female
150	7.14227	0.313041	6.52789	7.75665	Male
150	7.29835	0.307174	6.69548	7.90121	Female
151	7.14786	0.312952	6.53365	7.76206	Male
151	7.30393	0.307081	6.70125	7.90661	Female
152	7.15344	0.312864	6.53941	7.76747	Male
152	7.30952	0.30699	6.70702	7.91202	Female
153	7.15903	0.312777	6.54517	7.77289	Male
153	7.3151	0.306899	6.71278	7.91743	Female
154	7.16461	0.31269	6.55093	7.7783	Male
154	7.32069	0.306808	6.71854	7.92284	Female
155	7.1702	0.312604	6.55668	7.78372	Male
155	7.32628	0.306718	6.72431	7.92824	Female
156	7.17579	0.312518	6.56243	7.78914	Male
156	7.33186	0.306629	6.73007	7.93366	Female
157	7.18137	0.312434	6.56819	7.79456	Male
157	7.33745	0.306541	6.73583	7.93907	Female
158	7.18696	0.312349	6.57394	7.79998	Male
158	7.34303	0.306453	6.74159	7.94448	Female
159	7.19254	0.312266	6.57969	7.8054	Male
159	7.34862	0.306366	6.74734	7.9499	Female
160	7.19813	0.312183	6.58544	7.81082	Male
160	7.35421	0.306279	6.7531	7.95531	Female
161	7.20372	0.312101	6.59118	7.81625	Male
161	7.35979	0.306194	6.75885	7.96073	Female
162	7.2093	0.312019	6.59693	7.82168	Male
162	7.36538	0.306108	6.76461	7.96615	Female
163	7.21489	0.311938	6.60267	7.8271	Male
163	7.37096	0.306024	6.77036	7.97157	Female
164	7.22047	0.311858	6.60842	7.83253	Male
164	7.37655	0.30594	6.77611	7.97699	Female
165	7.22606	0.311778	6.61416	7.83796	Male
165	7.38214	0.305857	6.78186	7.98241	Female
166	7.23165	0.311699	6.6199	7.84339	Male
166	7.38772	0.305775	6.7876	7.98784	Female
167	7.23723	0.311621	6.62564	7.84882	Male
167	7.39331	0.305693	6.79335	7.99326	Female
168	7.24282	0.311543	6.63138	7.85426	Male
168	7.39889	0.305612	6.7991	7.99869	Female
169	7.2484	0.311466	6.63712	7.85969	Male
169	7.40448	0.305531	6.80484	8.00412	Female
170	7.25399	0.31139	6.64285	7.86513	Male
170	7.41007	0.305451	6.81058	8.00955	Female
171	7.25958	0.311314	6.64859	7.87057	Male
171	7.41565	0.305372	6.81632	8.01498	Female
172	7.26516	0.311239	6.65432	7.876	Male
172	7.42124	0.305294	6.82206	8.02041	Female
173	7.27075	0.311165	6.66005	7.88144	Male
173	7.42682	0.305216	6.8278	8.02584	Female
174	7.27633	0.311091	6.66578	7.88689	Male
174	7.43241	0.305139	6.83354	8.03128	Female
175	7.28192	0.311018	6.67151	7.89233	Male
175	7.438	0.305062	6.83928	8.03671	Female
176	7.28751	0.310946	6.67724	7.89777	Male
176	7.44358	0.304986	6.84501	8.04215	Female
177	7.29309	0.310874	6.68297	7.90322	Male
177	7.44917	0.304911	6.85075	8.04759	Female
178	7.29868	0.310803	6.68869	7.90866	Male
178	7.45475	0.304837	6.85648	8.05303	Female
179	7.30426	0.310733	6.69442	7.91411	Male
179	7.46034	0.304763	6.86221	8.05847	Female
180	7.30985	0.310663	6.70014	7.91956	Male
180	7.46593	0.30469	6.86794	8.06391	Female
181	7.31544	0.310594	6.70586	7.92501	Male
181	7.47151	0.304617	6.87367	8.06936	Female
182	7.32102	0.310525	6.71158	7.93046	Male
182	7.4771	0.304545	6.87939	8.0748	Female
183	7.32661	0.310458	6.7173	7.93592	Male
183	7.48268	0.304474	6.88512	8.08025	Female
184	7.33219	0.310391	6.72302	7.94137	Male
184	7.48827	0.304404	6.89084	8.0857	Female
185	7.33778	0.310324	6.72873	7.94683	Male
185	7.49385	0.304334	6.89656	8.09114	Female
186	7.34337	0.310258	6.73445	7.95228	Male
186	7.49944	0.304265	6.90229	8.09659	Female
187	7.34895	0.310193	6.74016	7.95774	Male
187	7.50503	0.304197	6.90801	8.10205	Female
188	7.35454	0.310129	6.74587	7.9632	Male
188	7.51061	0.304129	6.91372	8.1075	Female
189	7.36012	0.310065	6.75158	7.96866	Male
189	7.5162	0.304062	6.91944	8.11295	Female
190	7.36571	0.310002	6.75729	7.97412	Male
190	7.52178	0.303996	6.92516	8.11841	Female
191	7.37129	0.309939	6.763	7.97958	Male
191	7.52737	0.30393	6.93087	8.12386	Female
192	7.37688	0.309878	6.76871	7.98505	Male
192	7.53295	0.303865	6.93658	8.12932	Female
193	7.38246	0.309817	6.77441	7.99051	Male
193	7.53854	0.3038	6.9423	8.13478	Female
194	7.38805	0.309756	6.78012	7.99598	Male
194	7.54412	0.303737	6.94801	8.14024	Female
195	7.39363	0.309696	6.78582	8.00145	Male
195	7.54971	0.303674	6.95371	8.1457	Female
196	7.39922	0.309637	6.79152	8.00691	Male
196	7.55529	0.303612	6.95942	8.15116	Female
197	7.4048	0.309579	6.79722	8.01238	Male
197	7.56088	0.30355	6.96513	8.15663	Female
198	7.41039	0.309521	6.80292	8.01786	Male
198	7.56646	0.303489	6.97083	8.16209	Female
199	7.41597	0.309464	6.80861	8.02333	Male
199	7.57204	0.303429	6.97653	8.16756	Female
200	7.42155	0.309408	6.81431	8.0288	Male
200	7.57763	0.303369	6.98223	8.17302	Female
201	7.42714	0.309352	6.82	8.03427	Male
201	7.58321	0.30331	6.98793	8.17849	Female
202	7.43272	0.309297	6.82569	8.03975	Male
202	7.5888	0.303252	6.99363	8.18396	Female
203	7.4383	0.309242	6.83138	8.04523	Male
203	7.59438	0.303195	6.99932	8.18943	Female
204	7.44389	0.309189	6.83707	8.0507	Male
204	7.59996	0.303138	7.00502	8.1949	Female
205	7.44947	0.309136	6.84275	8.05618	Male
205	7.60554	0.303082	7.01071	8.20037	Female
206	7.45505	0.309083	6.84844	8.06166	Male
206	7.61112	0.303027	7.0164	8.20585	Female
207	7.46063	0.309032	6.85412	8.06714	Male
207	7.61671	0.302972	7.02209	8.21132	Female
208	7.46621	0.308981	6.8598	8.07262	Male
208	7.62229	0.302918	7.02778	8.2168	Female
209	7.47179	0.30893	6.86548	8.0781	Male
209	7.62787	0.302865	7.03346	8.22227	Female
210	7.47737	0.308881	6.87116	8.08358	Male
210	7.63345	0.302812	7.03914	8.22775	Female
211	7.48295	0.308832	6.87683	8.08907	Male
211	7.63903	0.30276	7.04483	8.23323	Female
212	7.48853	0.308784	6.88251	8.09455	Male
212	7.64461	0.302709	7.05051	8.2387	Female
213	7.49411	0.308736	6.88818	8.10004	Male
213	7.65018	0.302658	7.05618	8.24418	Female
214	7.49969	0.308689	6.89385	8.10552	Male
214	7.65576	0.302608	7.06186	8.24966	Female
215	7.50526	0.308643	6.89952	8.11101	Male
215	7.66134	0.302559	7.06753	8.25514	Female
216	7.51084	0.308597	6.90518	8.1165	Male
216	7.66691	0.302511	7.0732	8.26063	Female
217	7.51642	0.308552	6.91085	8.12198	Male
217	7.67249	0.302463	7.07887	8.26611	Female
218	7.52199	0.308508	6.91651	8.12747	Male
218	7.67807	0.302416	7.08454	8.27159	Female
219	7.52756	0.308465	6.92217	8.13296	Male
219	7.68364	0.302369	7.09021	8.27707	Female
220	7.53314	0.308422	6.92783	8.13845	Male
220	7.68921	0.302324	7.09587	8.28256	Female
221	7.53871	0.30838	6.93348	8.14394	Male
221	7.69479	0.302279	7.10153	8.28804	Female
222	7.54428	0.308338	6.93913	8.14943	Male
222	7.70036	0.302234	7.10719	8.29353	Female
223	7.54985	0.308297	6.94479	8.15492	Male
223	7.70593	0.302191	7.11285	8.29901	Female
224	7.55542	0.308257	6.95043	8.16041	Male
224	7.7115	0.302148	7.1185	8.3045	Female
225	7.56099	0.308218	6.95608	8.16591	Male
225	7.71707	0.302105	7.12415	8.30998	Female
226	7.56656	0.308179	6.96173	8.1714	Male
226	7.72264	0.302064	7.1298	8.31547	Female
227	7.57213	0.308141	6.96737	8.17689	Male
227	7.7282	0.302023	7.13545	8.32096	Female
228	7.57769	0.308104	6.97301	8.18238	Male
228	7.73377	0.301983	7.14109	8.32644	Female
229	7.58326	0.308067	6.97864	8.18787	Male
229	7.73933	0.301943	7.14674	8.33193	Female
230	7.58882	0.308031	6.98428	8.19337	Male
230	7.7449	0.301905	7.15238	8.33742	Female
231	7.59439	0.307995	6.98991	8.19886	Male
231	7.75046	0.301867	7.15801	8.34291	Female
232	7.59995	0.307961	6.99554	8.20435	Male
232	7.75602	0.301829	7.16365	8.3484	Female
233	7.60551	0.307927	7.00117	8.20985	Male
233	7.76158	0.301792	7.16928	8.35388	Female
234	7.61107	0.307893	7.00679	8.21534	Male
234	7.76714	0.301756	7.17491	8.35937	Female
235	7.61662	0.307861	7.01241	8.22083	Male
235	7.7727	0.301721	7.18054	8.36486	Female
236	7.62218	0.307829	7.01803	8.22633	Male
236	7.77825	0.301686	7.18616	8.37035	Female
237	7.62773	0.307797	7.02365	8.23182	Male
237	7.78381	0.301653	7.19178	8.37584	Female
238	7.63329	0.307767	7.02926	8.23731	Male
238	7.78936	0.301619	7.1974	8.38132	Female
239	7.63884	0.307737	7.03487	8.24281	Male
239	7.79491	0.301587	7.20302	8.38681	Female
240	7.64439	0.307707	7.04048	8.2483	Male
240	7.80047	0.301555	7.20863	8.3923	Female
241	7.64994	0.307679	7.04609	8.25379	Male
241	7.80601	0.301523	7.21424	8.39779	Female
242	7.65549	0.307651	7.05169	8.25928	Male
242	7.81156	0.301493	7.21985	8.40328	Female
243	7.66103	0.307623	7.05729	8.26478	Male
243	7.81711	0.301463	7.22545	8.40876	Female
244	7.66658	0.307596	7.06288	8.27027	Male
244	7.82265	0.301434	7.23105	8.41425	Female
245	7.67212	0.30757	7.06848	8.27576	Male
245	7.82819	0.301405	7.23665	8.41974	Female
246	7.67766	0.307545	7.07407	8.28125	Male
246	7.83373	0.301377	7.24225	8.42522	Female
247	7.6832	0.30752	7.07965	8.28674	Male
247	7.83927	0.30135	7.24784	8.43071	Female
248	7.68874	0.307496	7.08524	8.29223	Male
248	7.84481	0.301324	7.25343	8.43619	Female
249	7.69427	0.307473	7.09082	8.29772	Male
249	7.85035	0.301298	7.25901	8.44168	Female
250	7.6998	0.30745	7.0964	8.30321	Male
250	7.85588	0.301273	7.2646	8.44716	Female
251	7.70534	0.307428	7.10197	8.3087	Male
251	7.86141	0.301248	7.27018	8.45264	Female
252	7.71087	0.307406	7.10755	8.31418	Male
252	7.86694	0.301224	7.27575	8.45813	Female
253	7.71639	0.307386	7.11311	8.31967	Male
253	7.87247	0.301201	7.28133	8.46361	Female
254	7.72192	0.307365	7.11868	8.32516	Male
254	7.87799	0.301179	7.2869	8.46909	Female
255	7.72744	0.307346	7.12424	8.33064	Male
255	7.88352	0.301157	7.29246	8.47457	Female
256	7.73296	0.307327	7.1298	8.33613	Male
256	7.88904	0.301135	7.29803	8.48005	Female
257	7.73848	0.307309	7.13536	8.34161	Male
257	7.89456	0.301115	7.30359	8.48553	Female
258	7.744	0.307291	7.14091	8.34709	Male
258	7.90008	0.301095	7.30914	8.49101	Female
259	7.74952	0.307274	7.14646	8.35258	Male
259	7.90559	0.301076	7.3147	8.49649	Female
260	7.75503	0.307257	7.152	8.35806	Male
260	7.9111	0.301057	7.32025	8.50196	Female
261	7.76054	0.307242	7.15754	8.36354	Male
261	7.91661	0.301039	7.32579	8.50744	Female
262	7.76605	0.307226	7.16308	8.36901	Male
262	7.92212	0.301022	7.33133	8.51291	Female
263	7.77155	0.307212	7.16862	8.37449	Male
263	7.92763	0.301005	7.33687	8.51838	Female
264	7.77706	0.307198	7.17415	8.37997	Male
264	7.93313	0.300989	7.34241	8.52386	Female
265	7.78256	0.307185	7.17967	8.38544	Male
265	7.93863	0.300973	7.34794	8.52933	Female
266	7.78806	0.307172	7.1852	8.39092	Male
266	7.94413	0.300958	7.35347	8.5348	Female
267	7.79355	0.30716	7.19072	8.39639	Male
267	7.94963	0.300944	7.35899	8.54027	Female
268	7.79905	0.307148	7.19623	8.40186	Male
268	7.95512	0.300931	7.36451	8.54573	Female
269	7.80454	0.307137	7.20175	8.40733	Male
269	7.96061	0.300918	7.37003	8.5512	Female
270	7.81003	0.307127	7.20726	8.4128	Male
270	7.9661	0.300905	7.37554	8.55666	Female
271	7.81551	0.307117	7.21276	8.41827	Male
271	7.97159	0.300893	7.38105	8.56213	Female
272	7.821	0.307108	7.21826	8.42373	Male
272	7.97707	0.300882	7.38656	8.56759	Female
273	7.82648	0.3071	7.22376	8.4292	Male
273	7.98255	0.300872	7.39206	8.57305	Female
274	7.83196	0.307092	7.22925	8.43466	Male
274	7.98803	0.300862	7.39756	8.57851	Female
275	7.83743	0.307085	7.23474	8.44012	Male
275	7.99351	0.300852	7.40305	8.58396	Female
276	7.8429	0.307078	7.24023	8.44558	Male
276	7.99898	0.300844	7.40854	8.58942	Female
277	7.84837	0.307072	7.24571	8.45104	Male
277	8.00445	0.300835	7.41403	8.59487	Female
278	7.85384	0.307066	7.25119	8.45649	Male
278	8.00992	0.300828	7.41951	8.60032	Female
279	7.8593	0.307061	7.25666	8.46195	Male
279	8.01538	0.300821	7.42499	8.60577	Female
280	7.86477	0.307056	7.26213	8.4674	Male
280	8.02084	0.300814	7.43046	8.61122	Female
281	7.87022	0.307052	7.2676	8.47285	Male
281	8.0263	0.300809	7.43593	8.61667	Female
282	7.87568	0.307049	7.27306	8.4783	Male
282	8.03175	0.300803	7.44139	8.62211	Female
283	7.88113	0.307046	7.27852	8.48374	Male
283	8.03721	0.300799	7.44685	8.62756	Female
284	7.88658	0.307044	7.28397	8.48919	Male
284	8.04265	0.300794	7.45231	8.633	Female
285	7.89202	0.307042	7.28942	8.49463	Male
285	8.0481	0.300791	7.45776	8.63844	Female
286	7.89747	0.307041	7.29486	8.50007	Male
286	8.05354	0.300788	7.46321	8.64387	Female
287	7.90291	0.30704	7.30031	8.50551	Male
287	8.05898	0.300785	7.46866	8.64931	Female
288	7.90834	0.30704	7.30574	8.51094	Male
288	8.06442	0.300783	7.4741	8.65474	Female
289	7.91377	0.30704	7.31117	8.51638	Male
289	8.06985	0.300782	7.47953	8.66017	Female
290	7.9192	0.307041	7.3166	8.52181	Male
290	8.07528	0.300781	7.48496	8.6656	Female
291	7.92463	0.307043	7.32202	8.52723	Male
291	8.0807	0.300781	7.49039	8.67102	Female
292	7.93005	0.307045	7.32744	8.53266	Male
292	8.08613	0.300781	7.49581	8.67644	Female
293	7.93547	0.307047	7.33286	8.53808	Male
293	8.09155	0.300782	7.50123	8.68186	Female
294	7.94089	0.30705	7.33827	8.54351	Male
294	8.09696	0.300783	7.50664	8.68728	Female
295	7.9463	0.307054	7.34367	8.54892	Male
295	8.10237	0.300785	7.51205	8.6927	Female
296	7.95171	0.307057	7.34907	8.55434	Male
296	8.10778	0.300787	7.51745	8.69811	Female
297	7.95711	0.307062	7.35447	8.55975	Male
297	8.11319	0.30079	7.52285	8.70352	Female
298	7.96251	0.307067	7.35986	8.56516	Male
298	8.11859	0.300793	7.52825	8.70893	Female
299	7.96791	0.307072	7.36524	8.57057	Male
299	8.12398	0.300797	7.53364	8.71433	Female
300	7.9733	0.307078	7.37063	8.57598	Male
300	8.12938	0.300802	7.53902	8.71973	Female
301	7.97869	0.307085	7.376	8.58138	Male
301	8.13477	0.300806	7.5444	8.72513	Female
302	7.98408	0.307091	7.38138	8.58678	Male
302	8.14015	0.300812	7.54978	8.73053	Female
303	7.98946	0.307099	7.38674	8.59217	Male
303	8.14553	0.300818	7.55515	8.73592	Female
304	7.99484	0.307107	7.39211	8.59757	Male
304	8.15091	0.300824	7.56051	8.74131	Female
305	8.00021	0.307115	7.39746	8.60296	Male
305	8.15629	0.300831	7.56587	8.7467	Female
306	8.00558	0.307123	7.40282	8.60835	Male
306	8.16166	0.300838	7.57123	8.75208	Female
307	8.01095	0.307133	7.40817	8.61373	Male
307	8.16702	0.300845	7.57658	8.75746	Female
308	8.01631	0.307142	7.41351	8.61911	Male
308	8.17238	0.300853	7.58193	8.76284	Female
309	8.02167	0.307152	7.41885	8.62449	Male
309	8.17774	0.300862	7.58727	8.76822	Female
310	8.02702	0.307163	7.42418	8.62986	Male
310	8.1831	0.300871	7.5926	8.77359	Female
311	8.03237	0.307173	7.42951	8.63523	Male
311	8.18844	0.300881	7.59793	8.77896	Female
312	8.03771	0.307185	7.43483	8.6406	Male
312	8.19379	0.30089	7.60326	8.78432	Female
313	8.04306	0.307196	7.44015	8.64596	Male
313	8.19913	0.300901	7.60858	8.78968	Female
314	8.04839	0.307208	7.44546	8.65132	Male
314	8.20447	0.300911	7.6139	8.79504	Female
315	8.05372	0.307221	7.45077	8.65668	Male
315	8.2098	0.300923	7.61921	8.80039	Female
316	8.05905	0.307234	7.45607	8.66203	Male
316	8.21513	0.300934	7.62451	8.80574	Female
317	8.06438	0.307247	7.46137	8.66738	Male
317	8.22045	0.300946	7.62981	8.81109	Female
318	8.06969	0.307261	7.46666	8.67273	Male
318	8.22577	0.300959	7.6351	8.81643	Female
319	8.07501	0.307275	7.47195	8.67807	Male
319	8.23108	0.300971	7.64039	8.82177	Female
320	8.08032	0.307289	7.47723	8.68341	Male
320	8.23639	0.300985	7.64568	8.82711	Female
321	8.08562	0.307304	7.4825	8.68874	Male
321	8.2417	0.300998	7.65096	8.83244	Female
322	8.09092	0.307319	7.48778	8.69407	Male
322	8.247	0.301012	7.65623	8.83777	Female
323	8.09622	0.307335	7.49304	8.6994	Male
323	8.25229	0.301026	7.6615	8.84309	Female
324	8.10151	0.307351	7.4983	8.70472	Male
324	8.25759	0.301041	7.66676	8.84841	Female
325	8.1068	0.307367	7.50355	8.71004	Male
325	8.26287	0.301056	7.67202	8.85373	Female
326	8.11208	0.307384	7.5088	8.71535	Male
326	8.26815	0.301072	7.67727	8.85904	Female
327	8.11735	0.307401	7.51405	8.72066	Male
327	8.27343	0.301088	7.68251	8.86435	Female
328	8.12263	0.307418	7.51928	8.72597	Male
328	8.2787	0.301104	7.68775	8.86965	Female
329	8.12789	0.307436	7.52452	8.73127	Male
329	8.28397	0.30112	7.69299	8.87495	Female
330	8.13315	0.307453	7.52974	8.73657	Male
330	8.28923	0.301137	7.69822	8.88025	Female
331	8.13841	0.307472	7.53496	8.74186	Male
331	8.29449	0.301154	7.70344	8.88554	Female
332	8.14366	0.30749	7.54018	8.74715	Male
332	8.29974	0.301172	7.70866	8.89082	Female
333	8.14891	0.307509	7.54539	8.75243	Male
333	8.30498	0.301189	7.71387	8.8961	Female
334	8.15415	0.307528	7.55059	8.75771	Male
334	8.31023	0.301208	7.71907	8.90138	Female
335	8.15939	0.307548	7.55579	8.76298	Male
335	8.31546	0.301226	7.72427	8.90665	Female
336	8.16462	0.307567	7.56098	8.76825	Male
336	8.32069	0.301245	7.72947	8.91192	Female
337	8.16984	0.307588	7.56617	8.77352	Male
337	8.32592	0.301264	7.73466	8.91718	Female
338	8.17506	0.307608	7.57135	8.77878	Male
338	8.33114	0.301283	7.73984	8.92244	Female
339	8.18028	0.307628	7.57652	8.78403	Male
339	8.33635	0.301303	7.74501	8.9277	Female
340	8.18549	0.307649	7.58169	8.78929	Male
340	8.34156	0.301323	7.75019	8.93294	Female
341	8.19069	0.30767	7.58686	8.79453	Male
341	8.34677	0.301343	7.75535	8.93819	Female
342	8.19589	0.307692	7.59201	8.79977	Male
342	8.35197	0.301363	7.76051	8.94343	Female
343	8.20109	0.307713	7.59716	8.80501	Male
343	8.35716	0.301384	7.76566	8.94866	Female
344	8.20627	0.307735	7.60231	8.81024	Male
344	8.36235	0.301405	7.77081	8.95389	Female
345	8.21146	0.307757	7.60745	8.81546	Male
345	8.36753	0.301426	7.77595	8.95911	Female
346	8.21663	0.30778	7.61258	8.82068	Male
346	8.37271	0.301448	7.78108	8.96433	Female
347	8.2218	0.307802	7.61771	8.8259	Male
347	8.37788	0.301469	7.78621	8.96954	Female
348	8.22697	0.307825	7.62283	8.83111	Male
348	8.38304	0.301491	7.79133	8.97475	Female
349	8.23213	0.307848	7.62794	8.83631	Male
349	8.3882	0.301513	7.79645	8.97996	Female
350	8.23728	0.307871	7.63305	8.84151	Male
350	8.39336	0.301536	7.80156	8.98515	Female
351	8.24243	0.307894	7.63815	8.84671	Male
351	8.3985	0.301558	7.80666	8.99035	Female
352	8.24757	0.307918	7.64325	8.85189	Male
352	8.40365	0.301581	7.81176	8.99553	Female
353	8.25271	0.307942	7.64834	8.85708	Male
353	8.40878	0.301604	7.81685	9.00071	Female
354	8.25784	0.307966	7.65342	8.86225	Male
354	8.41391	0.301627	7.82193	9.00589	Female
355	8.26296	0.30799	7.65849	8.86742	Male
355	8.41903	0.301651	7.82701	9.01106	Female
356	8.26808	0.308014	7.66357	8.87259	Male
356	8.42415	0.301674	7.83208	9.01622	Female
357	8.27319	0.308039	7.66863	8.87775	Male
357	8.42926	0.301698	7.83715	9.02138	Female
358	8.27829	0.308063	7.67369	8.8829	Male
358	8.43437	0.301722	7.84221	9.02653	Female
359	8.28339	0.308088	7.67874	8.88805	Male
359	8.43947	0.301746	7.84726	9.03168	Female
360	8.28849	0.308113	7.68378	8.89319	Male
360	8.44456	0.30177	7.85231	9.03682	Female
361	8.29357	0.308138	7.68882	8.89833	Male
361	8.44965	0.301795	7.85734	9.04196	Female
362	8.29866	0.308163	7.69385	8.90346	Male
362	8.45473	0.301819	7.86238	9.04708	Female
363	8.30373	0.308189	7.69888	8.90858	Male
363	8.45981	0.301844	7.8674	9.05221	Female
364	8.3088	0.308214	7.70389	8.9137	Male
364	8.46487	0.301869	7.87242	9.05732	Female
365	8.31386	0.30824	7.70891	8.91881	Male
365	8.46993	0.301894	7.87743	9.06243	Female
366	8.31892	0.308265	7.71391	8.92392	Male
366	8.47499	0.301919	7.88244	9.06754	Female
367	8.32396	0.308291	7.71891	8.92902	Male
367	8.48004	0.301944	7.88744	9.07264	Female
368	8.32901	0.308317	7.7239	8.93411	Male
368	8.48508	0.301969	7.89243	9.07773	Female
369	8.33404	0.308343	7.72888	8.9392	Male
369	8.49012	0.301995	7.89742	9.08282	Female
370	8.33907	0.308369	7.73386	8.94428	Male
370	8.49515	0.30202	7.9024	9.08789	Female
371	8.34409	0.308395	7.73883	8.94935	Male
371	8.50017	0.302046	7.90737	9.09297	Female
372	8.34911	0.308421	7.7438	8.95442	Male
372	8.50518	0.302072	7.91234	9.09803	Female
373	8.35412	0.308448	7.74876	8.95948	Male
373	8.51019	0.302097	7.91729	9.10309	Female
374	8.35912	0.308474	7.75371	8.96454	Male
374	8.5152	0.302123	7.92225	9.10815	Female
375	8.36412	0.3085	7.75865	8.96958	Male
375	8.52019	0.302149	7.92719	9.11319	Female
376	8.36911	0.308527	7.76359	8.97462	Male
376	8.52518	0.302175	7.93213	9.11823	Female
377	8.37409	0.308554	7.76852	8.97966	Male
377	8.53016	0.302201	7.93706	9.12327	Female
378	8.37906	0.30858	7.77344	8.98469	Male
378	8.53514	0.302227	7.94198	9.12829	Female
379	8.38403	0.308607	7.77836	8.98971	Male
379	8.54011	0.302254	7.9469	9.13331	Female
380	8.38899	0.308633	7.78326	8.99472	Male
380	8.54507	0.30228	7.95181	9.13832	Female
381	8.39395	0.30866	7.78817	8.99973	Male
381	8.55002	0.302306	7.95671	9.14333	Female
382	8.39889	0.308687	7.79306	9.00473	Male
382	8.55497	0.302332	7.96161	9.14833	Female
383	8.40383	0.308714	7.79795	9.00972	Male
383	8.55991	0.302359	7.9665	9.15332	Female
384	8.40877	0.30874	7.80283	9.0147	Male
384	8.56484	0.302385	7.97138	9.15831	Female
385	8.41369	0.308767	7.8077	9.01968	Male
385	8.56977	0.302411	7.97625	9.16328	Female
386	8.41861	0.308794	7.81257	9.02465	Male
386	8.57469	0.302438	7.98112	9.16826	Female
387	8.42352	0.308821	7.81743	9.02962	Male
387	8.5796	0.302464	7.98598	9.17322	Female
388	8.42843	0.308847	7.82228	9.03458	Male
388	8.5845	0.302491	7.99083	9.17818	Female
389	8.43333	0.308874	7.82713	9.03953	Male
389	8.5894	0.302517	7.99568	9.18312	Female
390	8.43822	0.308901	7.83196	9.04447	Male
390	8.59429	0.302544	8.00051	9.18807	Female
391	8.4431	0.308927	7.83679	9.0494	Male
391	8.59917	0.30257	8.00535	9.193	Female
392	8.44797	0.308954	7.84162	9.05433	Male
392	8.60405	0.302596	8.01017	9.19793	Female
393	8.45284	0.308981	7.84643	9.05925	Male
393	8.60892	0.302623	8.01499	9.20285	Female
394	8.4577	0.309007	7.85124	9.06416	Male
394	8.61378	0.302649	8.01979	9.20776	Female
395	8.46256	0.309034	7.85604	9.06907	Male
395	8.61863	0.302675	8.0246	9.21267	Female
396	8.4674	0.309061	7.86084	9.07397	Male
396	8.62348	0.302702	8.02939	9.21756	Female
397	8.47224	0.309087	7.86562	9.07886	Male
397	8.62832	0.302728	8.03418	9.22245	Female
398	8.47707	0.309113	7.8704	9.08374	Male
398	8.63315	0.302754	8.03896	9.22734	Female
399	8.48189	0.30914	7.87517	9.08862	Male
399	8.63797	0.30278	8.04373	9.23221	Female
400	8.48671	0.309166	7.87994	9.09348	Male
400	8.64279	0.302806	8.04849	9.23708	Female
401	8.49152	0.309192	7.88469	9.09834	Male
401	8.64759	0.302833	8.05325	9.24194	Female
402	8.49632	0.309219	7.88944	9.1032	Male
402	8.65239	0.302859	8.058	9.24679	Female
403	8.50111	0.309245	7.89419	9.10804	Male
403	8.65719	0.302884	8.06274	9.25163	Female
404	8.5059	0.309271	7.89892	9.11288	Male
404	8.66197	0.30291	8.06748	9.25647	Female
405	8.51068	0.309297	7.90365	9.11771	Male
405	8.66675	0.302936	8.0722	9.2613	Female
406	8.51545	0.309323	7.90837	9.12253	Male
406	8.67152	0.302962	8.07692	9.26612	Female
407	8.52021	0.309348	7.91308	9.12734	Male
407	8.67628	0.302988	8.08164	9.27093	Female
408	8.52496	0.309374	7.91778	9.13214	Male
408	8.68104	0.303013	8.08634	9.27574	Female
409	8.52971	0.3094	7.92248	9.13694	Male
409	8.68579	0.303039	8.09104	9.28053	Female
410	8.53445	0.309425	7.92717	9.14173	Male
410	8.69052	0.303064	8.09573	9.28532	Female
411	8.53918	0.309451	7.93185	9.14651	Male
411	8.69526	0.303089	8.10041	9.2901	Female
412	8.5439	0.309476	7.93652	9.15129	Male
412	8.69998	0.303115	8.10508	9.29488	Female
413	8.54862	0.309501	7.94119	9.15605	Male
413	8.70469	0.30314	8.10975	9.29964	Female
414	8.55333	0.309526	7.94585	9.16081	Male
414	8.7094	0.303165	8.11441	9.3044	Female
415	8.55803	0.309551	7.9505	9.16556	Male
415	8.7141	0.30319	8.11906	9.30915	Female
416	8.56272	0.309576	7.95514	9.1703	Male
416	8.71879	0.303214	8.1237	9.31389	Female
417	8.5674	0.309601	7.95978	9.17503	Male
417	8.72348	0.303239	8.12834	9.31862	Female
418	8.57208	0.309625	7.9644	9.17975	Male
418	8.72815	0.303264	8.13297	9.32334	Female
419	8.57675	0.30965	7.96902	9.18447	Male
419	8.73282	0.303288	8.13759	9.32806	Female
420	8.58141	0.309674	7.97364	9.18918	Male
420	8.73748	0.303313	8.1422	9.33277	Female
421	8.58606	0.309699	7.97824	9.19388	Male
421	8.74213	0.303337	8.1468	9.33747	Female
422	8.5907	0.309723	7.98284	9.19857	Male
422	8.74678	0.303361	8.1514	9.34216	Female
423	8.59534	0.309747	7.98743	9.20325	Male
423	8.75141	0.303385	8.15599	9.34684	Female
424	8.59997	0.30977	7.99201	9.20793	Male
424	8.75604	0.303409	8.16057	9.35152	Female
425	8.60459	0.309794	7.99658	9.21259	Male
425	8.76066	0.303432	8.16514	9.35618	Female
426	8.6092	0.309818	8.00115	9.21725	Male
426	8.76527	0.303456	8.16971	9.36084	Female
427	8.6138	0.309841	8.0057	9.2219	Male
427	8.76988	0.303479	8.17426	9.36549	Female
428	8.6184	0.309864	8.01025	9.22654	Male
428	8.77447	0.303503	8.17881	9.37013	Female
429	8.62298	0.309887	8.0148	9.23117	Male
429	8.77906	0.303526	8.18336	9.37476	Female
430	8.62756	0.30991	8.01933	9.2358	Male
430	8.78364	0.303549	8.18789	9.37939	Female
431	8.63213	0.309933	8.02386	9.24041	Male
431	8.78821	0.303572	8.19242	9.384	Female
432	8.6367	0.309956	8.02837	9.24502	Male
432	8.79277	0.303594	8.19693	9.38861	Female
433	8.64125	0.309978	8.03288	9.24962	Male
433	8.79733	0.303617	8.20144	9.39321	Female
434	8.6458	0.31	8.03739	9.25421	Male
434	8.80187	0.303639	8.20595	9.3978	Female
435	8.65034	0.310023	8.04188	9.25879	Male
435	8.80641	0.303662	8.21044	9.40238	Female
436	8.65486	0.310045	8.04637	9.26336	Male
436	8.81094	0.303684	8.21493	9.40695	Female
437	8.65939	0.310066	8.05085	9.26793	Male
437	8.81546	0.303706	8.2194	9.41152	Female
438	8.6639	0.310088	8.05532	9.27248	Male
438	8.81997	0.303727	8.22388	9.41607	Female
439	8.6684	0.310109	8.05978	9.27703	Male
439	8.82448	0.303749	8.22834	9.42062	Female
440	8.6729	0.310131	8.06423	9.28157	Male
440	8.82898	0.303771	8.23279	9.42516	Female
441	8.67739	0.310152	8.06868	9.2861	Male
441	8.83346	0.303792	8.23724	9.42969	Female
442	8.68187	0.310173	8.07312	9.29062	Male
442	8.83794	0.303813	8.24168	9.43421	Female
443	8.68634	0.310194	8.07755	9.29513	Male
443	8.84241	0.303834	8.24611	9.43872	Female
444	8.6908	0.310214	8.08197	9.29963	Male
444	8.84688	0.303855	8.25053	9.44323	Female
445	8.69526	0.310235	8.08639	9.30413	Male
445	8.85133	0.303875	8.25494	9.44772	Female
446	8.6997	0.310255	8.09079	9.30861	Male
446	8.85578	0.303896	8.25935	9.45221	Female
447	8.70414	0.310275	8.09519	9.31309	Male
447	8.86022	0.303916	8.26375	9.45668	Female
448	8.70857	0.310295	8.09958	9.31756	Male
448	8.86464	0.303936	8.26814	9.46115	Female
449	8.71299	0.310315	8.10396	9.32202	Male
449	8.86907	0.303956	8.27252	9.46561	Female
450	8.7174	0.310334	8.10834	9.32647	Male
450	8.87348	0.303976	8.27689	9.47006	Female
451	8.72181	0.310354	8.1127	9.33091	Male
451	8.87788	0.303995	8.28126	9.47451	Female
452	8.7262	0.310373	8.11706	9.33534	Male
452	8.88228	0.304015	8.28561	9.47894	Female
453	8.73059	0.310392	8.12141	9.33977	Male
453	8.88666	0.304034	8.28996	9.48336	Female
454	8.73497	0.310411	8.12575	9.34418	Male
454	8.89104	0.304053	8.2943	9.48778	Female
455	8.73934	0.310429	8.13008	9.34859	Male
455	8.89541	0.304072	8.29864	9.49219	Female
456	8.7437	0.310448	8.13441	9.35299	Male
456	8.89977	0.304091	8.30296	9.49658	Female
457	8.74805	0.310466	8.13873	9.35737	Male
457	8.90413	0.304109	8.30728	9.50097	Female
458	8.75239	0.310484	8.14303	9.36175	Male
458	8.90847	0.304127	8.31158	9.50535	Female
459	8.75673	0.310502	8.14734	9.36612	Male
459	8.9128	0.304146	8.31588	9.50972	Female
460	8.76106	0.310519	8.15163	9.37049	Male
460	8.91713	0.304164	8.32018	9.51409	Female
461	8.76537	0.310537	8.15591	9.37484	Male
461	8.92145	0.304181	8.32446	9.51844	Female
462	8.76968	0.310554	8.16019	9.37918	Male
462	8.92576	0.304199	8.32873	9.52278	Female
463	8.77399	0.310571	8.16445	9.38352	Male
463	8.93006	0.304216	8.333	9.52712	Female
464	8.77828	0.310588	8.16871	9.38784	Male
464	8.93435	0.304234	8.33726	9.53145	Female
465	8.78256	0.310605	8.17296	9.39216	Male
465	8.93864	0.304251	8.34151	9.53576	Female
466	8.78684	0.310621	8.17721	9.39647	Male
466	8.94291	0.304268	8.34575	9.54007	Female
467	8.7911	0.310638	8.18144	9.40076	Male
467	8.94718	0.304284	8.34999	9.54437	Female
468	8.79536	0.310654	8.18567	9.40505	Male
468	8.95144	0.304301	8.35421	9.54866	Female
469	8.79961	0.31067	8.18988	9.40933	Male
469	8.95568	0.304317	8.35843	9.55294	Female
470	8.80385	0.310686	8.19409	9.4136	Male
470	8.95992	0.304333	8.36264	9.55721	Female
471	8.80808	0.310701	8.19829	9.41787	Male
471	8.96416	0.304349	8.36684	9.56147	Female
472	8.8123	0.310717	8.20249	9.42212	Male
472	8.96838	0.304365	8.37103	9.56573	Female
473	8.81652	0.310732	8.20667	9.42636	Male
473	8.97259	0.30438	8.37521	9.56997	Female
474	8.82072	0.310747	8.21085	9.4306	Male
474	8.9768	0.304396	8.37939	9.57421	Female
475	8.82492	0.310762	8.21501	9.43482	Male
475	8.98099	0.304411	8.38355	9.57843	Female
476	8.82911	0.310776	8.21917	9.43904	Male
476	8.98518	0.304426	8.38771	9.58265	Female
477	8.83328	0.310791	8.22332	9.44325	Male
477	8.98936	0.304441	8.39186	9.58686	Female
478	8.83745	0.310805	8.22747	9.44744	Male
478	8.99353	0.304456	8.396	9.59106	Female
479	8.84162	0.310819	8.2316	9.45163	Male
479	8.99769	0.30447	8.40013	9.59525	Female
480	8.84577	0.310833	8.23572	9.45581	Male
480	9.00184	0.304484	8.40426	9.59943	Female
481	8.84991	0.310847	8.23984	9.45998	Male
481	9.00599	0.304498	8.40837	9.6036	Female
482	8.85405	0.31086	8.24395	9.46414	Male
482	9.01012	0.304512	8.41248	9.60776	Female
483	8.85817	0.310873	8.24805	9.4683	Male
483	9.01425	0.304526	8.41658	9.61191	Female
484	8.86229	0.310887	8.25214	9.47244	Male
484	9.01836	0.30454	8.42067	9.61606	Female
485	8.8664	0.310899	8.25622	9.47657	Male
485	9.02247	0.304553	8.42475	9.62019	Female
486	8.8705	0.310912	8.2603	9.4807	Male
486	9.02657	0.304566	8.42883	9.62432	Female
487	8.87459	0.310925	8.26436	9.48481	Male
487	9.03066	0.304579	8.43289	9.62843	Female
488	8.87867	0.310937	8.26842	9.48892	Male
488	9.03474	0.304592	8.43695	9.63254	Female
489	8.88274	0.310949	8.27247	9.49301	Male
489	9.03881	0.304605	8.44099	9.63664	Female
490	8.8868	0.310961	8.27651	9.4971	Male
490	9.04288	0.304617	8.44503	9.64072	Female
491	8.89086	0.310973	8.28054	9.50118	Male
491	9.04693	0.30463	8.44906	9.6448	Female
492	8.8949	0.310985	8.28456	9.50524	Male
492	9.05098	0.304642	8.45308	9.64887	Female
493	8.89894	0.310996	8.28857	9.5093	Male
493	9.05501	0.304654	8.4571	9.65293	Female
494	8.90297	0.311008	8.29258	9.51335	Male
494	9.05904	0.304665	8.4611	9.65698	Female
495	8.90698	0.311019	8.29657	9.51739	Male
495	9.06306	0.304677	8.4651	9.66102	Female
496	8.91099	0.31103	8.30056	9.52142	Male
496	9.06707	0.304688	8.46908	9.66505	Female
497	8.91499	0.31104	8.30454	9.52544	Male
497	9.07107	0.3047	8.47306	9.66908	Female
498	8.91898	0.311051	8.30851	9.52946	Male
498	9.07506	0.304711	8.47703	9.67309	Female
499	8.92297	0.311061	8.31247	9.53346	Male
499	9.07904	0.304722	8.48099	9.67709	Female
500	8.92694	0.311072	8.31643	9.53745	Male
500	9.08301	0.304733	8.48494	9.68109	Female
501	8.9309	0.311082	8.32037	9.54144	Male
501	9.08698	0.304743	8.48889	9.68507	Female
502	8.93486	0.311091	8.32431	9.54541	Male
502	9.09093	0.304754	8.49282	9.68905	Female
503	8.9388	0.311101	8.32823	9.54937	Male
503	9.09488	0.304764	8.49674	9.69301	Female
504	8.94274	0.311111	8.33215	9.55333	Male
504	9.09881	0.304774	8.50066	9.69697	Female
505	8.94667	0.31112	8.33606	9.55727	Male
505	9.10274	0.304784	8.50457	9.70091	Female
506	8.95058	0.311129	8.33996	9.56121	Male
506	9.10666	0.304794	8.50847	9.70485	Female
507	8.95449	0.311138	8.34385	9.56514	Male
507	9.11057	0.304803	8.51236	9.70878	Female
508	8.95839	0.311147	8.34773	9.56905	Male
508	9.11447	0.304813	8.51624	9.7127	Female
509	8.96228	0.311156	8.35161	9.57296	Male
509	9.11836	0.304822	8.52011	9.71661	Female
510	8.96617	0.311164	8.35547	9.57686	Male
510	9.12224	0.304831	8.52398	9.72051	Female
511	8.97004	0.311173	8.35933	9.58075	Male
511	9.12611	0.30484	8.52783	9.7244	Female
512	8.9739	0.311181	8.36317	9.58463	Male
512	9.12998	0.304849	8.53168	9.72828	Female
513	8.97775	0.311189	8.36701	9.5885	Male
513	9.13383	0.304857	8.53551	9.73215	Female
514	8.9816	0.311197	8.37084	9.59236	Male
514	9.13767	0.304866	8.53934	9.73601	Female
515	8.98543	0.311205	8.37466	9.59621	Male
515	9.14151	0.304874	8.54316	9.73986	Female
516	8.98926	0.311212	8.37847	9.60005	Male
516	9.14534	0.304883	8.54697	9.7437	Female
517	8.99308	0.31122	8.38227	9.60388	Male
517	9.14915	0.304891	8.55077	9.74753	Female
518	8.99688	0.311227	8.38607	9.6077	Male
518	9.15296	0.304899	8.55456	9.75136	Female
519	9.00068	0.311234	8.38985	9.61151	Male
519	9.15676	0.304906	8.55834	9.75517	Female
520	9.00447	0.311241	8.39363	9.61532	Male
520	9.16055	0.304914	8.56212	9.75897	Female
521	9.00825	0.311248	8.39739	9.61911	Male
521	9.16433	0.304921	8.56588	9.76277	Female
522	9.01202	0.311255	8.40115	9.62289	Male
522	9.1681	0.304929	8.56964	9.76655	Female
523	9.01578	0.311261	8.4049	9.62667	Male
523	9.17186	0.304936	8.57339	9.77033	Female
524	9.01953	0.311268	8.40864	9.63043	Male
524	9.17561	0.304943	8.57712	9.77409	Female
525	9.02327	0.311274	8.41236	9.63418	Male
525	9.17935	0.30495	8.58085	9.77785	Female
526	9.02701	0.31128	8.41609	9.63793	Male
526	9.18308	0.304957	8.58457	9.78159	Female
527	9.03073	0.311286	8.4198	9.64166	Male
527	9.18681	0.304963	8.58828	9.78533	Female
528	9.03444	0.311292	8.4235	9.64539	Male
528	9.19052	0.30497	8.59198	9.78906	Female
529	9.03815	0.311297	8.42719	9.6491	Male
529	9.19422	0.304976	8.59567	9.79277	Female
530	9.04184	0.311303	8.43088	9.65281	Male
530	9.19792	0.304983	8.59936	9.79648	Female
531	9.04553	0.311309	8.43455	9.65651	Male
531	9.2016	0.304989	8.60303	9.80018	Female
532	9.0492	0.311314	8.43822	9.66019	Male
532	9.20528	0.304995	8.60669	9.80387	Female
533	9.05287	0.311319	8.44187	9.66387	Male
533	9.20895	0.305001	8.61035	9.80754	Female
534	9.05653	0.311324	8.44552	9.66754	Male
534	9.2126	0.305007	8.61399	9.81121	Female
535	9.06017	0.311329	8.44916	9.67119	Male
535	9.21625	0.305012	8.61763	9.81487	Female
536	9.06381	0.311334	8.45279	9.67484	Male
536	9.21989	0.305018	8.62126	9.81852	Female
537	9.06744	0.311339	8.4564	9.67848	Male
537	9.22352	0.305023	8.62487	9.82216	Female
538	9.07106	0.311343	8.46001	9.68211	Male
538	9.22714	0.305029	8.62848	9.82579	Female
539	9.07467	0.311348	8.46361	9.68572	Male
539	9.23074	0.305034	8.63208	9.82941	Female
540	9.07827	0.311352	8.46721	9.68933	Male
540	9.23434	0.305039	8.63567	9.83302	Female
541	9.08186	0.311356	8.47079	9.69293	Male
541	9.23793	0.305044	8.63925	9.83662	Female
542	9.08544	0.311361	8.47436	9.69652	Male
542	9.24151	0.305049	8.64282	9.84021	Female
543	9.08901	0.311365	8.47792	9.7001	Male
543	9.24509	0.305054	8.64638	9.84379	Female
544	9.09257	0.311369	8.48148	9.70367	Male
544	9.24865	0.305059	8.64993	9.84736	Female
545	9.09612	0.311372	8.48502	9.70723	Male
545	9.2522	0.305063	8.65348	9.85092	Female
546	9.09967	0.311376	8.48855	9.71078	Male
546	9.25574	0.305068	8.65701	9.85447	Female
547	9.1032	0.31138	8.49208	9.71432	Male
547	9.25927	0.305072	8.66053	9.85801	Female
548	9.10672	0.311383	8.4956	9.71785	Male
548	9.2628	0.305077	8.66405	9.86154	Female
549	9.11023	0.311387	8.4991	9.72137	Male
549	9.26631	0.305081	8.66755	9.86506	Female
550	9.11374	0.31139	8.5026	9.72488	Male
550	9.26981	0.305085	8.67105	9.86858	Female
551	9.11723	0.311393	8.50609	9.72838	Male
551	9.27331	0.305089	8.67453	9.87208	Female
552	9.12071	0.311397	8.50956	9.73187	Male
552	9.27679	0.305093	8.67801	9.87557	Female
553	9.12419	0.3114	8.51303	9.73535	Male
553	9.28026	0.305097	8.68148	9.87905	Female
554	9.12765	0.311403	8.51649	9.73882	Male
554	9.28373	0.305101	8.68493	9.88252	Female
555	9.13111	0.311406	8.51994	9.74228	Male
555	9.28718	0.305105	8.68838	9.88599	Female
556	9.13455	0.311409	8.52338	9.74573	Male
556	9.29063	0.305109	8.69182	9.88944	Female
557	9.13799	0.311411	8.52681	9.74917	Male
557	9.29406	0.305112	8.69525	9.89288	Female
558	9.14141	0.311414	8.53023	9.7526	Male
558	9.29749	0.305116	8.69867	9.89631	Female
559	9.14483	0.311417	8.53364	9.75602	Male
559	9.30091	0.30512	8.70207	9.89974	Female
560	9.14824	0.311419	8.53704	9.75943	Male
560	9.30431	0.305123	8.70547	9.90315	Female
561	9.15163	0.311422	8.54043	9.76283	Male
561	9.30771	0.305127	8.70886	9.90655	Female
562	9.15502	0.311424	8.54381	9.76623	Male
562	9.3111	0.30513	8.71224	9.90995	Female
563	9.1584	0.311427	8.54719	9.76961	Male
563	9.31447	0.305133	8.71561	9.91333	Female
564	9.16176	0.311429	8.55055	9.77298	Male
564	9.31784	0.305137	8.71897	9.9167	Female
565	9.16512	0.311432	8.5539	9.77634	Male
565	9.3212	0.30514	8.72233	9.92007	Female
566	9.16847	0.311434	8.55725	9.77969	Male
566	9.32454	0.305143	8.72567	9.92342	Female
567	9.17181	0.311436	8.56058	9.78303	Male
567	9.32788	0.305146	8.729	9.92677	Female
568	9.17513	0.311438	8.5639	9.78637	Male
568	9.33121	0.305149	8.73232	9.9301	Female
569	9.17845	0.31144	8.56722	9.78969	Male
569	9.33453	0.305152	8.73563	9.93342	Female
570	9.18176	0.311442	8.57052	9.793	Male
570	9.33784	0.305155	8.73894	9.93674	Female
571	9.18506	0.311445	8.57382	9.79631	Male
571	9.34114	0.305158	8.74223	9.94004	Female
572	9.18835	0.311447	8.5771	9.7996	Male
572	9.34442	0.305161	8.74551	9.94334	Female
573	9.19163	0.311449	8.58038	9.80288	Male
573	9.3477	0.305164	8.74878	9.94662	Female
574	9.1949	0.311451	8.58364	9.80616	Male
574	9.35097	0.305167	8.75205	9.9499	Female
575	9.19816	0.311453	8.5869	9.80942	Male
575	9.35423	0.30517	8.7553	9.95316	Female
576	9.20141	0.311455	8.59014	9.81267	Male
576	9.35748	0.305173	8.75855	9.95642	Female
577	9.20465	0.311457	8.59338	9.81592	Male
577	9.36072	0.305176	8.76178	9.95967	Female
578	9.20788	0.311458	8.59661	9.81915	Male
578	9.36395	0.305179	8.76501	9.9629	Female
579	9.2111	0.31146	8.59982	9.82238	Male
579	9.36718	0.305182	8.76822	9.96613	Female
580	9.21431	0.311462	8.60303	9.82559	Male
580	9.37039	0.305185	8.77143	9.96935	Female
581	9.21751	0.311464	8.60623	9.8288	Male
581	9.37359	0.305188	8.77462	9.97255	Female
582	9.2207	0.311466	8.60942	9.83199	Male
582	9.37678	0.305191	8.77781	9.97575	Female
583	9.22389	0.311468	8.6126	9.83518	Male
583	9.37996	0.305194	8.78099	9.97894	Female
584	9.22706	0.31147	8.61576	9.83835	Male
584	9.38313	0.305197	8.78415	9.98212	Female
585	9.23022	0.311472	8.61892	9.84152	Male
585	9.3863	0.3052	8.78731	9.98529	Female
586	9.23338	0.311474	8.62207	9.84468	Male
586	9.38945	0.305203	8.79046	9.98845	Female
587	9.23652	0.311476	8.62521	9.84782	Male
587	9.39259	0.305206	8.79359	9.99159	Female
588	9.23965	0.311478	8.62834	9.85096	Male
588	9.39573	0.305209	8.79672	9.99473	Female
589	9.24278	0.31148	8.63146	9.85409	Male
589	9.39885	0.305212	8.79984	9.99786	Female
590	9.24589	0.311482	8.63457	9.85721	Male
590	9.40197	0.305215	8.80295	10.001	Female
591	9.249	0.311484	8.63767	9.86032	Male
591	9.40507	0.305218	8.80605	10.0041	Female
592	9.25209	0.311486	8.64077	9.86342	Male
592	9.40817	0.305221	8.80914	10.0072	Female
593	9.25518	0.311488	8.64385	9.86651	Male
593	9.41125	0.305225	8.81222	10.0103	Female
594	9.25825	0.31149	8.64692	9.86959	Male
594	9.41433	0.305228	8.81528	10.0134	Female
595	9.26132	0.311493	8.64998	9.87266	Male
595	9.4174	0.305231	8.81835	10.0164	Female
596	9.26438	0.311495	8.65303	9.87572	Male
596	9.42045	0.305235	8.8214	10.0195	Female
597	9.26742	0.311497	8.65608	9.87877	Male
597	9.4235	0.305238	8.82444	10.0226	Female
598	9.27046	0.311499	8.65911	9.88182	Male
598	9.42654	0.305241	8.82747	10.0256	Female
599	9.27349	0.311502	8.66213	9.88485	Male
599	9.42957	0.305245	8.83049	10.0286	Female
600	9.27651	0.311504	8.66515	9.88787	Male
600	9.43259	0.305249	8.8335	10.0317	Female
601	9.27952	0.311507	8.66815	9.89089	Male
601	9.4356	0.305252	8.8365	10.0347	Female
602	9.28252	0.311509	8.67115	9.89389	Male
602	9.4386	0.305256	8.8395	10.0377	Female
603	9.28551	0.311512	8.67413	9.89689	Male
603	9.44159	0.30526	8.84248	10.0407	Female
604	9.28849	0.311515	8.67711	9.89987	Male
604	9.44457	0.305264	8.84545	10.0437	Female
605	9.29146	0.311518	8.68008	9.90285	Male
605	9.44754	0.305268	8.84842	10.0467	Female
606	9.29443	0.31152	8.68303	9.90582	Male
606	9.4505	0.305272	8.85137	10.0496	Female
607	9.29738	0.311523	8.68598	9.90878	Male
607	9.45345	0.305276	8.85432	10.0526	Female
608	9.30032	0.311526	8.68892	9.91173	Male
608	9.4564	0.30528	8.85725	10.0555	Female
609	9.30326	0.311529	8.69184	9.91467	Male
609	9.45933	0.305284	8.86018	10.0585	Female
610	9.30618	0.311533	8.69476	9.9176	Male
610	9.46226	0.305289	8.86309	10.0614	Female
611	9.3091	0.311536	8.69767	9.92052	Male
611	9.46517	0.305293	8.866	10.0643	Female
612	9.312	0.311539	8.70057	9.92343	Male
612	9.46808	0.305298	8.8689	10.0673	Female
613	9.3149	0.311543	8.70346	9.92634	Male
613	9.47097	0.305302	8.87178	10.0702	Female
614	9.31779	0.311546	8.70634	9.92923	Male
614	9.47386	0.305307	8.87466	10.0731	Female
615	9.32066	0.31155	8.70921	9.93212	Male
615	9.47674	0.305312	8.87753	10.0759	Female
616	9.32353	0.311553	8.71207	9.93499	Male
616	9.47961	0.305317	8.88039	10.0788	Female
617	9.32639	0.311557	8.71493	9.93786	Male
617	9.48247	0.305322	8.88324	10.0817	Female
618	9.32924	0.311561	8.71777	9.94072	Male
618	9.48532	0.305327	8.88608	10.0846	Female
619	9.33208	0.311565	8.7206	9.94356	Male
619	9.48816	0.305332	8.88891	10.0874	Female
620	9.33491	0.311569	8.72342	9.9464	Male
620	9.49099	0.305338	8.89173	10.0902	Female
621	9.33774	0.311574	8.72624	9.94924	Male
621	9.49381	0.305343	8.89454	10.0931	Female
622	9.34055	0.311578	8.72904	9.95206	Male
622	9.49663	0.305349	8.89734	10.0959	Female
623	9.34335	0.311582	8.73184	9.95487	Male
623	9.49943	0.305354	8.90014	10.0987	Female
624	9.34615	0.311587	8.73462	9.95767	Male
624	9.50222	0.30536	8.90292	10.1015	Female
625	9.34894	0.311592	8.7374	9.96047	Male
625	9.50501	0.305366	8.90569	10.1043	Female
626	9.35171	0.311597	8.74017	9.96325	Male
626	9.50779	0.305372	8.90846	10.1071	Female
627	9.35448	0.311602	8.74293	9.96603	Male
627	9.51055	0.305379	8.91121	10.1099	Female
628	9.35724	0.311607	8.74567	9.9688	Male
628	9.51331	0.305385	8.91396	10.1127	Female
629	9.35999	0.311612	8.74841	9.97156	Male
629	9.51606	0.305391	8.9167	10.1154	Female
630	9.36273	0.311617	8.75114	9.97431	Male
630	9.5188	0.305398	8.91942	10.1182	Female
631	9.36546	0.311623	8.75386	9.97705	Male
631	9.52153	0.305405	8.92214	10.1209	Female
632	9.36818	0.311628	8.75657	9.97978	Male
632	9.52425	0.305412	8.92485	10.1237	Female
633	9.37089	0.311634	8.75928	9.98251	Male
633	9.52697	0.305419	8.92755	10.1264	Female
634	9.3736	0.31164	8.76197	9.98522	Male
634	9.52967	0.305426	8.93024	10.1291	Female
635	9.37629	0.311646	8.76465	9.98793	Male
635	9.53237	0.305433	8.93292	10.1318	Female
636	9.37898	0.311652	8.76732	9.99063	Male
636	9.53505	0.305441	8.93559	10.1345	Female
637	9.38165	0.311658	8.76999	9.99332	Male
637	9.53773	0.305448	8.93825	10.1372	Female
638	9.38432	0.311664	8.77264	9.996	Male
638	9.5404	0.305456	8.9409	10.1399	Female
639	9.38698	0.311671	8.77529	9.99867	Male
639	9.54305	0.305464	8.94355	10.1426	Female
640	9.38963	0.311678	8.77793	10.0013	Male
640	9.5457	0.305472	8.94618	10.1452	Female
641	9.39227	0.311685	8.78055	10.004	Male
641	9.54834	0.30548	8.94881	10.1479	Female
642	9.3949	0.311691	8.78317	10.0066	Male
642	9.55098	0.305488	8.95142	10.1505	Female
643	9.39752	0.311699	8.78578	10.0093	Male
643	9.5536	0.305497	8.95403	10.1532	Female
644	9.40014	0.311706	8.78838	10.0119	Male
644	9.55621	0.305506	8.95662	10.1558	Female
645	9.40274	0.311713	8.79097	10.0145	Male
645	9.55882	0.305514	8.95921	10.1584	Female
646	9.40534	0.311721	8.79355	10.0171	Male
646	9.56141	0.305523	8.96179	10.161	Female
647	9.40793	0.311729	8.79612	10.0197	Male
647	9.564	0.305532	8.96436	10.1636	Female
648	9.41051	0.311736	8.79869	10.0223	Male
648	9.56658	0.305542	8.96692	10.1662	Female
649	9.41307	0.311744	8.80124	10.0249	Male
649	9.56915	0.305551	8.96947	10.1688	Female
650	9.41564	0.311753	8.80379	10.0275	Male
650	9.57171	0.305561	8.97201	10.1714	Female
651	9.41819	0.311761	8.80632	10.0301	Male
651	9.57426	0.30557	8.97455	10.174	Female
652	9.42073	0.31177	8.80885	10.0326	Male
652	9.57681	0.30558	8.97707	10.1765	Female
653	9.42326	0.311778	8.81137	10.0352	Male
653	9.57934	0.30559	8.97958	10.1791	Female
654	9.42579	0.311787	8.81387	10.0377	Male
654	9.58187	0.305601	8.98209	10.1816	Female
655	9.42831	0.311796	8.81637	10.0402	Male
655	9.58438	0.305611	8.98459	10.1842	Female
656	9.43082	0.311805	8.81886	10.0428	Male
656	9.58689	0.305621	8.98707	10.1867	Female
657	9.43331	0.311814	8.82134	10.0453	Male
657	9.58939	0.305632	8.98955	10.1892	Female
658	9.43581	0.311824	8.82382	10.0478	Male
658	9.59188	0.305643	8.99202	10.1917	Female
659	9.43829	0.311833	8.82628	10.0503	Male
659	9.59436	0.305654	8.99448	10.1942	Female
660	9.44076	0.311843	8.82873	10.0528	Male
660	9.59684	0.305665	8.99693	10.1967	Female
661	9.44322	0.311853	8.83118	10.0553	Male
661	9.5993	0.305677	8.99937	10.1992	Female
662	9.44568	0.311863	8.83361	10.0577	Male
662	9.60176	0.305688	9.00181	10.2017	Female
663	9.44813	0.311874	8.83604	10.0602	Male
663	9.6042	0.3057	9.00423	10.2042	Female
664	9.45057	0.311884	8.83846	10.0627	Male
664	9.60664	0.305712	9.00665	10.2066	Female
665	9.453	0.311895	8.84087	10.0651	Male
665	9.60907	0.305724	9.00905	10.2091	Female
666	9.45542	0.311905	8.84327	10.0676	Male
666	9.61149	0.305736	9.01145	10.2115	Female
667	9.45783	0.311916	8.84566	10.07	Male
667	9.6139	0.305748	9.01384	10.214	Female
668	9.46023	0.311927	8.84804	10.0724	Male
668	9.61631	0.305761	9.01622	10.2164	Female
669	9.46263	0.311939	8.85041	10.0748	Male
669	9.6187	0.305774	9.01859	10.2188	Female
670	9.46502	0.31195	8.85278	10.0773	Male
670	9.62109	0.305786	9.02095	10.2212	Female
671	9.46739	0.311962	8.85513	10.0797	Male
671	9.62347	0.305799	9.0233	10.2236	Female
672	9.46976	0.311973	8.85748	10.082	Male
672	9.62584	0.305813	9.02565	10.226	Female
673	9.47212	0.311985	8.85982	10.0844	Male
673	9.6282	0.305826	9.02798	10.2284	Female
674	9.47448	0.311997	8.86215	10.0868	Male
674	9.63055	0.30584	9.03031	10.2308	Female
675	9.47682	0.312009	8.86447	10.0892	Male
675	9.6329	0.305853	9.03263	10.2332	Female
676	9.47916	0.312022	8.86678	10.0915	Male
676	9.63523	0.305867	9.03493	10.2355	Female
677	9.48148	0.312034	8.86908	10.0939	Male
677	9.63756	0.305881	9.03723	10.2379	Female
678	9.4838	0.312047	8.87138	10.0962	Male
678	9.63988	0.305895	9.03953	10.2402	Female
679	9.48611	0.31206	8.87366	10.0986	Male
679	9.64219	0.30591	9.04181	10.2426	Female
680	9.48842	0.312073	8.87594	10.1009	Male
680	9.64449	0.305924	9.04408	10.2449	Female
681	9.49071	0.312086	8.87821	10.1032	Male
681	9.64678	0.305939	9.04635	10.2472	Female
682	9.49299	0.3121	8.88046	10.1055	Male
682	9.64907	0.305954	9.0486	10.2495	Female
683	9.49527	0.312113	8.88271	10.1078	Male
683	9.65135	0.305969	9.05085	10.2518	Female
684	9.49754	0.312127	8.88496	10.1101	Male
684	9.65361	0.305984	9.05309	10.2541	Female
685	9.4998	0.312141	8.88719	10.1124	Male
685	9.65587	0.305999	9.05532	10.2564	Female
686	9.50205	0.312155	8.88941	10.1147	Male
686	9.65813	0.306015	9.05754	10.2587	Female
687	9.50429	0.312169	8.89163	10.117	Male
687	9.66037	0.30603	9.05975	10.261	Female
688	9.50653	0.312183	8.89384	10.1192	Male
688	9.6626	0.306046	9.06195	10.2633	Female
689	9.50876	0.312197	8.89603	10.1215	Male
689	9.66483	0.306062	9.06415	10.2655	Female
690	9.51097	0.312212	8.89822	10.1237	Male
690	9.66705	0.306078	9.06634	10.2678	Female
691	9.51318	0.312227	8.9004	10.126	Male
691	9.66926	0.306094	9.06852	10.27	Female
692	9.51539	0.312242	8.90258	10.1282	Male
692	9.67146	0.306111	9.07068	10.2722	Female
693	9.51758	0.312257	8.90474	10.1304	Male
693	9.67365	0.306127	9.07285	10.2745	Female
694	9.51976	0.312272	8.9069	10.1326	Male
694	9.67584	0.306144	9.075	10.2767	Female
695	9.52194	0.312287	8.90904	10.1348	Male
695	9.67802	0.306161	9.07714	10.2789	Female
696	9.52411	0.312303	8.91118	10.137	Male
696	9.68019	0.306178	9.07928	10.2811	Female
697	9.52627	0.312318	8.91331	10.1392	Male
697	9.68235	0.306195	9.0814	10.2833	Female
698	9.52842	0.312334	8.91543	10.1414	Male
698	9.6845	0.306212	9.08352	10.2855	Female
699	9.53057	0.31235	8.91755	10.1436	Male
699	9.68664	0.306229	9.08563	10.2877	Female
700	9.5327	0.312366	8.91965	10.1458	Male
700	9.68878	0.306247	9.08774	10.2898	Female
701	9.53483	0.312382	8.92175	10.1479	Male
701	9.69091	0.306265	9.08983	10.292	Female
702	9.53695	0.312399	8.92383	10.1501	Male
702	9.69303	0.306282	9.09191	10.2941	Female
703	9.53906	0.312415	8.92591	10.1522	Male
703	9.69514	0.3063	9.09399	10.2963	Female
704	9.54117	0.312432	8.92798	10.1543	Male
704	9.69724	0.306318	9.09606	10.2984	Female
705	9.54326	0.312448	8.93005	10.1565	Male
705	9.69934	0.306337	9.09812	10.3006	Female
706	9.54535	0.312465	8.9321	10.1586	Male
706	9.70142	0.306355	9.10017	10.3027	Female
707	9.54743	0.312482	8.93415	10.1607	Male
707	9.7035	0.306373	9.10221	10.3048	Female
708	9.5495	0.312499	8.93618	10.1628	Male
708	9.70558	0.306392	9.10425	10.3069	Female
709	9.55156	0.312517	8.93821	10.1649	Male
709	9.70764	0.306411	9.10627	10.309	Female
710	9.55362	0.312534	8.94024	10.167	Male
710	9.70969	0.30643	9.10829	10.3111	Female
711	9.55567	0.312552	8.94225	10.1691	Male
711	9.71174	0.306449	9.1103	10.3132	Female
712	9.5577	0.312569	8.94425	10.1712	Male
712	9.71378	0.306468	9.1123	10.3153	Female
713	9.55974	0.312587	8.94625	10.1732	Male
713	9.71581	0.306487	9.1143	10.3173	Female
714	9.56176	0.312605	8.94824	10.1753	Male
714	9.71783	0.306506	9.11628	10.3194	Female
715	9.56377	0.312623	8.95022	10.1773	Male
715	9.71985	0.306526	9.11826	10.3214	Female
716	9.56578	0.312641	8.95219	10.1794	Male
716	9.72186	0.306545	9.12023	10.3235	Female
717	9.56778	0.312659	8.95415	10.1814	Male
717	9.72386	0.306565	9.12219	10.3255	Female
718	9.56977	0.312677	8.95611	10.1834	Male
718	9.72585	0.306584	9.12414	10.3276	Female
719	9.57176	0.312696	8.95806	10.1855	Male
719	9.72783	0.306604	9.12609	10.3296	Female
720	9.57373	0.312714	8.95999	10.1875	Male
720	9.72981	0.306624	9.12802	10.3316	Female
721	9.5757	0.312733	8.96193	10.1895	Male
721	9.73177	0.306644	9.12995	10.3336	Female
722	9.57766	0.312751	8.96385	10.1915	Male
722	9.73373	0.306664	9.13187	10.3356	Female
723	9.57961	0.31277	8.96576	10.1935	Male
723	9.73569	0.306684	9.13378	10.3376	Female
724	9.58155	0.312789	8.96767	10.1954	Male
724	9.73763	0.306705	9.13569	10.3396	Female
725	9.58349	0.312808	8.96957	10.1974	Male
725	9.73957	0.306725	9.13758	10.3415	Female
726	9.58542	0.312827	8.97146	10.1994	Male
726	9.74149	0.306746	9.13947	10.3435	Female
727	9.58734	0.312846	8.97334	10.2013	Male
727	9.74342	0.306766	9.14135	10.3455	Female
728	9.58925	0.312865	8.97522	10.2033	Male
728	9.74533	0.306787	9.14322	10.3474	Female
729	9.59116	0.312884	8.97709	10.2052	Male
729	9.74723	0.306807	9.14509	10.3494	Female
730	9.59306	0.312904	8.97895	10.2072	Male
730	9.74913	0.306828	9.14695	10.3513	Female
731	9.59495	0.312923	8.9808	10.2091	Male
731	9.75102	0.306849	9.14879	10.3532	Female
732	9.59683	0.312943	8.98264	10.211	Male
732	9.7529	0.30687	9.15064	10.3552	Female
733	9.5987	0.312962	8.98448	10.2129	Male
733	9.75478	0.306891	9.15247	10.3571	Female
734	9.60057	0.312982	8.98631	10.2148	Male
734	9.75664	0.306912	9.15429	10.359	Female
735	9.60243	0.313001	8.98813	10.2167	Male
735	9.7585	0.306933	9.15611	10.3609	Female
736	9.60428	0.313021	8.98994	10.2186	Male
736	9.76035	0.306954	9.15792	10.3628	Female
737	9.60612	0.313041	8.99174	10.2205	Male
737	9.7622	0.306975	9.15972	10.3647	Female
738	9.60796	0.313061	8.99354	10.2224	Male
738	9.76403	0.306996	9.16152	10.3665	Female
739	9.60979	0.313081	8.99533	10.2242	Male
739	9.76586	0.307018	9.1633	10.3684	Female
740	9.61161	0.313101	8.99711	10.2261	Male
740	9.76768	0.307039	9.16508	10.3703	Female
741	9.61342	0.313121	8.99888	10.228	Male
741	9.76949	0.30706	9.16685	10.3721	Female
742	9.61522	0.313141	9.00065	10.2298	Male
742	9.7713	0.307081	9.16862	10.374	Female
743	9.61702	0.313161	9.00241	10.2316	Male
743	9.7731	0.307103	9.17037	10.3758	Female
744	9.61881	0.313181	9.00416	10.2335	Male
744	9.77489	0.307124	9.17212	10.3777	Female
745	9.62059	0.313201	9.0059	10.2353	Male
745	9.77667	0.307146	9.17386	10.3795	Female
746	9.62237	0.313221	9.00764	10.2371	Male
746	9.77844	0.307167	9.1756	10.3813	Female
747	9.62414	0.313241	9.00937	10.2389	Male
747	9.78021	0.307189	9.17732	10.3831	Female
748	9.6259	0.313261	9.01109	10.2407	Male
748	9.78197	0.30721	9.17904	10.3849	Female
749	9.62765	0.313281	9.0128	10.2425	Male
749	9.78373	0.307232	9.18075	10.3867	Female
750	9.6294	0.313302	9.01451	10.2443	Male
750	9.78547	0.307253	9.18245	10.3885	Female
751	9.63113	0.313322	9.0162	10.2461	Male
751	9.78721	0.307275	9.18415	10.3903	Female
752	9.63286	0.313342	9.0179	10.2478	Male
752	9.78894	0.307296	9.18584	10.392	Female
753	9.63459	0.313362	9.01958	10.2496	Male
753	9.79066	0.307318	9.18752	10.3938	Female
754	9.6363	0.313382	9.02125	10.2514	Male
754	9.79238	0.307339	9.18919	10.3956	Female
755	9.63801	0.313403	9.02292	10.2531	Male
755	9.79409	0.307361	9.19086	10.3973	Female
756	9.63971	0.313423	9.02458	10.2548	Male
756	9.79579	0.307382	9.19252	10.3991	Female
757	9.64141	0.313443	9.02624	10.2566	Male
757	9.79748	0.307403	9.19417	10.4008	Female
758	9.64309	0.313463	9.02789	10.2583	Male
758	9.79917	0.307425	9.19581	10.4025	Female
759	9.64477	0.313483	9.02952	10.26	Male
759	9.80085	0.307446	9.19745	10.4042	Female
760	9.64644	0.313504	9.03116	10.2617	Male
760	9.80252	0.307468	9.19908	10.406	Female
761	9.64811	0.313524	9.03278	10.2634	Male
761	9.80418	0.307489	9.2007	10.4077	Female
762	9.64977	0.313544	9.0344	10.2651	Male
762	9.80584	0.30751	9.20232	10.4094	Female
763	9.65142	0.313564	9.03601	10.2668	Male
763	9.80749	0.307532	9.20392	10.4111	Female
764	9.65306	0.313584	9.03761	10.2685	Male
764	9.80913	0.307553	9.20553	10.4127	Female
765	9.65469	0.313604	9.03921	10.2702	Male
765	9.81077	0.307574	9.20712	10.4144	Female
766	9.65632	0.313624	9.0408	10.2718	Male
766	9.8124	0.307595	9.20871	10.4161	Female
767	9.65794	0.313644	9.04238	10.2735	Male
767	9.81402	0.307617	9.21029	10.4178	Female
768	9.65956	0.313664	9.04396	10.2752	Male
768	9.81563	0.307638	9.21186	10.4194	Female
769	9.66117	0.313684	9.04553	10.2768	Male
769	9.81724	0.307659	9.21343	10.4211	Female
770	9.66277	0.313704	9.04709	10.2784	Male
770	9.81884	0.30768	9.21499	10.4227	Female
771	9.66436	0.313724	9.04864	10.2801	Male
771	9.82043	0.307701	9.21654	10.4243	Female
772	9.66595	0.313743	9.05019	10.2817	Male
772	9.82202	0.307721	9.21808	10.426	Female
773	9.66752	0.313763	9.05173	10.2833	Male
773	9.8236	0.307742	9.21962	10.4276	Female
774	9.6691	0.313783	9.05326	10.2849	Male
774	9.82517	0.307763	9.22115	10.4292	Female
775	9.67066	0.313802	9.05479	10.2865	Male
775	9.82674	0.307784	9.22268	10.4308	Female
776	9.67222	0.313822	9.05631	10.2881	Male
776	9.8283	0.307804	9.2242	10.4324	Female
777	9.67377	0.313841	9.05782	10.2897	Male
777	9.82985	0.307825	9.22571	10.434	Female
778	9.67532	0.313861	9.05933	10.2913	Male
778	9.83139	0.307845	9.22721	10.4356	Female
779	9.67685	0.31388	9.06083	10.2929	Male
779	9.83293	0.307866	9.22871	10.4371	Female
780	9.67838	0.313899	9.06232	10.2944	Male
780	9.83446	0.307886	9.2302	10.4387	Female
781	9.67991	0.313918	9.06381	10.296	Male
781	9.83598	0.307906	9.23168	10.4403	Female
782	9.68142	0.313937	9.06529	10.2976	Male
782	9.8375	0.307926	9.23316	10.4418	Female
783	9.68293	0.313956	9.06676	10.2991	Male
783	9.83901	0.307946	9.23463	10.4434	Female
784	9.68444	0.313975	9.06823	10.3006	Male
784	9.84051	0.307966	9.2361	10.4449	Female
785	9.68593	0.313994	9.06969	10.3022	Male
785	9.84201	0.307986	9.23755	10.4465	Female
786	9.68742	0.314013	9.07114	10.3037	Male
786	9.8435	0.308005	9.239	10.448	Female
787	9.68891	0.314031	9.07259	10.3052	Male
787	9.84498	0.308025	9.24045	10.4495	Female
788	9.69038	0.31405	9.07403	10.3067	Male
788	9.84646	0.308044	9.24189	10.451	Female
789	9.69185	0.314068	9.07546	10.3082	Male
789	9.84793	0.308064	9.24332	10.4525	Female
790	9.69332	0.314087	9.07689	10.3097	Male
790	9.84939	0.308083	9.24474	10.454	Female
791	9.69477	0.314105	9.07831	10.3112	Male
791	9.85085	0.308102	9.24616	10.4555	Female
792	9.69622	0.314123	9.07972	10.3127	Male
792	9.8523	0.308121	9.24758	10.457	Female
793	9.69767	0.314141	9.08113	10.3142	Male
793	9.85374	0.30814	9.24898	10.4585	Female
794	9.6991	0.314159	9.08253	10.3157	Male
794	9.85518	0.308159	9.25038	10.46	Female
795	9.70053	0.314176	9.08393	10.3171	Male
795	9.85661	0.308177	9.25178	10.4614	Female
796	9.70196	0.314194	9.08532	10.3186	Male
796	9.85803	0.308196	9.25316	10.4629	Female
797	9.70337	0.314212	9.0867	10.32	Male
797	9.85945	0.308214	9.25454	10.4644	Female
798	9.70478	0.314229	9.08807	10.3215	Male
798	9.86086	0.308233	9.25592	10.4658	Female
799	9.70619	0.314246	9.08944	10.3229	Male
799	9.86226	0.308251	9.25729	10.4672	Female
800	9.70759	0.314263	9.09081	10.3244	Male
800	9.86366	0.308269	9.25865	10.4687	Female
801	9.70898	0.31428	9.09217	10.3258	Male
801	9.86505	0.308286	9.26	10.4701	Female
802	9.71036	0.314297	9.09352	10.3272	Male
802	9.86644	0.308304	9.26135	10.4715	Female
803	9.71174	0.314314	9.09486	10.3286	Male
803	9.86781	0.308322	9.2627	10.4729	Female
804	9.71311	0.31433	9.0962	10.33	Male
804	9.86919	0.308339	9.26404	10.4743	Female
805	9.71448	0.314347	9.09754	10.3314	Male
805	9.87055	0.308356	9.26537	10.4757	Female
806	9.71584	0.314363	9.09886	10.3328	Male
806	9.87191	0.308373	9.26669	10.4771	Female
807	9.71719	0.314379	9.10018	10.3342	Male
807	9.87326	0.30839	9.26801	10.4785	Female
808	9.71853	0.314395	9.1015	10.3356	Male
808	9.87461	0.308407	9.26933	10.4799	Female
809	9.71987	0.314411	9.10281	10.3369	Male
809	9.87595	0.308423	9.27063	10.4813	Female
810	9.72121	0.314427	9.10411	10.3383	Male
810	9.87728	0.30844	9.27194	10.4826	Female
811	9.72254	0.314442	9.10541	10.3397	Male
811	9.87861	0.308456	9.27323	10.484	Female
812	9.72386	0.314458	9.1067	10.341	Male
812	9.87993	0.308472	9.27452	10.4853	Female
813	9.72517	0.314473	9.10799	10.3424	Male
813	9.88125	0.308488	9.27581	10.4867	Female
814	9.72648	0.314488	9.10926	10.3437	Male
814	9.88256	0.308503	9.27709	10.488	Female
815	9.72779	0.314503	9.11054	10.345	Male
815	9.88386	0.308519	9.27836	10.4894	Female
816	9.72908	0.314517	9.11181	10.3464	Male
816	9.88516	0.308534	9.27962	10.4907	Female
817	9.73037	0.314532	9.11307	10.3477	Male
817	9.88645	0.308549	9.28089	10.492	Female
818	9.73166	0.314546	9.11433	10.349	Male
818	9.88773	0.308564	9.28214	10.4933	Female
819	9.73294	0.31456	9.11558	10.3503	Male
819	9.88901	0.308579	9.28339	10.4946	Female
820	9.73421	0.314574	9.11682	10.3516	Male
820	9.89028	0.308593	9.28463	10.4959	Female
821	9.73547	0.314588	9.11806	10.3529	Male
821	9.89155	0.308608	9.28587	10.4972	Female
822	9.73673	0.314602	9.11929	10.3542	Male
822	9.89281	0.308622	9.28711	10.4985	Female
823	9.73799	0.314615	9.12052	10.3555	Male
823	9.89406	0.308636	9.28833	10.4998	Female
824	9.73924	0.314628	9.12174	10.3567	Male
824	9.89531	0.308649	9.28955	10.5011	Female
825	9.74048	0.314641	9.12296	10.358	Male
825	9.89656	0.308663	9.29077	10.5023	Female
826	9.74172	0.314654	9.12417	10.3593	Male
826	9.89779	0.308676	9.29198	10.5036	Female
827	9.74295	0.314667	9.12538	10.3605	Male
827	9.89902	0.308689	9.29319	10.5049	Female
828	9.74417	0.314679	9.12658	10.3618	Male
828	9.90025	0.308702	9.29438	10.5061	Female
829	9.74539	0.314691	9.12777	10.363	Male
829	9.90147	0.308715	9.29558	10.5074	Female
830	9.7466	0.314703	9.12896	10.3642	Male
830	9.90268	0.308727	9.29677	10.5086	Female
831	9.74781	0.314715	9.13015	10.3655	Male
831	9.90389	0.30874	9.29795	10.5098	Female
832	9.74901	0.314727	9.13133	10.3667	Male
832	9.90509	0.308752	9.29913	10.511	Female
833	9.75021	0.314738	9.1325	10.3679	Male
833	9.90628	0.308763	9.3003	10.5123	Female
834	9.7514	0.314749	9.13367	10.3691	Male
834	9.90747	0.308775	9.30147	10.5135	Female
835	9.75258	0.31476	9.13483	10.3703	Male
835	9.90866	0.308786	9.30263	10.5147	Female
836	9.75376	0.314771	9.13599	10.3715	Male
836	9.90984	0.308797	9.30379	10.5159	Female
837	9.75493	0.314782	9.13714	10.3727	Male
837	9.91101	0.308808	9.30494	10.5171	Female
838	9.7561	0.314792	9.13829	10.3739	Male
838	9.91218	0.308819	9.30608	10.5183	Female
839	9.75726	0.314802	9.13943	10.3751	Male
839	9.91334	0.308829	9.30722	10.5194	Female
840	9.75842	0.314812	9.14056	10.3763	Male
840	9.91449	0.30884	9.30836	10.5206	Female
841	9.75957	0.314822	9.14169	10.3774	Male
841	9.91564	0.30885	9.30949	10.5218	Female
842	9.76071	0.314831	9.14282	10.3786	Male
842	9.91679	0.308859	9.31062	10.523	Female
843	9.76185	0.31484	9.14394	10.3798	Male
843	9.91793	0.308869	9.31174	10.5241	Female
844	9.76298	0.314849	9.14506	10.3809	Male
844	9.91906	0.308878	9.31285	10.5253	Female
845	9.76411	0.314858	9.14617	10.3821	Male
845	9.92019	0.308887	9.31396	10.5264	Female
846	9.76523	0.314866	9.14727	10.3832	Male
846	9.92131	0.308896	9.31507	10.5276	Female
847	9.76635	0.314875	9.14837	10.3843	Male
847	9.92243	0.308904	9.31617	10.5287	Female
848	9.76746	0.314883	9.14947	10.3855	Male
848	9.92354	0.308912	9.31726	10.5298	Female
849	9.76857	0.31489	9.15056	10.3866	Male
849	9.92464	0.30892	9.31835	10.5309	Female
850	9.76967	0.314898	9.15164	10.3877	Male
850	9.92574	0.308928	9.31944	10.532	Female
851	9.77076	0.314905	9.15273	10.3888	Male
851	9.92684	0.308935	9.32052	10.5332	Female
852	9.77185	0.314912	9.1538	10.3899	Male
852	9.92793	0.308942	9.32159	10.5343	Female
853	9.77294	0.314919	9.15487	10.391	Male
853	9.92901	0.308949	9.32266	10.5354	Female
854	9.77401	0.314926	9.15594	10.3921	Male
854	9.93009	0.308956	9.32373	10.5365	Female
855	9.77509	0.314932	9.157	10.3932	Male
855	9.93116	0.308962	9.32479	10.5375	Female
856	9.77616	0.314938	9.15805	10.3943	Male
856	9.93223	0.308969	9.32585	10.5386	Female
857	9.77722	0.314944	9.15911	10.3953	Male
857	9.93329	0.308974	9.3269	10.5397	Female
858	9.77828	0.31495	9.16015	10.3964	Male
858	9.93435	0.30898	9.32794	10.5408	Female
859	9.77933	0.314955	9.16119	10.3975	Male
859	9.9354	0.308985	9.32899	10.5418	Female
860	9.78038	0.31496	9.16223	10.3985	Male
860	9.93645	0.30899	9.33002	10.5429	Female
861	9.78142	0.314965	9.16326	10.3996	Male
861	9.93749	0.308995	9.33105	10.5439	Female
862	9.78245	0.314969	9.16429	10.4006	Male
862	9.93853	0.309	9.33208	10.545	Female
863	9.78349	0.314974	9.16531	10.4017	Male
863	9.93956	0.309004	9.33311	10.546	Female
864	9.78451	0.314978	9.16633	10.4027	Male
864	9.94059	0.309008	9.33412	10.547	Female
865	9.78553	0.314981	9.16735	10.4037	Male
865	9.94161	0.309012	9.33514	10.5481	Female
866	9.78655	0.314985	9.16836	10.4047	Male
866	9.94262	0.309015	9.33615	10.5491	Female
867	9.78756	0.314988	9.16936	10.4058	Male
867	9.94363	0.309018	9.33715	10.5501	Female
868	9.78857	0.314991	9.17036	10.4068	Male
868	9.94464	0.309021	9.33815	10.5511	Female
869	9.78957	0.314994	9.17136	10.4078	Male
869	9.94564	0.309024	9.33915	10.5521	Female
870	9.79056	0.314996	9.17235	10.4088	Male
870	9.94664	0.309026	9.34014	10.5531	Female
871	9.79155	0.314999	9.17333	10.4098	Male
871	9.94763	0.309028	9.34113	10.5541	Female
872	9.79254	0.315	9.17431	10.4108	Male
872	9.94861	0.309029	9.34211	10.5551	Female
873	9.79352	0.315002	9.17529	10.4117	Male
873	9.94959	0.309031	9.34309	10.5561	Female
874	9.79449	0.315003	9.17627	10.4127	Male
874	9.95057	0.309032	9.34406	10.5571	Female
875	9.79547	0.315005	9.17723	10.4137	Male
875	9.95154	0.309033	9.34503	10.5581	Female
876	9.79643	0.315005	9.1782	10.4147	Male
876	9.95251	0.309033	9.34599	10.559	Female
877	9.79739	0.315006	9.17916	10.4156	Male
877	9.95347	0.309034	9.34695	10.56	Female
878	9.79835	0.315006	9.18011	10.4166	Male
878	9.95442	0.309034	9.34791	10.5609	Female
879	9.7993	0.315006	9.18106	10.4175	Male
879	9.95538	0.309033	9.34886	10.5619	Female
880	9.80025	0.315006	9.18201	10.4185	Male
880	9.95632	0.309033	9.34981	10.5628	Female
881	9.80119	0.315005	9.18295	10.4194	Male
881	9.95726	0.309032	9.35075	10.5638	Female
882	9.80212	0.315004	9.18389	10.4204	Male
882	9.9582	0.309031	9.35169	10.5647	Female
883	9.80306	0.315003	9.18483	10.4213	Male
883	9.95913	0.309029	9.35263	10.5656	Female
884	9.80398	0.315002	9.18576	10.4222	Male
884	9.96006	0.309027	9.35356	10.5666	Female
885	9.80491	0.315	9.18668	10.4231	Male
885	9.96098	0.309025	9.35449	10.5675	Female
886	9.80582	0.314998	9.18761	10.424	Male
886	9.9619	0.309023	9.35541	10.5684	Female
887	9.80674	0.314996	9.18852	10.425	Male
887	9.96281	0.30902	9.35633	10.5693	Female
888	9.80765	0.314994	9.18944	10.4259	Male
888	9.96372	0.309017	9.35724	10.5702	Female
889	9.80855	0.314991	9.19035	10.4268	Male
889	9.96463	0.309014	9.35815	10.5711	Female
890	9.80945	0.314988	9.19125	10.4276	Male
890	9.96552	0.30901	9.35906	10.572	Female
891	9.81034	0.314984	9.19215	10.4285	Male
891	9.96642	0.309006	9.35996	10.5729	Female
892	9.81123	0.314981	9.19305	10.4294	Male
892	9.96731	0.309002	9.36086	10.5738	Female
893	9.81212	0.314977	9.19394	10.4303	Male
893	9.9682	0.308998	9.36175	10.5746	Female
894	9.813	0.314973	9.19483	10.4312	Male
894	9.96908	0.308993	9.36264	10.5755	Female
895	9.81388	0.314968	9.19572	10.432	Male
895	9.96995	0.308988	9.36353	10.5764	Female
896	9.81475	0.314963	9.1966	10.4329	Male
896	9.97082	0.308983	9.36441	10.5772	Female
897	9.81562	0.314958	9.19748	10.4338	Male
897	9.97169	0.308977	9.36529	10.5781	Female
898	9.81648	0.314953	9.19835	10.4346	Male
898	9.97255	0.308971	9.36616	10.5789	Female
899	9.81734	0.314947	9.19922	10.4355	Male
899	9.97341	0.308965	9.36704	10.5798	Female
900	9.81819	0.314941	9.20008	10.4363	Male
900	9.97427	0.308958	9.3679	10.5806	Female
901	9.81904	0.314935	9.20095	10.4371	Male
901	9.97512	0.308951	9.36877	10.5815	Female
902	9.81989	0.314929	9.2018	10.438	Male
902	9.97596	0.308944	9.36963	10.5823	Female
903	9.82073	0.314922	9.20266	10.4388	Male
903	9.9768	0.308936	9.37048	10.5831	Female
904	9.82156	0.314915	9.20351	10.4396	Male
904	9.97764	0.308929	9.37133	10.5839	Female
905	9.8224	0.314907	9.20436	10.4404	Male
905	9.97847	0.30892	9.37218	10.5848	Female
906	9.82322	0.3149	9.2052	10.4413	Male
906	9.9793	0.308912	9.37303	10.5856	Female
907	9.82405	0.314892	9.20604	10.4421	Male
907	9.98012	0.308903	9.37387	10.5864	Female
908	9.82487	0.314884	9.20687	10.4429	Male
908	9.98094	0.308894	9.3747	10.5872	Female
909	9.82568	0.314875	9.20771	10.4437	Male
909	9.98176	0.308885	9.37554	10.588	Female
910	9.82649	0.314866	9.20853	10.4445	Male
910	9.98257	0.308875	9.37637	10.5888	Female
911	9.8273	0.314857	9.20936	10.4452	Male
911	9.98338	0.308866	9.37719	10.5896	Female
912	9.8281	0.314848	9.21018	10.446	Male
912	9.98418	0.308855	9.37802	10.5903	Female
913	9.8289	0.314838	9.211	10.4468	Male
913	9.98498	0.308845	9.37883	10.5911	Female
914	9.8297	0.314828	9.21181	10.4476	Male
914	9.98577	0.308834	9.37965	10.5919	Female
915	9.83049	0.314818	9.21262	10.4484	Male
915	9.98656	0.308823	9.38046	10.5927	Female
916	9.83127	0.314808	9.21343	10.4491	Male
916	9.98735	0.308811	9.38127	10.5934	Female
917	9.83205	0.314797	9.21423	10.4499	Male
917	9.98813	0.3088	9.38207	10.5942	Female
918	9.83283	0.314786	9.21503	10.4506	Male
918	9.98891	0.308788	9.38288	10.5949	Female
919	9.8336	0.314775	9.21582	10.4514	Male
919	9.98968	0.308775	9.38367	10.5957	Female
920	9.83437	0.314763	9.21662	10.4521	Male
920	9.99045	0.308763	9.38447	10.5964	Female
921	9.83514	0.314751	9.21741	10.4529	Male
921	9.99122	0.30875	9.38526	10.5972	Female
922	9.8359	0.314739	9.21819	10.4536	Male
922	9.99198	0.308737	9.38605	10.5979	Female
923	9.83666	0.314727	9.21897	10.4543	Male
923	9.99273	0.308723	9.38683	10.5986	Female
924	9.83741	0.314714	9.21975	10.4551	Male
924	9.99349	0.308709	9.38761	10.5994	Female
925	9.83816	0.314701	9.22053	10.4558	Male
925	9.99424	0.308695	9.38839	10.6001	Female
926	9.83891	0.314688	9.2213	10.4565	Male
926	9.99498	0.308681	9.38916	10.6008	Female
927	9.83965	0.314674	9.22207	10.4572	Male
927	9.99573	0.308666	9.38993	10.6015	Female
928	9.84039	0.31466	9.22283	10.4579	Male
928	9.99646	0.308651	9.3907	10.6022	Female
929	9.84112	0.314646	9.2236	10.4587	Male
929	9.9972	0.308636	9.39147	10.6029	Female
930	9.84185	0.314632	9.22435	10.4594	Male
930	9.99793	0.308621	9.39223	10.6036	Female
931	9.84258	0.314617	9.22511	10.4601	Male
931	9.99866	0.308605	9.39298	10.6043	Female
932	9.8433	0.314602	9.22586	10.4607	Male
932	9.99938	0.308589	9.39374	10.605	Female
933	9.84402	0.314587	9.22661	10.4614	Male
933	10.0001	0.308572	9.39449	10.6057	Female
934	9.84474	0.314572	9.22736	10.4621	Male
934	10.0008	0.308556	9.39524	10.6064	Female
935	9.84545	0.314556	9.2281	10.4628	Male
935	10.0015	0.308539	9.39598	10.6071	Female
936	9.84616	0.31454	9.22884	10.4635	Male
936	10.0022	0.308522	9.39673	10.6077	Female
937	9.84686	0.314524	9.22957	10.4642	Male
937	10.0029	0.308504	9.39746	10.6084	Female
938	9.84756	0.314507	9.23031	10.4648	Male
938	10.0036	0.308486	9.3982	10.6091	Female
939	9.84826	0.314491	9.23104	10.4655	Male
939	10.0043	0.308468	9.39893	10.6097	Female
940	9.84895	0.314474	9.23176	10.4661	Male
940	10.005	0.30845	9.39966	10.6104	Female
941	9.84964	0.314456	9.23249	10.4668	Male
941	10.0057	0.308431	9.40039	10.611	Female
942	9.85033	0.314439	9.23321	10.4675	Male
942	10.0064	0.308412	9.40111	10.6117	Female
943	9.85101	0.314421	9.23393	10.4681	Male
943	10.0071	0.308393	9.40183	10.6123	Female
944	9.85169	0.314403	9.23464	10.4687	Male
944	10.0078	0.308374	9.40255	10.613	Female
945	9.85237	0.314385	9.23535	10.4694	Male
945	10.0084	0.308354	9.40326	10.6136	Female
946	9.85304	0.314366	9.23606	10.47	Male
946	10.0091	0.308334	9.40397	10.6143	Female
947	9.85371	0.314348	9.23676	10.4706	Male
947	10.0098	0.308314	9.40468	10.6149	Female
948	9.85437	0.314329	9.23747	10.4713	Male
948	10.0104	0.308293	9.40539	10.6155	Female
949	9.85503	0.314309	9.23817	10.4719	Male
949	10.0111	0.308273	9.40609	10.6161	Female
950	9.85569	0.31429	9.23886	10.4725	Male
950	10.0118	0.308251	9.40679	10.6167	Female
951	9.85635	0.31427	9.23956	10.4731	Male
951	10.0124	0.30823	9.40749	10.6174	Female
952	9.857	0.31425	9.24025	10.4737	Male
952	10.0131	0.308209	9.40818	10.618	Female
953	9.85765	0.31423	9.24093	10.4744	Male
953	10.0137	0.308187	9.40887	10.6186	Female
954	9.85829	0.314209	9.24162	10.475	Male
954	10.0144	0.308165	9.40956	10.6192	Female
955	9.85893	0.314189	9.2423	10.4756	Male
955	10.015	0.308143	9.41024	10.6198	Female
956	9.85957	0.314168	9.24298	10.4762	Male
956	10.0156	0.30812	9.41092	10.6204	Female
957	9.8602	0.314147	9.24366	10.4768	Male
957	10.0163	0.308097	9.4116	10.621	Female
958	9.86084	0.314125	9.24433	10.4773	Male
958	10.0169	0.308074	9.41228	10.6215	Female
959	9.86146	0.314104	9.245	10.4779	Male
959	10.0175	0.308051	9.41295	10.6221	Female
960	9.86209	0.314082	9.24567	10.4785	Male
960	10.0182	0.308027	9.41363	10.6227	Female
961	9.86271	0.31406	9.24633	10.4791	Male
961	10.0188	0.308004	9.41429	10.6233	Female
962	9.86333	0.314038	9.247	10.4797	Male
962	10.0194	0.30798	9.41496	10.6238	Female
963	9.86394	0.314015	9.24765	10.4802	Male
963	10.02	0.307955	9.41562	10.6244	Female
964	9.86456	0.313992	9.24831	10.4808	Male
964	10.0206	0.307931	9.41628	10.625	Female
965	9.86517	0.313969	9.24897	10.4814	Male
965	10.0212	0.307906	9.41694	10.6255	Female
966	9.86577	0.313946	9.24962	10.4819	Male
966	10.0218	0.307881	9.4176	10.6261	Female
967	9.86638	0.313923	9.25027	10.4825	Male
967	10.0225	0.307856	9.41825	10.6267	Female
968	9.86697	0.3139	9.25091	10.483	Male
968	10.0231	0.307831	9.4189	10.6272	Female
969	9.86757	0.313876	9.25156	10.4836	Male
969	10.0236	0.307805	9.41954	10.6277	Female
970	9.86817	0.313852	9.2522	10.4841	Male
970	10.0242	0.307779	9.42019	10.6283	Female
971	9.86876	0.313828	9.25283	10.4847	Male
971	10.0248	0.307753	9.42083	10.6288	Female
972	9.86934	0.313803	9.25347	10.4852	Male
972	10.0254	0.307727	9.42147	10.6294	Female
973	9.86993	0.313779	9.2541	10.4858	Male
973	10.026	0.307701	9.42211	10.6299	Female
974	9.87051	0.313754	9.25473	10.4863	Male
974	10.0266	0.307674	9.42274	10.6304	Female
975	9.87109	0.313729	9.25536	10.4868	Male
975	10.0272	0.307647	9.42337	10.631	Female
976	9.87167	0.313704	9.25599	10.4873	Male
976	10.0277	0.30762	9.424	10.6315	Female
977	9.87224	0.313679	9.25661	10.4879	Male
977	10.0283	0.307593	9.42463	10.632	Female
978	9.87281	0.313654	9.25723	10.4884	Male
978	10.0289	0.307566	9.42525	10.6325	Female
979	9.87338	0.313628	9.25785	10.4889	Male
979	10.0295	0.307538	9.42587	10.633	Female
980	9.87394	0.313602	9.25846	10.4894	Male
980	10.03	0.30751	9.42649	10.6335	Female
981	9.8745	0.313576	9.25907	10.4899	Male
981	10.0306	0.307482	9.42711	10.634	Female
982	9.87506	0.31355	9.25968	10.4904	Male
982	10.0311	0.307454	9.42772	10.6346	Female
983	9.87562	0.313524	9.26029	10.4909	Male
983	10.0317	0.307426	9.42834	10.6351	Female
984	9.87617	0.313498	9.2609	10.4914	Male
984	10.0322	0.307397	9.42895	10.6355	Female
985	9.87672	0.313471	9.2615	10.4919	Male
985	10.0328	0.307369	9.42955	10.636	Female
986	9.87727	0.313444	9.2621	10.4924	Male
986	10.0333	0.30734	9.43016	10.6365	Female
987	9.87782	0.313417	9.2627	10.4929	Male
987	10.0339	0.307311	9.43076	10.637	Female
988	9.87836	0.31339	9.2633	10.4934	Male
988	10.0344	0.307282	9.43136	10.6375	Female
989	9.8789	0.313363	9.26389	10.4939	Male
989	10.035	0.307252	9.43196	10.638	Female
990	9.87944	0.313336	9.26448	10.4944	Male
990	10.0355	0.307223	9.43255	10.6385	Female
991	9.87997	0.313309	9.26507	10.4949	Male
991	10.036	0.307193	9.43315	10.6389	Female
992	9.8805	0.313281	9.26565	10.4954	Male
992	10.0366	0.307163	9.43374	10.6394	Female
993	9.88103	0.313253	9.26624	10.4958	Male
993	10.0371	0.307134	9.43432	10.6399	Female
994	9.88156	0.313226	9.26682	10.4963	Male
994	10.0376	0.307104	9.43491	10.6404	Female
995	9.88209	0.313198	9.2674	10.4968	Male
995	10.0382	0.307073	9.43549	10.6408	Female
996	9.88261	0.31317	9.26798	10.4972	Male
996	10.0387	0.307043	9.43608	10.6413	Female
997	9.88313	0.313142	9.26855	10.4977	Male
997	10.0392	0.307013	9.43666	10.6417	Female
998	9.88364	0.313113	9.26912	10.4982	Male
998	10.0397	0.306982	9.43723	10.6422	Female
999	9.88416	0.313085	9.26969	10.4986	Male
[truncated: 499 more rows]

## Sheet: Fig2F_BroadAlphaPeakAmplitude
x	predicted	std.error	conf.low	conf.high	group_x	group_y	min	group	max
0	0.289018	0.0335767	0.223114	0.354923	Male	Male	0.289018
0	0.284949	0.0328921	0.220388	0.34951	Female	Female	0.284949
1	0.289358	0.0335605	0.223485	0.355231	Male
1	0.285288	0.0328754	0.22076	0.349816	Female
2	0.289697	0.0335444	0.223856	0.355539	Male
2	0.285628	0.0328588	0.221132	0.350123	Female
3	0.290037	0.0335283	0.224227	0.355846	Male
3	0.285967	0.0328422	0.221504	0.35043	Female
4	0.290376	0.0335123	0.224598	0.356154	Male
4	0.286306	0.0328257	0.221876	0.350737	Female
5	0.290716	0.0334964	0.224969	0.356463	Male
5	0.286646	0.0328092	0.222248	0.351044	Female
6	0.291055	0.0334805	0.225339	0.356771	Male
6	0.286985	0.0327927	0.22262	0.351351	Female
7	0.291394	0.0334646	0.22571	0.357079	Male
7	0.287325	0.0327763	0.222991	0.351659	Female
8	0.291734	0.0334488	0.22608	0.357388	Male
8	0.287664	0.03276	0.223363	0.351966	Female
9	0.292073	0.033433	0.226451	0.357696	Male
9	0.288004	0.0327437	0.223734	0.352273	Female
10	0.292413	0.0334173	0.226821	0.358005	Male
10	0.288343	0.0327274	0.224105	0.352581	Female
11	0.292752	0.0334017	0.227191	0.358313	Male
11	0.288683	0.0327112	0.224477	0.352889	Female
12	0.293092	0.0333861	0.227561	0.358622	Male
12	0.289022	0.0326951	0.224848	0.353196	Female
13	0.293431	0.0333705	0.227931	0.358931	Male
13	0.289361	0.032679	0.225219	0.353504	Female
14	0.293771	0.033355	0.228301	0.35924	Male
14	0.289701	0.032663	0.22559	0.353812	Female
15	0.29411	0.0333396	0.228671	0.359549	Male
15	0.29004	0.032647	0.225961	0.35412	Female
16	0.294449	0.0333242	0.22904	0.359858	Male
16	0.29038	0.032631	0.226331	0.354428	Female
17	0.294789	0.0333088	0.22941	0.360168	Male
17	0.290719	0.0326151	0.226702	0.354737	Female
18	0.295128	0.0332935	0.22978	0.360477	Male
18	0.291059	0.0325993	0.227072	0.355045	Female
19	0.295468	0.0332782	0.230149	0.360787	Male
19	0.291398	0.0325835	0.227443	0.355353	Female
20	0.295807	0.033263	0.230518	0.361096	Male
20	0.291738	0.0325678	0.227813	0.355662	Female
21	0.296147	0.0332479	0.230887	0.361406	Male
21	0.292077	0.0325521	0.228183	0.355971	Female
22	0.296486	0.0332328	0.231256	0.361716	Male
22	0.292416	0.0325365	0.228554	0.356279	Female
23	0.296826	0.0332177	0.231625	0.362026	Male
23	0.292756	0.0325209	0.228924	0.356588	Female
24	0.297165	0.0332027	0.231994	0.362336	Male
24	0.293095	0.0325054	0.229294	0.356897	Female
25	0.297504	0.0331878	0.232363	0.362646	Male
25	0.293435	0.0324899	0.229663	0.357206	Female
26	0.297844	0.0331729	0.232732	0.362956	Male
26	0.293774	0.0324745	0.230033	0.357515	Female
27	0.298183	0.033158	0.2331	0.363266	Male
27	0.294114	0.0324591	0.230403	0.357825	Female
28	0.298523	0.0331432	0.233469	0.363577	Male
28	0.294453	0.0324438	0.230772	0.358134	Female
29	0.298862	0.0331285	0.233837	0.363887	Male
29	0.294793	0.0324285	0.231142	0.358444	Female
30	0.299202	0.0331138	0.234206	0.364198	Male
30	0.295132	0.0324133	0.231511	0.358753	Female
31	0.299541	0.0330992	0.234574	0.364508	Male
31	0.295471	0.0323981	0.23188	0.359063	Female
32	0.299881	0.0330846	0.234942	0.364819	Male
32	0.295811	0.032383	0.232249	0.359373	Female
33	0.30022	0.03307	0.23531	0.36513	Male
33	0.29615	0.0323679	0.232618	0.359683	Female
34	0.300559	0.0330556	0.235678	0.365441	Male
34	0.29649	0.0323529	0.232987	0.359992	Female
35	0.300899	0.0330411	0.236045	0.365752	Male
35	0.296829	0.032338	0.233356	0.360303	Female
36	0.301238	0.0330267	0.236413	0.366064	Male
36	0.297169	0.0323231	0.233725	0.360613	Female
37	0.301578	0.0330124	0.236781	0.366375	Male
37	0.297508	0.0323082	0.234093	0.360923	Female
38	0.301917	0.0329981	0.237148	0.366686	Male
38	0.297848	0.0322934	0.234462	0.361233	Female
39	0.302257	0.0329839	0.237516	0.366998	Male
39	0.298187	0.0322787	0.23483	0.361544	Female
40	0.302596	0.0329697	0.237883	0.367309	Male
40	0.298526	0.032264	0.235198	0.361855	Female
41	0.302936	0.0329556	0.23825	0.367621	Male
41	0.298866	0.0322494	0.235567	0.362165	Female
42	0.303275	0.0329415	0.238617	0.367933	Male
42	0.299205	0.0322348	0.235935	0.362476	Female
43	0.303614	0.0329275	0.238984	0.368245	Male
43	0.299545	0.0322202	0.236303	0.362787	Female
44	0.303954	0.0329136	0.239351	0.368557	Male
44	0.299884	0.0322058	0.23667	0.363098	Female
45	0.304293	0.0328996	0.239718	0.368869	Male
45	0.300224	0.0321913	0.237038	0.363409	Female
46	0.304633	0.0328858	0.240084	0.369181	Male
46	0.300563	0.032177	0.237406	0.36372	Female
47	0.304972	0.032872	0.240451	0.369494	Male
47	0.300903	0.0321626	0.237773	0.364032	Female
48	0.305312	0.0328582	0.240817	0.369806	Male
48	0.301242	0.0321484	0.238141	0.364343	Female
49	0.305651	0.0328445	0.241184	0.370119	Male
49	0.301581	0.0321342	0.238508	0.364655	Female
50	0.305991	0.0328309	0.24155	0.370431	Male
50	0.301921	0.03212	0.238875	0.364966	Female
51	0.30633	0.0328173	0.241916	0.370744	Male
51	0.30226	0.0321059	0.239243	0.365278	Female
52	0.306669	0.0328037	0.242282	0.371057	Male
52	0.3026	0.0320918	0.23961	0.36559	Female
53	0.307009	0.0327902	0.242648	0.37137	Male
53	0.302939	0.0320778	0.239977	0.365902	Female
54	0.307348	0.0327768	0.243014	0.371683	Male
54	0.303279	0.0320639	0.240343	0.366214	Female
55	0.307688	0.0327634	0.243379	0.371996	Male
55	0.303618	0.03205	0.24071	0.366526	Female
56	0.308027	0.0327501	0.243745	0.372309	Male
56	0.303958	0.0320362	0.241077	0.366838	Female
57	0.308367	0.0327368	0.244111	0.372623	Male
57	0.304297	0.0320224	0.241443	0.367151	Female
58	0.308706	0.0327236	0.244476	0.372936	Male
58	0.304636	0.0320086	0.24181	0.367463	Female
59	0.309046	0.0327104	0.244841	0.37325	Male
59	0.304976	0.031995	0.242176	0.367776	Female
60	0.309385	0.0326973	0.245206	0.373564	Male
60	0.305315	0.0319813	0.242542	0.368089	Female
61	0.309724	0.0326842	0.245572	0.373877	Male
61	0.305655	0.0319678	0.242908	0.368401	Female
62	0.310064	0.0326712	0.245937	0.374191	Male
62	0.305994	0.0319543	0.243274	0.368714	Female
63	0.310403	0.0326582	0.246301	0.374505	Male
63	0.306334	0.0319408	0.24364	0.369027	Female
64	0.310743	0.0326453	0.246666	0.374819	Male
64	0.306673	0.0319274	0.244006	0.369341	Female
65	0.311082	0.0326325	0.247031	0.375134	Male
65	0.307013	0.031914	0.244371	0.369654	Female
66	0.311422	0.0326197	0.247395	0.375448	Male
66	0.307352	0.0319007	0.244737	0.369967	Female
67	0.311761	0.032607	0.24776	0.375762	Male
67	0.307691	0.0318875	0.245102	0.370281	Female
68	0.312101	0.0325943	0.248124	0.376077	Male
68	0.308031	0.0318743	0.245468	0.370594	Female
69	0.31244	0.0325816	0.248488	0.376392	Male
69	0.30837	0.0318612	0.245833	0.370908	Female
70	0.312779	0.0325691	0.248853	0.376706	Male
70	0.30871	0.0318481	0.246198	0.371222	Female
71	0.313119	0.0325565	0.249217	0.377021	Male
71	0.309049	0.0318351	0.246563	0.371535	Female
72	0.313458	0.0325441	0.249581	0.377336	Male
72	0.309389	0.0318221	0.246928	0.371849	Female
73	0.313798	0.0325316	0.249944	0.377651	Male
73	0.309728	0.0318092	0.247293	0.372164	Female
74	0.314137	0.0325193	0.250308	0.377966	Male
74	0.310068	0.0317964	0.247657	0.372478	Female
75	0.314477	0.032507	0.250672	0.378282	Male
75	0.310407	0.0317836	0.248022	0.372792	Female
76	0.314816	0.0324947	0.251035	0.378597	Male
76	0.310746	0.0317708	0.248386	0.373107	Female
77	0.315156	0.0324825	0.251399	0.378913	Male
77	0.311086	0.0317581	0.248751	0.373421	Female
78	0.315495	0.0324704	0.251762	0.379228	Male
78	0.311425	0.0317455	0.249115	0.373736	Female
79	0.315834	0.0324583	0.252125	0.379544	Male
79	0.311765	0.0317329	0.249479	0.37405	Female
80	0.316174	0.0324462	0.252488	0.37986	Male
80	0.312104	0.0317204	0.249843	0.374365	Female
81	0.316513	0.0324343	0.252851	0.380176	Male
81	0.312444	0.0317079	0.250207	0.37468	Female
82	0.316853	0.0324223	0.253214	0.380492	Male
82	0.312783	0.0316955	0.250571	0.374995	Female
83	0.317192	0.0324105	0.253577	0.380808	Male
83	0.313123	0.0316831	0.250935	0.375311	Female
84	0.317532	0.0323986	0.253939	0.381124	Male
84	0.313462	0.0316708	0.251298	0.375626	Female
85	0.317871	0.0323869	0.254302	0.38144	Male
85	0.313801	0.0316586	0.251662	0.375941	Female
86	0.318211	0.0323752	0.254664	0.381757	Male
86	0.314141	0.0316464	0.252025	0.376257	Female
87	0.31855	0.0323635	0.255027	0.382073	Male
87	0.31448	0.0316343	0.252388	0.376572	Female
88	0.318889	0.0323519	0.255389	0.38239	Male
88	0.31482	0.0316222	0.252751	0.376888	Female
89	0.319229	0.0323404	0.255751	0.382707	Male
89	0.315159	0.0316102	0.253114	0.377204	Female
90	0.319568	0.0323289	0.256113	0.383024	Male
90	0.315499	0.0315982	0.253477	0.37752	Female
91	0.319908	0.0323175	0.256475	0.383341	Male
91	0.315838	0.0315863	0.25384	0.377836	Female
92	0.320247	0.0323061	0.256837	0.383658	Male
92	0.316178	0.0315745	0.254203	0.378152	Female
93	0.320587	0.0322948	0.257198	0.383975	Male
93	0.316517	0.0315627	0.254566	0.378469	Female
94	0.320926	0.0322835	0.25756	0.384292	Male
94	0.316856	0.0315509	0.254928	0.378785	Female
95	0.321266	0.0322723	0.257921	0.38461	Male
95	0.317196	0.0315392	0.25529	0.379101	Female
96	0.321605	0.0322611	0.258283	0.384927	Male
96	0.317535	0.0315276	0.255653	0.379418	Female
97	0.321944	0.03225	0.258644	0.385245	Male
97	0.317875	0.031516	0.256015	0.379735	Female
98	0.322284	0.032239	0.259005	0.385563	Male
98	0.318214	0.0315045	0.256377	0.380052	Female
99	0.322623	0.032228	0.259366	0.385881	Male
99	0.318554	0.0314931	0.256739	0.380369	Female
100	0.322963	0.0322171	0.259727	0.386199	Male
100	0.318893	0.0314817	0.257101	0.380686	Female
101	0.323302	0.0322062	0.260088	0.386517	Male
101	0.319233	0.0314703	0.257462	0.381003	Female
102	0.323642	0.0321954	0.260448	0.386835	Male
102	0.319572	0.031459	0.257824	0.38132	Female
103	0.323981	0.0321846	0.260809	0.387153	Male
103	0.319911	0.0314478	0.258185	0.381638	Female
104	0.324321	0.0321739	0.261169	0.387472	Male
104	0.320251	0.0314366	0.258547	0.381955	Female
105	0.32466	0.0321633	0.26153	0.38779	Male
105	0.32059	0.0314255	0.258908	0.382273	Female
106	0.324999	0.0321527	0.26189	0.388109	Male
106	0.32093	0.0314145	0.259269	0.38259	Female
107	0.325339	0.0321421	0.26225	0.388428	Male
107	0.321269	0.0314035	0.25963	0.382908	Female
108	0.325678	0.0321316	0.26261	0.388747	Male
108	0.321609	0.0313925	0.259991	0.383226	Female
109	0.326018	0.0321212	0.26297	0.389066	Male
109	0.321948	0.0313816	0.260352	0.383544	Female
110	0.326357	0.0321109	0.26333	0.389385	Male
110	0.322288	0.0313708	0.260713	0.383863	Female
111	0.326697	0.0321005	0.263689	0.389704	Male
111	0.322627	0.03136	0.261073	0.384181	Female
112	0.327036	0.0320903	0.264049	0.390023	Male
112	0.322966	0.0313493	0.261434	0.384499	Female
113	0.327376	0.0320801	0.264408	0.390343	Male
113	0.323306	0.0313387	0.261794	0.384818	Female
114	0.327715	0.0320699	0.264768	0.390662	Male
114	0.323645	0.0313281	0.262154	0.385136	Female
115	0.328054	0.0320599	0.265127	0.390982	Male
115	0.323985	0.0313175	0.262514	0.385455	Female
116	0.328394	0.0320498	0.265486	0.391302	Male
116	0.324324	0.0313071	0.262874	0.385774	Female
117	0.328733	0.0320399	0.265845	0.391621	Male
117	0.324664	0.0312966	0.263234	0.386093	Female
118	0.329073	0.0320299	0.266204	0.391941	Male
118	0.325003	0.0312863	0.263594	0.386412	Female
119	0.329412	0.0320201	0.266563	0.392262	Male
119	0.325343	0.031276	0.263954	0.386731	Female
120	0.329752	0.0320103	0.266922	0.392582	Male
120	0.325682	0.0312657	0.264313	0.387051	Female
121	0.330091	0.0320005	0.26728	0.392902	Male
121	0.326021	0.0312555	0.264673	0.38737	Female
122	0.330431	0.0319908	0.267639	0.393222	Male
122	0.326361	0.0312454	0.265032	0.38769	Female
123	0.33077	0.0319812	0.267997	0.393543	Male
123	0.3267	0.0312353	0.265391	0.388009	Female
124	0.331109	0.0319716	0.268355	0.393864	Male
124	0.32704	0.0312253	0.26575	0.388329	Female
125	0.331449	0.0319621	0.268713	0.394184	Male
125	0.327379	0.0312153	0.266109	0.388649	Female
126	0.331788	0.0319527	0.269071	0.394505	Male
126	0.327719	0.0312054	0.266468	0.388969	Female
127	0.332128	0.0319433	0.269429	0.394826	Male
127	0.328058	0.0311956	0.266827	0.389289	Female
128	0.332467	0.0319339	0.269787	0.395147	Male
128	0.328398	0.0311858	0.267186	0.389609	Female
129	0.332807	0.0319246	0.270145	0.395469	Male
129	0.328737	0.0311761	0.267544	0.38993	Female
130	0.333146	0.0319154	0.270502	0.39579	Male
130	0.329076	0.0311664	0.267903	0.39025	Female
131	0.333486	0.0319062	0.27086	0.396111	Male
131	0.329416	0.0311568	0.268261	0.390571	Female
132	0.333825	0.0318971	0.271217	0.396433	Male
132	0.329755	0.0311473	0.268619	0.390891	Female
133	0.334164	0.0318881	0.271574	0.396755	Male
133	0.330095	0.0311378	0.268977	0.391212	Female
134	0.334504	0.0318791	0.271931	0.397076	Male
134	0.330434	0.0311283	0.269335	0.391533	Female
135	0.334843	0.0318701	0.272288	0.397398	Male
135	0.330774	0.031119	0.269693	0.391854	Female
136	0.335183	0.0318612	0.272645	0.39772	Male
136	0.331113	0.0311096	0.270051	0.392175	Female
137	0.335522	0.0318524	0.273002	0.398042	Male
137	0.331453	0.0311004	0.270408	0.392497	Female
138	0.335862	0.0318436	0.273359	0.398365	Male
138	0.331792	0.0310912	0.270766	0.392818	Female
139	0.336201	0.0318349	0.273715	0.398687	Male
139	0.332131	0.0310821	0.271123	0.39314	Female
140	0.336541	0.0318263	0.274072	0.399009	Male
140	0.332471	0.031073	0.271481	0.393461	Female
141	0.33688	0.0318177	0.274428	0.399332	Male
141	0.33281	0.031064	0.271838	0.393783	Female
142	0.337219	0.0318091	0.274784	0.399655	Male
142	0.33315	0.031055	0.272195	0.394105	Female
143	0.337559	0.0318007	0.27514	0.399978	Male
143	0.333489	0.0310461	0.272552	0.394427	Female
144	0.337898	0.0317922	0.275496	0.4003	Male
144	0.333829	0.0310373	0.272908	0.394749	Female
145	0.338238	0.0317839	0.275852	0.400623	Male
145	0.334168	0.0310285	0.273265	0.395071	Female
146	0.338577	0.0317756	0.276208	0.400947	Male
146	0.334508	0.0310198	0.273622	0.395393	Female
147	0.338917	0.0317673	0.276563	0.40127	Male
147	0.334847	0.0310111	0.273978	0.395716	Female
148	0.339256	0.0317591	0.276919	0.401593	Male
148	0.335186	0.0310025	0.274334	0.396038	Female
149	0.339596	0.031751	0.277274	0.401917	Male
149	0.335526	0.0309939	0.274691	0.396361	Female
150	0.339935	0.031743	0.27763	0.40224	Male
150	0.335865	0.0309855	0.275047	0.396684	Female
151	0.340274	0.0317349	0.277985	0.402564	Male
151	0.336205	0.030977	0.275403	0.397007	Female
152	0.340614	0.031727	0.27834	0.402888	Male
152	0.336544	0.0309687	0.275759	0.39733	Female
153	0.340953	0.0317191	0.278695	0.403212	Male
153	0.336884	0.0309604	0.276114	0.397653	Female
154	0.341293	0.0317113	0.27905	0.403536	Male
154	0.337223	0.0309521	0.27647	0.397976	Female
155	0.341632	0.0317035	0.279404	0.40386	Male
155	0.337563	0.0309439	0.276825	0.3983	Female
156	0.341972	0.0316958	0.279759	0.404184	Male
156	0.337902	0.0309358	0.277181	0.398623	Female
157	0.342311	0.0316881	0.280113	0.404509	Male
157	0.338241	0.0309277	0.277536	0.398947	Female
158	0.342651	0.0316805	0.280468	0.404833	Male
158	0.338581	0.0309197	0.277891	0.39927	Female
159	0.34299	0.031673	0.280822	0.405158	Male
159	0.33892	0.0309118	0.278246	0.399594	Female
160	0.343329	0.0316655	0.281176	0.405483	Male
160	0.33926	0.0309039	0.278601	0.399918	Female
161	0.343669	0.031658	0.28153	0.405808	Male
161	0.339599	0.0308961	0.278956	0.400242	Female
162	0.344008	0.0316507	0.281884	0.406133	Male
162	0.339939	0.0308883	0.279311	0.400567	Female
163	0.344348	0.0316434	0.282238	0.406458	Male
163	0.340278	0.0308806	0.279665	0.400891	Female
164	0.344687	0.0316361	0.282591	0.406783	Male
164	0.340618	0.030873	0.28002	0.401215	Female
165	0.345027	0.0316289	0.282945	0.407108	Male
165	0.340957	0.0308654	0.280374	0.40154	Female
166	0.345366	0.0316218	0.283298	0.407434	Male
166	0.341296	0.0308579	0.280728	0.401865	Female
167	0.345705	0.0316147	0.283652	0.407759	Male
167	0.341636	0.0308504	0.281082	0.402189	Female
168	0.346045	0.0316077	0.284005	0.408085	Male
168	0.341975	0.030843	0.281436	0.402514	Female
169	0.346384	0.0316008	0.284358	0.408411	Male
169	0.342315	0.0308356	0.28179	0.402839	Female
170	0.346724	0.0315939	0.284711	0.408737	Male
170	0.342654	0.0308284	0.282144	0.403164	Female
171	0.347063	0.031587	0.285064	0.409063	Male
171	0.342994	0.0308211	0.282498	0.40349	Female
172	0.347403	0.0315803	0.285417	0.409389	Male
172	0.343333	0.030814	0.282851	0.403815	Female
173	0.347742	0.0315736	0.285769	0.409715	Male
173	0.343673	0.0308069	0.283204	0.404141	Female
174	0.348082	0.0315669	0.286122	0.410041	Male
174	0.344012	0.0307998	0.283558	0.404466	Female
175	0.348421	0.0315603	0.286474	0.410368	Male
175	0.344351	0.0307929	0.283911	0.404792	Female
176	0.34876	0.0315538	0.286826	0.410695	Male
176	0.344691	0.0307859	0.284264	0.405118	Female
177	0.3491	0.0315473	0.287179	0.411021	Male
177	0.34503	0.0307791	0.284617	0.405444	Female
178	0.349439	0.0315409	0.287531	0.411348	Male
178	0.34537	0.0307723	0.28497	0.40577	Female
179	0.349779	0.0315345	0.287883	0.411675	Male
179	0.345709	0.0307656	0.285322	0.406096	Female
180	0.350118	0.0315282	0.288234	0.412002	Male
180	0.346049	0.0307589	0.285675	0.406422	Female
181	0.350458	0.031522	0.288586	0.412329	Male
181	0.346388	0.0307523	0.286027	0.406749	Female
182	0.350797	0.0315158	0.288938	0.412657	Male
182	0.346727	0.0307457	0.286379	0.407075	Female
183	0.351137	0.0315097	0.289289	0.412984	Male
183	0.347067	0.0307392	0.286732	0.407402	Female
184	0.351476	0.0315036	0.28964	0.413312	Male
184	0.347406	0.0307328	0.287084	0.407729	Female
185	0.351815	0.0314976	0.289991	0.413639	Male
185	0.347746	0.0307264	0.287436	0.408056	Female
186	0.352155	0.0314917	0.290343	0.413967	Male
186	0.348085	0.0307201	0.287787	0.408383	Female
187	0.352494	0.0314858	0.290693	0.414295	Male
187	0.348425	0.0307139	0.288139	0.40871	Female
188	0.352833	0.03148	0.291044	0.414623	Male
188	0.348764	0.0307077	0.288491	0.409037	Female
189	0.353173	0.0314742	0.291395	0.414951	Male
189	0.349103	0.0307016	0.288842	0.409365	Female
190	0.353512	0.0314685	0.291745	0.415279	Male
190	0.349443	0.0306955	0.289193	0.409692	Female
191	0.353852	0.0314629	0.292096	0.415607	Male
191	0.349782	0.0306895	0.289544	0.41002	Female
192	0.354191	0.0314573	0.292446	0.415936	Male
192	0.350121	0.0306836	0.289895	0.410347	Female
193	0.35453	0.0314518	0.292796	0.416264	Male
193	0.350461	0.0306777	0.290246	0.410675	Female
194	0.354869	0.0314463	0.293146	0.416593	Male
194	0.3508	0.0306719	0.290597	0.411003	Female
195	0.355209	0.0314409	0.293496	0.416921	Male
195	0.351139	0.0306661	0.290947	0.411331	Female
196	0.355548	0.0314356	0.293846	0.41725	Male
196	0.351478	0.0306604	0.291298	0.411659	Female
197	0.355887	0.0314303	0.294195	0.417579	Male
197	0.351817	0.0306548	0.291648	0.411987	Female
198	0.356226	0.0314251	0.294545	0.417908	Male
198	0.352157	0.0306492	0.291998	0.412315	Female
199	0.356565	0.03142	0.294894	0.418237	Male
199	0.352496	0.0306437	0.292348	0.412643	Female
200	0.356904	0.0314149	0.295243	0.418566	Male
200	0.352835	0.0306383	0.292697	0.412972	Female
201	0.357243	0.0314098	0.295592	0.418895	Male
201	0.353174	0.0306329	0.293047	0.4133	Female
202	0.357582	0.0314049	0.29594	0.419224	Male
202	0.353513	0.0306276	0.293396	0.413629	Female
203	0.357921	0.0313999	0.296289	0.419553	Male
203	0.353851	0.0306223	0.293746	0.413957	Female
204	0.35826	0.0313951	0.296637	0.419883	Male
204	0.35419	0.0306172	0.294095	0.414286	Female
205	0.358599	0.0313903	0.296986	0.420212	Male
205	0.354529	0.030612	0.294444	0.414615	Female
206	0.358937	0.0313856	0.297334	0.420541	Male
206	0.354868	0.030607	0.294792	0.414943	Female
207	0.359276	0.0313809	0.297681	0.420871	Male
207	0.355206	0.0306019	0.295141	0.415272	Female
208	0.359615	0.0313763	0.298029	0.4212	Male
208	0.355545	0.030597	0.295489	0.415601	Female
209	0.359953	0.0313718	0.298376	0.42153	Male
209	0.355884	0.0305921	0.295837	0.41593	Female
210	0.360292	0.0313673	0.298724	0.42186	Male
210	0.356222	0.0305873	0.296185	0.416259	Female
211	0.36063	0.0313629	0.299071	0.422189	Male
211	0.35656	0.0305826	0.296532	0.416588	Female
212	0.360968	0.0313585	0.299417	0.422519	Male
212	0.356898	0.0305779	0.29688	0.416917	Female
213	0.361306	0.0313542	0.299764	0.422849	Male
213	0.357237	0.0305732	0.297227	0.417246	Female
214	0.361644	0.0313499	0.30011	0.423178	Male
214	0.357575	0.0305687	0.297574	0.417575	Female
215	0.361982	0.0313458	0.300456	0.423508	Male
215	0.357913	0.0305642	0.297921	0.417904	Female
216	0.36232	0.0313417	0.300802	0.423838	Male
216	0.35825	0.0305597	0.298267	0.418233	Female
217	0.362658	0.0313376	0.301148	0.424167	Male
217	0.358588	0.0305553	0.298614	0.418562	Female
218	0.362995	0.0313336	0.301493	0.424497	Male
218	0.358926	0.030551	0.29896	0.418891	Female
219	0.363333	0.0313297	0.301838	0.424827	Male
219	0.359263	0.0305468	0.299305	0.419221	Female
220	0.36367	0.0313258	0.302183	0.425157	Male
220	0.3596	0.0305426	0.299651	0.41955	Female
221	0.364007	0.031322	0.302528	0.425486	Male
221	0.359937	0.0305385	0.299996	0.419879	Female
222	0.364344	0.0313182	0.302872	0.425816	Male
222	0.360274	0.0305344	0.300341	0.420208	Female
223	0.364681	0.0313145	0.303216	0.426145	Male
223	0.360611	0.0305304	0.300686	0.420537	Female
224	0.365018	0.0313109	0.30356	0.426475	Male
224	0.360948	0.0305265	0.30103	0.420866	Female
225	0.365354	0.0313074	0.303904	0.426805	Male
225	0.361285	0.0305226	0.301375	0.421195	Female
226	0.365691	0.0313038	0.304247	0.427134	Male
226	0.361621	0.0305188	0.301718	0.421524	Female
227	0.366027	0.0313004	0.30459	0.427464	Male
227	0.361957	0.030515	0.302062	0.421852	Female
228	0.366363	0.031297	0.304933	0.427793	Male
228	0.362293	0.0305113	0.302405	0.422181	Female
229	0.366699	0.0312937	0.305275	0.428122	Male
229	0.362629	0.0305077	0.302748	0.42251	Female
230	0.367034	0.0312904	0.305617	0.428451	Male
230	0.362965	0.0305042	0.303091	0.422838	Female
231	0.36737	0.0312872	0.305959	0.428781	Male
231	0.3633	0.0305007	0.303433	0.423167	Female
232	0.367705	0.0312841	0.3063	0.42911	Male
232	0.363635	0.0304972	0.303775	0.423495	Female
233	0.36804	0.031281	0.306641	0.429439	Male
233	0.36397	0.0304938	0.304117	0.423824	Female
234	0.368375	0.031278	0.306982	0.429767	Male
234	0.364305	0.0304905	0.304458	0.424152	Female
235	0.368709	0.031275	0.307322	0.430096	Male
235	0.36464	0.0304873	0.304799	0.42448	Female
236	0.369044	0.0312721	0.307662	0.430425	Male
236	0.364974	0.0304841	0.305139	0.424808	Female
237	0.369378	0.0312693	0.308002	0.430753	Male
237	0.365308	0.030481	0.30548	0.425136	Female
238	0.369711	0.0312665	0.308341	0.431082	Male
238	0.365642	0.0304779	0.30582	0.425464	Female
239	0.370045	0.0312638	0.30868	0.43141	Male
239	0.365975	0.0304749	0.306159	0.425792	Female
240	0.370378	0.0312611	0.309019	0.431738	Male
240	0.366309	0.030472	0.306498	0.426119	Female
241	0.370712	0.0312585	0.309357	0.432066	Male
241	0.366642	0.0304691	0.306837	0.426447	Female
242	0.371044	0.031256	0.309695	0.432394	Male
242	0.366975	0.0304663	0.307175	0.426774	Female
243	0.371377	0.0312535	0.310032	0.432722	Male
243	0.367307	0.0304635	0.307513	0.427101	Female
244	0.371709	0.0312511	0.310369	0.433049	Male
244	0.36764	0.0304608	0.307851	0.427428	Female
245	0.372041	0.0312487	0.310706	0.433376	Male
245	0.367971	0.0304582	0.308188	0.427755	Female
246	0.372373	0.0312464	0.311042	0.433704	Male
246	0.368303	0.0304556	0.308525	0.428082	Female
247	0.372704	0.0312442	0.311378	0.434031	Male
247	0.368635	0.0304531	0.308861	0.428408	Female
248	0.373035	0.031242	0.311713	0.434357	Male
248	0.368966	0.0304506	0.309197	0.428734	Female
249	0.373366	0.0312399	0.312048	0.434684	Male
249	0.369296	0.0304482	0.309532	0.42906	Female
250	0.373696	0.0312378	0.312383	0.43501	Male
250	0.369627	0.0304459	0.309867	0.429386	Female
251	0.374027	0.0312358	0.312717	0.435337	Male
251	0.369957	0.0304436	0.310202	0.429712	Female
252	0.374356	0.0312339	0.31305	0.435663	Male
252	0.370287	0.0304414	0.310536	0.430037	Female
253	0.374686	0.031232	0.313383	0.435988	Male
253	0.370616	0.0304393	0.31087	0.430363	Female
254	0.375015	0.0312301	0.313716	0.436314	Male
254	0.370945	0.0304372	0.311203	0.430688	Female
255	0.375344	0.0312284	0.314048	0.436639	Male
255	0.371274	0.0304351	0.311536	0.431013	Female
256	0.375672	0.0312266	0.31438	0.436964	Male
256	0.371603	0.0304332	0.311868	0.431337	Female
257	0.376	0.031225	0.314712	0.437289	Male
257	0.371931	0.0304312	0.3122	0.431661	Female
258	0.376328	0.0312234	0.315042	0.437613	Male
258	0.372258	0.0304294	0.312531	0.431985	Female
259	0.376655	0.0312218	0.315373	0.437938	Male
259	0.372586	0.0304276	0.312862	0.432309	Female
260	0.376982	0.0312203	0.315703	0.438262	Male
260	0.372913	0.0304258	0.313192	0.432633	Female
261	0.377309	0.0312189	0.316032	0.438585	Male
261	0.373239	0.0304242	0.313522	0.432956	Female
262	0.377635	0.0312175	0.316361	0.438909	Male
262	0.373565	0.0304225	0.313852	0.433279	Female
263	0.377961	0.0312162	0.316689	0.439232	Male
263	0.373891	0.030421	0.314181	0.433602	Female
264	0.378286	0.0312149	0.317017	0.439555	Male
264	0.374216	0.0304194	0.314509	0.433924	Female
265	0.378611	0.0312137	0.317345	0.439878	Male
265	0.374541	0.030418	0.314837	0.434246	Female
266	0.378936	0.0312125	0.317671	0.4402	Male
266	0.374866	0.0304166	0.315164	0.434568	Female
267	0.37926	0.0312114	0.317998	0.440522	Male
267	0.37519	0.0304152	0.315491	0.434889	Female
268	0.379583	0.0312103	0.318323	0.440843	Male
268	0.375514	0.030414	0.315817	0.435211	Female
269	0.379907	0.0312093	0.318649	0.441165	Male
269	0.375837	0.0304127	0.316143	0.435532	Female
270	0.38023	0.0312084	0.318973	0.441486	Male
270	0.37616	0.0304116	0.316468	0.435852	Female
271	0.380552	0.0312075	0.319298	0.441806	Male
271	0.376482	0.0304104	0.316792	0.436172	Female
272	0.380874	0.0312067	0.319621	0.442127	Male
272	0.376804	0.0304094	0.317116	0.436492	Female
273	0.381195	0.0312059	0.319944	0.442447	Male
273	0.377126	0.0304084	0.31744	0.436812	Female
274	0.381516	0.0312051	0.320267	0.442766	Male
274	0.377447	0.0304074	0.317763	0.437131	Female
275	0.381837	0.0312044	0.320588	0.443085	Male
275	0.377767	0.0304065	0.318085	0.437449	Female
276	0.382157	0.0312038	0.32091	0.443404	Male
276	0.378087	0.0304057	0.318407	0.437768	Female
277	0.382477	0.0312032	0.32123	0.443723	Male
277	0.378407	0.0304049	0.318728	0.438086	Female
278	0.382796	0.0312027	0.321551	0.444041	Male
278	0.378726	0.0304041	0.319048	0.438403	Female
279	0.383114	0.0312022	0.32187	0.444358	Male
279	0.379045	0.0304034	0.319368	0.438721	Female
280	0.383432	0.0312018	0.322189	0.444675	Male
280	0.379363	0.0304028	0.319688	0.439038	Female
281	0.38375	0.0312014	0.322507	0.444992	Male
281	0.37968	0.0304022	0.320006	0.439354	Female
282	0.384067	0.0312011	0.322825	0.445309	Male
282	0.379997	0.0304017	0.320325	0.43967	Female
283	0.384383	0.0312008	0.323142	0.445625	Male
283	0.380314	0.0304012	0.320642	0.439986	Female
284	0.384699	0.0312006	0.323459	0.44594	Male
284	0.38063	0.0304008	0.320959	0.440301	Female
285	0.385015	0.0312004	0.323774	0.446255	Male
285	0.380945	0.0304004	0.321275	0.440615	Female
286	0.38533	0.0312003	0.32409	0.44657	Male
286	0.38126	0.0304	0.321591	0.44093	Female
287	0.385644	0.0312002	0.324404	0.446884	Male
287	0.381575	0.0303998	0.321906	0.441244	Female
288	0.385958	0.0312001	0.324718	0.447198	Male
288	0.381888	0.0303995	0.32222	0.441557	Female
289	0.386271	0.0312002	0.325031	0.447511	Male
289	0.382202	0.0303994	0.322534	0.44187	Female
290	0.386584	0.0312002	0.325344	0.447824	Male
290	0.382514	0.0303992	0.322847	0.442182	Female
291	0.386896	0.0312003	0.325656	0.448137	Male
291	0.382827	0.0303991	0.323159	0.442494	Female
292	0.387208	0.0312005	0.325967	0.448448	Male
292	0.383138	0.0303991	0.323471	0.442806	Female
293	0.387519	0.0312007	0.326278	0.44876	Male
293	0.383449	0.0303991	0.323781	0.443117	Female
294	0.387829	0.0312009	0.326588	0.449071	Male
294	0.38376	0.0303992	0.324092	0.443427	Female
295	0.388139	0.0312012	0.326897	0.449381	Male
295	0.384069	0.0303993	0.324401	0.443737	Female
296	0.388448	0.0312015	0.327205	0.449691	Male
296	0.384378	0.0303994	0.32471	0.444047	Female
297	0.388757	0.0312019	0.327513	0.45	Male
297	0.384687	0.0303996	0.325018	0.444356	Female
298	0.389065	0.0312023	0.32782	0.450309	Male
298	0.384995	0.0303999	0.325326	0.444664	Female
299	0.389372	0.0312028	0.328127	0.450617	Male
299	0.385302	0.0304002	0.325633	0.444972	Female
300	0.389679	0.0312033	0.328433	0.450925	Male
300	0.385609	0.0304005	0.325939	0.445279	Female
301	0.389985	0.0312038	0.328737	0.451232	Male
301	0.385915	0.0304009	0.326244	0.445586	Female
302	0.39029	0.0312044	0.329042	0.451538	Male
302	0.38622	0.0304013	0.326549	0.445892	Female
303	0.390595	0.0312051	0.329345	0.451844	Male
303	0.386525	0.0304017	0.326852	0.446198	Female
304	0.390899	0.0312057	0.329648	0.45215	Male
304	0.386829	0.0304023	0.327156	0.446503	Female
305	0.391202	0.0312064	0.32995	0.452455	Male
305	0.387133	0.0304028	0.327458	0.446808	Female
306	0.391505	0.0312072	0.330251	0.452759	Male
306	0.387436	0.0304034	0.327759	0.447112	Female
307	0.391807	0.031208	0.330552	0.453063	Male
307	0.387738	0.030404	0.32806	0.447415	Female
308	0.392109	0.0312088	0.330852	0.453366	Male
308	0.388039	0.0304047	0.32836	0.447718	Female
309	0.392409	0.0312097	0.331151	0.453668	Male
309	0.38834	0.0304054	0.32866	0.44802	Female
310	0.39271	0.0312106	0.331449	0.45397	Male
310	0.38864	0.0304062	0.328958	0.448321	Female
311	0.393009	0.0312116	0.331747	0.454271	Male
311	0.388939	0.030407	0.329256	0.448622	Female
312	0.393308	0.0312125	0.332043	0.454572	Male
312	0.389238	0.0304078	0.329553	0.448923	Female
313	0.393605	0.0312136	0.332339	0.454872	Male
313	0.389536	0.0304087	0.329849	0.449222	Female
314	0.393903	0.0312146	0.332634	0.455171	Male
314	0.389833	0.0304096	0.330145	0.449521	Female
315	0.394199	0.0312157	0.332929	0.45547	Male
315	0.39013	0.0304105	0.330439	0.44982	Female
316	0.394495	0.0312168	0.333222	0.455768	Male
316	0.390425	0.0304115	0.330733	0.450117	Female
317	0.39479	0.031218	0.333515	0.456065	Male
317	0.39072	0.0304126	0.331026	0.450414	Female
318	0.395084	0.0312192	0.333807	0.456362	Male
318	0.391015	0.0304136	0.331318	0.450711	Female
319	0.395378	0.0312204	0.334098	0.456658	Male
319	0.391308	0.0304147	0.33161	0.451006	Female
320	0.395671	0.0312217	0.334388	0.456953	Male
320	0.391601	0.0304158	0.3319	0.451301	Female
321	0.395963	0.031223	0.334678	0.457247	Male
321	0.391893	0.030417	0.33219	0.451596	Female
322	0.396254	0.0312244	0.334966	0.457541	Male
322	0.392184	0.0304182	0.332479	0.451889	Female
323	0.396544	0.0312257	0.335254	0.457834	Male
323	0.392475	0.0304195	0.332767	0.452182	Female
324	0.396834	0.0312271	0.335541	0.458127	Male
324	0.392764	0.0304207	0.333054	0.452474	Female
325	0.397123	0.0312286	0.335827	0.458419	Male
325	0.393053	0.030422	0.333341	0.452766	Female
326	0.397411	0.03123	0.336112	0.45871	Male
326	0.393341	0.0304234	0.333626	0.453057	Female
327	0.397698	0.0312315	0.336397	0.459	Male
327	0.393629	0.0304247	0.333911	0.453347	Female
328	0.397985	0.031233	0.33668	0.459289	Male
328	0.393915	0.0304261	0.334195	0.453636	Female
329	0.398271	0.0312346	0.336963	0.459578	Male
329	0.394201	0.0304276	0.334477	0.453924	Female
330	0.398555	0.0312362	0.337245	0.459866	Male
330	0.394486	0.030429	0.334759	0.454212	Female
331	0.39884	0.0312378	0.337526	0.460153	Male
331	0.39477	0.0304305	0.335041	0.454499	Female
332	0.399123	0.0312394	0.337806	0.46044	Male
332	0.395053	0.030432	0.335321	0.454785	Female
333	0.399405	0.0312411	0.338085	0.460725	Male
333	0.395336	0.0304336	0.3356	0.455071	Female
334	0.399687	0.0312428	0.338363	0.46101	Male
334	0.395617	0.0304351	0.335879	0.455355	Female
335	0.399967	0.0312445	0.33864	0.461294	Male
335	0.395898	0.0304367	0.336156	0.455639	Female
336	0.400247	0.0312462	0.338917	0.461578	Male
336	0.396178	0.0304384	0.336433	0.455922	Female
337	0.400526	0.031248	0.339192	0.46186	Male
337	0.396457	0.03044	0.336709	0.456205	Female
338	0.400804	0.0312498	0.339467	0.462142	Male
338	0.396735	0.0304417	0.336983	0.456486	Female
339	0.401082	0.0312516	0.339741	0.462423	Male
339	0.397012	0.0304434	0.337257	0.456767	Female
340	0.401358	0.0312534	0.340014	0.462703	Male
340	0.397288	0.0304452	0.33753	0.457047	Female
341	0.401634	0.0312553	0.340285	0.462982	Male
341	0.397564	0.0304469	0.337802	0.457325	Female
342	0.401908	0.0312572	0.340556	0.46326	Male
342	0.397839	0.0304487	0.338074	0.457604	Female
343	0.402182	0.0312591	0.340826	0.463538	Male
343	0.398112	0.0304505	0.338344	0.457881	Female
344	0.402455	0.031261	0.341095	0.463814	Male
344	0.398385	0.0304523	0.338613	0.458157	Female
345	0.402727	0.031263	0.341363	0.46409	Male
345	0.398657	0.0304542	0.338881	0.458433	Female
346	0.402998	0.0312649	0.341631	0.464365	Male
346	0.398928	0.0304561	0.339148	0.458707	Female
347	0.403268	0.0312669	0.341897	0.464639	Male
347	0.399198	0.030458	0.339415	0.458981	Female
348	0.403537	0.0312689	0.342162	0.464912	Male
348	0.399467	0.0304599	0.33968	0.459254	Female
349	0.403805	0.0312709	0.342426	0.465184	Male
349	0.399735	0.0304618	0.339945	0.459526	Female
350	0.404072	0.031273	0.342689	0.465455	Male
350	0.400003	0.0304638	0.340208	0.459797	Female
351	0.404339	0.0312751	0.342952	0.465726	Male
351	0.400269	0.0304658	0.34047	0.460067	Female
352	0.404604	0.0312771	0.343213	0.465995	Male
352	0.400534	0.0304678	0.340732	0.460337	Female
353	0.404868	0.0312792	0.343473	0.466264	Male
353	0.400799	0.0304698	0.340992	0.460605	Female
354	0.405132	0.0312813	0.343732	0.466531	Male
354	0.401062	0.0304718	0.341252	0.460873	Female
355	0.405394	0.0312835	0.343991	0.466798	Male
355	0.401325	0.0304738	0.34151	0.461139	Female
356	0.405656	0.0312856	0.344248	0.467064	Male
356	0.401586	0.0304759	0.341768	0.461405	Female
357	0.405916	0.0312878	0.344504	0.467328	Male
357	0.401847	0.030478	0.342024	0.461669	Female
358	0.406176	0.0312899	0.34476	0.467592	Male
358	0.402106	0.0304801	0.34228	0.461933	Female
359	0.406434	0.0312921	0.345014	0.467855	Male
359	0.402365	0.0304822	0.342534	0.462196	Female
360	0.406692	0.0312943	0.345267	0.468117	Male
360	0.402622	0.0304843	0.342787	0.462457	Female
361	0.406948	0.0312965	0.345519	0.468378	Male
361	0.402879	0.0304865	0.34304	0.462718	Female
362	0.407204	0.0312988	0.34577	0.468637	Male
362	0.403134	0.0304886	0.343291	0.462978	Female
363	0.407458	0.031301	0.34602	0.468896	Male
363	0.403389	0.0304908	0.343541	0.463236	Female
364	0.407712	0.0313032	0.34627	0.469154	Male
364	0.403642	0.030493	0.34379	0.463494	Female
365	0.407964	0.0313055	0.346518	0.469411	Male
365	0.403895	0.0304951	0.344039	0.463751	Female
366	0.408216	0.0313078	0.346765	0.469667	Male
366	0.404146	0.0304973	0.344286	0.464007	Female
367	0.408466	0.03131	0.34701	0.469922	Male
367	0.404396	0.0304996	0.344532	0.464261	Female
368	0.408715	0.0313123	0.347255	0.470176	Male
368	0.404646	0.0305018	0.344777	0.464515	Female
369	0.408964	0.0313146	0.347499	0.470428	Male
369	0.404894	0.030504	0.34502	0.464768	Female
370	0.409211	0.0313169	0.347742	0.47068	Male
370	0.405141	0.0305062	0.345263	0.465019	Female
371	0.409457	0.0313192	0.347983	0.470931	Male
371	0.405387	0.0305085	0.345505	0.46527	Female
372	0.409702	0.0313215	0.348224	0.47118	Male
372	0.405633	0.0305107	0.345746	0.465519	Female
373	0.409946	0.0313238	0.348463	0.471429	Male
373	0.405877	0.030513	0.345985	0.465768	Female
374	0.410189	0.0313262	0.348702	0.471676	Male
374	0.406119	0.0305153	0.346224	0.466015	Female
375	0.410431	0.0313285	0.348939	0.471923	Male
375	0.406361	0.0305175	0.346461	0.466261	Female
376	0.410672	0.0313308	0.349175	0.472168	Male
376	0.406602	0.0305198	0.346697	0.466507	Female
377	0.410911	0.0313332	0.34941	0.472412	Male
377	0.406842	0.0305221	0.346933	0.466751	Female
378	0.41115	0.0313355	0.349644	0.472656	Male
378	0.40708	0.0305244	0.347167	0.466994	Female
379	0.411388	0.0313378	0.349877	0.472898	Male
379	0.407318	0.0305267	0.3474	0.467236	Female
380	0.411624	0.0313402	0.350109	0.473139	Male
380	0.407554	0.030529	0.347632	0.467477	Female
381	0.411859	0.0313425	0.35034	0.473379	Male
381	0.40779	0.0305313	0.347863	0.467717	Female
382	0.412093	0.0313449	0.350569	0.473618	Male
382	0.408024	0.0305336	0.348092	0.467956	Female
383	0.412327	0.0313472	0.350798	0.473855	Male
383	0.408257	0.0305359	0.348321	0.468193	Female
384	0.412559	0.0313496	0.351025	0.474092	Male
384	0.408489	0.0305382	0.348548	0.46843	Female
385	0.412789	0.031352	0.351252	0.474327	Male
385	0.40872	0.0305405	0.348775	0.468665	Female
386	0.413019	0.0313543	0.351477	0.474562	Male
386	0.40895	0.0305429	0.349	0.468899	Female
387	0.413248	0.0313567	0.351701	0.474795	Male
387	0.409178	0.0305452	0.349224	0.469133	Female
388	0.413475	0.031359	0.351924	0.475027	Male
388	0.409406	0.0305475	0.349447	0.469365	Female
389	0.413702	0.0313614	0.352145	0.475258	Male
389	0.409632	0.0305498	0.349669	0.469595	Female
390	0.413927	0.0313637	0.352366	0.475488	Male
390	0.409857	0.0305521	0.349889	0.469825	Female
391	0.414151	0.0313661	0.352585	0.475717	Male
391	0.410081	0.0305544	0.350109	0.470054	Female
392	0.414374	0.0313684	0.352804	0.475944	Male
392	0.410304	0.0305567	0.350327	0.470281	Female
393	0.414596	0.0313707	0.353021	0.476171	Male
393	0.410526	0.030559	0.350545	0.470508	Female
394	0.414816	0.0313731	0.353237	0.476396	Male
394	0.410747	0.0305614	0.350761	0.470733	Female
395	0.415036	0.0313754	0.353452	0.47662	Male
395	0.410966	0.0305637	0.350976	0.470957	Female
396	0.415254	0.0313777	0.353666	0.476843	Male
396	0.411185	0.030566	0.35119	0.47118	Female
397	0.415472	0.0313801	0.353879	0.477065	Male
397	0.411402	0.0305683	0.351402	0.471402	Female
398	0.415688	0.0313824	0.35409	0.477285	Male
398	0.411618	0.0305705	0.351614	0.471622	Female
399	0.415903	0.0313847	0.3543	0.477505	Male
399	0.411833	0.0305728	0.351824	0.471842	Female
400	0.416116	0.031387	0.35451	0.477723	Male
400	0.412047	0.0305751	0.352034	0.47206	Female
401	0.416329	0.0313893	0.354718	0.47794	Male
401	0.412259	0.0305774	0.352242	0.472277	Female
402	0.416541	0.0313916	0.354925	0.478156	Male
402	0.412471	0.0305797	0.352449	0.472493	Female
403	0.416751	0.0313939	0.355131	0.478371	Male
403	0.412681	0.0305819	0.352655	0.472708	Female
404	0.41696	0.0313962	0.355335	0.478585	Male
404	0.41289	0.0305842	0.352859	0.472921	Female
405	0.417168	0.0313984	0.355539	0.478797	Male
405	0.413098	0.0305865	0.353063	0.473134	Female
406	0.417375	0.0314007	0.355741	0.479008	Male
406	0.413305	0.0305887	0.353265	0.473345	Female
407	0.417581	0.031403	0.355943	0.479219	Male
407	0.413511	0.0305909	0.353467	0.473555	Female
408	0.417785	0.0314052	0.356143	0.479427	Male
408	0.413715	0.0305932	0.353667	0.473764	Female
409	0.417988	0.0314074	0.356342	0.479635	Male
409	0.413919	0.0305954	0.353866	0.473972	Female
410	0.418191	0.0314097	0.356539	0.479842	Male
410	0.414121	0.0305976	0.354064	0.474178	Female
411	0.418392	0.0314119	0.356736	0.480047	Male
411	0.414322	0.0305998	0.35426	0.474384	Female
412	0.418591	0.0314141	0.356931	0.480251	Male
412	0.414522	0.030602	0.354456	0.474588	Female
413	0.41879	0.0314163	0.357126	0.480454	Male
413	0.41472	0.0306042	0.35465	0.474791	Female
414	0.418988	0.0314185	0.357319	0.480656	Male
414	0.414918	0.0306064	0.354843	0.474992	Female
415	0.419184	0.0314207	0.357511	0.480857	Male
415	0.415114	0.0306086	0.355035	0.475193	Female
416	0.419379	0.0314228	0.357702	0.481056	Male
416	0.415309	0.0306107	0.355226	0.475392	Female
417	0.419573	0.031425	0.357892	0.481254	Male
417	0.415503	0.0306129	0.355416	0.475591	Female
418	0.419766	0.0314271	0.35808	0.481451	Male
418	0.415696	0.030615	0.355605	0.475788	Female
419	0.419957	0.0314293	0.358268	0.481647	Male
419	0.415888	0.0306171	0.355792	0.475984	Female
420	0.420148	0.0314314	0.358454	0.481842	Male
420	0.416078	0.0306193	0.355979	0.476178	Female
421	0.420337	0.0314335	0.358639	0.482035	Male
421	0.416268	0.0306214	0.356164	0.476372	Female
422	0.420525	0.0314356	0.358823	0.482228	Male
422	0.416456	0.0306235	0.356348	0.476564	Female
423	0.420712	0.0314377	0.359006	0.482419	Male
423	0.416643	0.0306255	0.356531	0.476755	Female
424	0.420898	0.0314398	0.359188	0.482608	Male
424	0.416829	0.0306276	0.356712	0.476945	Female
425	0.421083	0.0314418	0.359368	0.482797	Male
425	0.417013	0.0306297	0.356893	0.477133	Female
426	0.421266	0.0314439	0.359548	0.482985	Male
426	0.417197	0.0306317	0.357072	0.477321	Female
427	0.421449	0.0314459	0.359726	0.483171	Male
427	0.417379	0.0306338	0.357251	0.477507	Female
428	0.42163	0.0314479	0.359903	0.483356	Male
428	0.41756	0.0306358	0.357428	0.477692	Female
429	0.42181	0.0314499	0.360079	0.48354	Male
429	0.41774	0.0306378	0.357604	0.477876	Female
430	0.421988	0.0314519	0.360254	0.483723	Male
430	0.417919	0.0306398	0.357779	0.478059	Female
431	0.422166	0.0314539	0.360428	0.483904	Male
431	0.418096	0.0306418	0.357953	0.47824	Female
432	0.422343	0.0314558	0.360601	0.484084	Male
432	0.418273	0.0306437	0.358125	0.478421	Female
433	0.422518	0.0314578	0.360772	0.484264	Male
433	0.418448	0.0306457	0.358297	0.4786	Female
434	0.422692	0.0314597	0.360943	0.484441	Male
434	0.418622	0.0306476	0.358467	0.478778	Female
435	0.422865	0.0314616	0.361112	0.484618	Male
435	0.418795	0.0306495	0.358636	0.478955	Female
436	0.423037	0.0314635	0.36128	0.484794	Male
436	0.418967	0.0306514	0.358804	0.47913	Female
437	0.423208	0.0314654	0.361447	0.484968	Male
437	0.419138	0.0306533	0.358971	0.479305	Female
438	0.423377	0.0314673	0.361613	0.485141	Male
438	0.419308	0.0306552	0.359137	0.479478	Female
439	0.423546	0.0314691	0.361778	0.485313	Male
439	0.419476	0.0306571	0.359302	0.47965	Female
440	0.423713	0.031471	0.361941	0.485484	Male
440	0.419643	0.0306589	0.359466	0.479821	Female
441	0.423879	0.0314728	0.362104	0.485654	Male
441	0.419809	0.0306608	0.359628	0.479991	Female
442	0.424044	0.0314746	0.362265	0.485822	Male
442	0.419974	0.0306626	0.359789	0.480159	Female
443	0.424208	0.0314764	0.362425	0.48599	Male
443	0.420138	0.0306644	0.35995	0.480326	Female
444	0.42437	0.0314782	0.362585	0.486156	Male
444	0.420301	0.0306662	0.360109	0.480493	Female
445	0.424532	0.0314799	0.362743	0.486321	Male
445	0.420462	0.030668	0.360267	0.480658	Female
446	0.424692	0.0314817	0.3629	0.486485	Male
446	0.420623	0.0306697	0.360424	0.480821	Female
447	0.424851	0.0314834	0.363056	0.486647	Male
447	0.420782	0.0306715	0.36058	0.480984	Female
448	0.42501	0.0314851	0.36321	0.486809	Male
448	0.42094	0.0306732	0.360734	0.481146	Female
449	0.425167	0.0314868	0.363364	0.486969	Male
449	0.421097	0.0306749	0.360888	0.481306	Female
450	0.425322	0.0314885	0.363517	0.487128	Male
450	0.421253	0.0306766	0.36104	0.481465	Female
451	0.425477	0.0314901	0.363668	0.487286	Male
451	0.421408	0.0306783	0.361192	0.481623	Female
452	0.425631	0.0314917	0.363818	0.487443	Male
452	0.421561	0.0306799	0.361342	0.48178	Female
453	0.425783	0.0314934	0.363968	0.487599	Male
453	0.421714	0.0306816	0.361491	0.481936	Female
454	0.425935	0.031495	0.364116	0.487753	Male
454	0.421865	0.0306832	0.36164	0.48209	Female
455	0.426085	0.0314966	0.364263	0.487907	Male
455	0.422015	0.0306848	0.361787	0.482244	Female
456	0.426234	0.0314981	0.364409	0.488059	Male
456	0.422164	0.0306864	0.361933	0.482396	Female
457	0.426382	0.0314997	0.364554	0.48821	Male
457	0.422312	0.030688	0.362078	0.482547	Female
458	0.426529	0.0315012	0.364698	0.48836	Male
458	0.422459	0.0306896	0.362221	0.482697	Female
459	0.426674	0.0315028	0.364841	0.488508	Male
459	0.422605	0.0306911	0.362364	0.482846	Female
460	0.426819	0.0315043	0.364982	0.488656	Male
460	0.422749	0.0306926	0.362506	0.482993	Female
461	0.426963	0.0315057	0.365123	0.488802	Male
461	0.422893	0.0306942	0.362646	0.48314	Female
462	0.427105	0.0315072	0.365262	0.488948	Male
462	0.423035	0.0306956	0.362786	0.483285	Female
463	0.427246	0.0315087	0.365401	0.489092	Male
463	0.423177	0.0306971	0.362924	0.483429	Female
464	0.427387	0.0315101	0.365538	0.489235	Male
464	0.423317	0.0306986	0.363061	0.483572	Female
465	0.427526	0.0315115	0.365675	0.489377	Male
465	0.423456	0.0307	0.363198	0.483714	Female
466	0.427664	0.0315129	0.36581	0.489518	Male
466	0.423594	0.0307015	0.363333	0.483855	Female
467	0.427801	0.0315143	0.365944	0.489657	Male
467	0.423731	0.0307029	0.363467	0.483995	Female
468	0.427936	0.0315156	0.366077	0.489796	Male
468	0.423867	0.0307043	0.3636	0.484134	Female
469	0.428071	0.031517	0.366209	0.489933	Male
469	0.424002	0.0307057	0.363732	0.484271	Female
470	0.428205	0.0315183	0.36634	0.490069	Male
470	0.424135	0.030707	0.363863	0.484407	Female
471	0.428337	0.0315196	0.36647	0.490204	Male
471	0.424268	0.0307084	0.363993	0.484542	Female
472	0.428469	0.0315209	0.366599	0.490338	Male
472	0.424399	0.0307097	0.364122	0.484677	Female
473	0.428599	0.0315222	0.366727	0.490471	Male
473	0.42453	0.030711	0.36425	0.48481	Female
474	0.428729	0.0315235	0.366854	0.490603	Male
474	0.424659	0.0307123	0.364377	0.484941	Female
475	0.428857	0.0315247	0.36698	0.490734	Male
475	0.424787	0.0307136	0.364502	0.485072	Female
476	0.428984	0.0315259	0.367105	0.490863	Male
476	0.424914	0.0307148	0.364627	0.485202	Female
477	0.42911	0.0315271	0.367228	0.490992	Male
477	0.42504	0.0307161	0.364751	0.48533	Female
478	0.429235	0.0315283	0.367351	0.491119	Male
478	0.425166	0.0307173	0.364873	0.485458	Female
479	0.429359	0.0315295	0.367473	0.491245	Male
479	0.425289	0.0307185	0.364995	0.485584	Female
480	0.429482	0.0315306	0.367593	0.491371	Male
480	0.425412	0.0307197	0.365115	0.485709	Female
481	0.429604	0.0315318	0.367713	0.491495	Male
481	0.425534	0.0307209	0.365235	0.485833	Female
482	0.429725	0.0315329	0.367831	0.491618	Male
482	0.425655	0.0307221	0.365353	0.485956	Female
483	0.429844	0.031534	0.367949	0.491739	Male
483	0.425775	0.0307232	0.365471	0.486078	Female
484	0.429963	0.0315351	0.368066	0.49186	Male
484	0.425893	0.0307243	0.365587	0.486199	Female
485	0.43008	0.0315362	0.368181	0.49198	Male
485	0.426011	0.0307254	0.365703	0.486319	Female
486	0.430197	0.0315372	0.368295	0.492099	Male
486	0.426127	0.0307265	0.365817	0.486438	Female
487	0.430312	0.0315382	0.368409	0.492216	Male
487	0.426243	0.0307276	0.36593	0.486555	Female
488	0.430427	0.0315393	0.368521	0.492332	Male
488	0.426357	0.0307287	0.366043	0.486672	Female
489	0.43054	0.0315403	0.368633	0.492448	Male
489	0.426471	0.0307297	0.366154	0.486787	Female
490	0.430653	0.0315412	0.368743	0.492562	Male
490	0.426583	0.0307307	0.366264	0.486902	Female
491	0.430764	0.0315422	0.368853	0.492675	Male
491	0.426694	0.0307318	0.366374	0.487015	Female
492	0.430874	0.0315432	0.368961	0.492787	Male
492	0.426805	0.0307328	0.366482	0.487127	Female
493	0.430983	0.0315441	0.369068	0.492898	Male
493	0.426914	0.0307337	0.366589	0.487238	Female
494	0.431092	0.031545	0.369175	0.493008	Male
494	0.427022	0.0307347	0.366696	0.487348	Female
495	0.431199	0.0315459	0.36928	0.493117	Male
495	0.427129	0.0307357	0.366801	0.487457	Female
496	0.431305	0.0315468	0.369385	0.493225	Male
496	0.427235	0.0307366	0.366905	0.487565	Female
497	0.43141	0.0315477	0.369488	0.493332	Male
497	0.42734	0.0307375	0.367008	0.487672	Female
498	0.431514	0.0315485	0.36959	0.493438	Male
498	0.427444	0.0307384	0.367111	0.487778	Female
499	0.431617	0.0315493	0.369692	0.493542	Male
499	0.427547	0.0307393	0.367212	0.487883	Female
500	0.431719	0.0315502	0.369792	0.493646	Male
500	0.427649	0.0307402	0.367312	0.487987	Female
501	0.43182	0.031551	0.369892	0.493749	Male
501	0.42775	0.030741	0.367412	0.488089	Female
502	0.43192	0.0315518	0.36999	0.49385	Male
502	0.42785	0.0307419	0.36751	0.488191	Female
503	0.432019	0.0315525	0.370087	0.493951	Male
503	0.427949	0.0307427	0.367607	0.488292	Female
504	0.432117	0.0315533	0.370184	0.49405	Male
504	0.428047	0.0307435	0.367704	0.488391	Female
505	0.432214	0.031554	0.370279	0.494149	Male
505	0.428144	0.0307443	0.367799	0.48849	Female
506	0.43231	0.0315547	0.370374	0.494246	Male
506	0.42824	0.0307451	0.367894	0.488587	Female
507	0.432405	0.0315555	0.370467	0.494342	Male
507	0.428335	0.0307459	0.367987	0.488683	Female
508	0.432499	0.0315562	0.37056	0.494437	Male
508	0.428429	0.0307466	0.368079	0.488779	Female
509	0.432592	0.0315568	0.370652	0.494532	Male
509	0.428522	0.0307474	0.368171	0.488873	Female
510	0.432684	0.0315575	0.370742	0.494625	Male
510	0.428614	0.0307481	0.368261	0.488967	Female
511	0.432775	0.0315582	0.370832	0.494717	Male
511	0.428705	0.0307488	0.368351	0.489059	Female
512	0.432864	0.0315588	0.370921	0.494808	Male
512	0.428795	0.0307495	0.368439	0.48915	Female
513	0.432953	0.0315594	0.371008	0.494899	Male
513	0.428884	0.0307502	0.368527	0.489241	Female
514	0.433041	0.03156	0.371095	0.494988	Male
514	0.428972	0.0307508	0.368614	0.48933	Female
515	0.433128	0.0315606	0.371181	0.495076	Male
515	0.429059	0.0307515	0.368699	0.489418	Female
516	0.433214	0.0315612	0.371266	0.495163	Male
516	0.429145	0.0307521	0.368784	0.489505	Female
517	0.433299	0.0315618	0.37135	0.495249	Male
517	0.42923	0.0307528	0.368868	0.489591	Female
518	0.433383	0.0315623	0.371432	0.495334	Male
518	0.429314	0.0307534	0.368951	0.489677	Female
519	0.433466	0.0315628	0.371514	0.495418	Male
519	0.429397	0.030754	0.369033	0.489761	Female
520	0.433548	0.0315634	0.371595	0.495501	Male
520	0.429479	0.0307546	0.369113	0.489844	Female
521	0.433629	0.0315639	0.371676	0.495583	Male
521	0.42956	0.0307551	0.369193	0.489926	Female
522	0.43371	0.0315644	0.371755	0.495664	Male
522	0.42964	0.0307557	0.369272	0.490008	Female
523	0.433789	0.0315649	0.371833	0.495745	Male
523	0.429719	0.0307563	0.36935	0.490088	Female
524	0.433867	0.0315653	0.37191	0.495824	Male
524	0.429797	0.0307568	0.369428	0.490167	Female
525	0.433944	0.0315658	0.371986	0.495902	Male
525	0.429874	0.0307573	0.369504	0.490245	Female
526	0.43402	0.0315662	0.372062	0.495979	Male
526	0.429951	0.0307578	0.369579	0.490322	Female
527	0.434096	0.0315667	0.372136	0.496055	Male
527	0.430026	0.0307583	0.369653	0.490399	Female
528	0.43417	0.0315671	0.37221	0.49613	Male
528	0.4301	0.0307588	0.369727	0.490474	Female
529	0.434243	0.0315675	0.372282	0.496204	Male
529	0.430174	0.0307593	0.369799	0.490548	Female
530	0.434316	0.0315679	0.372354	0.496277	Male
530	0.430246	0.0307598	0.36987	0.490622	Female
531	0.434387	0.0315683	0.372425	0.49635	Male
531	0.430318	0.0307602	0.369941	0.490694	Female
532	0.434458	0.0315687	0.372494	0.496421	Male
532	0.430388	0.0307607	0.370011	0.490765	Female
533	0.434527	0.031569	0.372563	0.496491	Male
533	0.430458	0.0307611	0.370079	0.490836	Female
534	0.434596	0.0315694	0.372631	0.49656	Male
534	0.430526	0.0307616	0.370147	0.490905	Female
535	0.434663	0.0315697	0.372698	0.496629	Male
535	0.430594	0.030762	0.370214	0.490974	Female
536	0.43473	0.0315701	0.372764	0.496696	Male
536	0.430661	0.0307624	0.37028	0.491041	Female
537	0.434796	0.0315704	0.372829	0.496763	Male
537	0.430726	0.0307628	0.370345	0.491108	Female
538	0.434861	0.0315707	0.372894	0.496828	Male
538	0.430791	0.0307632	0.370409	0.491173	Female
539	0.434925	0.031571	0.372957	0.496893	Male
539	0.430855	0.0307635	0.370472	0.491238	Female
540	0.434988	0.0315713	0.373019	0.496956	Male
540	0.430918	0.0307639	0.370534	0.491302	Female
541	0.43505	0.0315716	0.373081	0.497019	Male
541	0.43098	0.0307643	0.370596	0.491365	Female
542	0.435111	0.0315718	0.373141	0.49708	Male
542	0.431041	0.0307646	0.370656	0.491426	Female
543	0.435171	0.0315721	0.373201	0.497141	Male
543	0.431101	0.0307649	0.370716	0.491487	Female
544	0.43523	0.0315723	0.37326	0.497201	Male
544	0.431161	0.0307653	0.370774	0.491547	Female
545	0.435289	0.0315726	0.373318	0.49726	Male
545	0.431219	0.0307656	0.370832	0.491606	Female
546	0.435346	0.0315728	0.373375	0.497318	Male
546	0.431276	0.0307659	0.370889	0.491664	Female
547	0.435403	0.031573	0.373431	0.497374	Male
547	0.431333	0.0307662	0.370945	0.491721	Female
548	0.435458	0.0315732	0.373486	0.497431	Male
548	0.431389	0.0307665	0.371	0.491777	Female
549	0.435513	0.0315735	0.37354	0.497486	Male
549	0.431443	0.0307668	0.371054	0.491833	Female
550	0.435567	0.0315737	0.373594	0.49754	Male
550	0.431497	0.0307671	0.371107	0.491887	Female
551	0.43562	0.0315738	0.373646	0.497593	Male
551	0.43155	0.0307674	0.37116	0.49194	Female
552	0.435672	0.031574	0.373698	0.497645	Male
552	0.431602	0.0307676	0.371211	0.491993	Female
553	0.435723	0.0315742	0.373748	0.497697	Male
553	0.431653	0.0307679	0.371262	0.492045	Female
554	0.435773	0.0315744	0.373798	0.497747	Male
554	0.431703	0.0307681	0.371311	0.492095	Female
555	0.435822	0.0315745	0.373847	0.497797	Male
555	0.431752	0.0307684	0.37136	0.492145	Female
556	0.43587	0.0315747	0.373895	0.497846	Male
556	0.431801	0.0307686	0.371408	0.492194	Female
557	0.435918	0.0315748	0.373943	0.497893	Male
557	0.431848	0.0307689	0.371455	0.492242	Female
558	0.435965	0.031575	0.373989	0.49794	Male
558	0.431895	0.0307691	0.371501	0.492289	Female
559	0.43601	0.0315751	0.374034	0.497986	Male
559	0.431941	0.0307693	0.371546	0.492335	Female
560	0.436055	0.0315752	0.374079	0.498031	Male
560	0.431986	0.0307695	0.371591	0.49238	Female
561	0.436099	0.0315754	0.374123	0.498076	Male
561	0.43203	0.0307698	0.371634	0.492425	Female
562	0.436142	0.0315755	0.374166	0.498119	Male
562	0.432073	0.03077	0.371677	0.492468	Female
563	0.436185	0.0315756	0.374208	0.498162	Male
563	0.432115	0.0307702	0.371719	0.492511	Female
564	0.436226	0.0315757	0.374249	0.498203	Male
564	0.432156	0.0307704	0.37176	0.492553	Female
565	0.436267	0.0315758	0.374289	0.498244	Male
565	0.432197	0.0307706	0.3718	0.492594	Female
566	0.436306	0.0315759	0.374329	0.498284	Male
566	0.432237	0.0307708	0.37184	0.492634	Female
567	0.436345	0.031576	0.374367	0.498323	Male
567	0.432276	0.030771	0.371878	0.492673	Female
568	0.436383	0.0315761	0.374405	0.498361	Male
568	0.432314	0.0307712	0.371916	0.492712	Female
569	0.43642	0.0315762	0.374442	0.498398	Male
569	0.432351	0.0307713	0.371952	0.492749	Female
570	0.436457	0.0315763	0.374479	0.498435	Male
570	0.432387	0.0307715	0.371988	0.492786	Female
571	0.436492	0.0315764	0.374514	0.498471	Male
571	0.432423	0.0307717	0.372024	0.492822	Female
572	0.436527	0.0315765	0.374548	0.498506	Male
572	0.432457	0.0307719	0.372058	0.492857	Female
573	0.436561	0.0315765	0.374582	0.49854	Male
573	0.432491	0.0307721	0.372092	0.492891	Female
574	0.436594	0.0315766	0.374615	0.498573	Male
574	0.432524	0.0307722	0.372124	0.492924	Female
575	0.436626	0.0315767	0.374647	0.498605	Male
575	0.432557	0.0307724	0.372156	0.492957	Female
576	0.436658	0.0315768	0.374679	0.498637	Male
576	0.432588	0.0307726	0.372187	0.492989	Female
577	0.436688	0.0315768	0.374709	0.498668	Male
577	0.432619	0.0307728	0.372218	0.49302	Female
578	0.436718	0.0315769	0.374739	0.498698	Male
578	0.432649	0.0307729	0.372247	0.49305	Female
579	0.436748	0.031577	0.374768	0.498727	Male
579	0.432678	0.0307731	0.372276	0.49308	Female
580	0.436776	0.0315771	0.374796	0.498756	Male
580	0.432706	0.0307733	0.372304	0.493108	Female
581	0.436803	0.0315771	0.374824	0.498783	Male
581	0.432734	0.0307735	0.372331	0.493136	Female
582	0.43683	0.0315772	0.37485	0.49881	Male
582	0.432761	0.0307737	0.372358	0.493164	Female
583	0.436856	0.0315773	0.374876	0.498837	Male
583	0.432787	0.0307738	0.372384	0.49319	Female
584	0.436882	0.0315773	0.374901	0.498862	Male
584	0.432812	0.030774	0.372409	0.493216	Female
585	0.436906	0.0315774	0.374926	0.498887	Male
585	0.432837	0.0307742	0.372433	0.493241	Female
586	0.43693	0.0315775	0.37495	0.498911	Male
586	0.432861	0.0307744	0.372456	0.493265	Female
587	0.436953	0.0315776	0.374972	0.498934	Male
587	0.432884	0.0307746	0.372479	0.493288	Female
588	0.436976	0.0315777	0.374995	0.498957	Male
588	0.432906	0.0307748	0.372501	0.493311	Female
589	0.436997	0.0315777	0.375016	0.498978	Male
589	0.432928	0.030775	0.372522	0.493333	Female
[truncated: 1,318 more rows]

## Sheet: Fig2G_ThetaPower
x	predicted	std.error	conf.low	conf.high	group_x	group_y	min	group	max
[truncated: 2,498 more rows]

[truncated: 7 more sheets: Fig2H_LowAlphaPower, Fig3D_HighBetaPeakAmplitude, Fig3E_HighBetaPeakFrequency, Fig3F_LowBetaPower, Fig3G_HighBetaPower, Fig3H_GammaPower, Fig2I_HighAlphaPower]
