# Supplementary material for: Developmental trajectories of EEG aperiodic and periodic components in children 2–44 months of age
Source: Nat Commun. 2024 Jul 10;15:5788. doi: 10.1038/s41467-024-50204-4 (PMC11237135; doi:10.1038/s41467-024-50204-4)
Supplement: Supplementary file 4 — Source Data [file 41467_2024_50204_MOESM4_ESM.zip › SupplementalFig5_6_sourcedata.xlsx]

## Sheet: 5Acentral_aperiodic_exponent
Unnamed: 0	x	predicted	std.error	conf.low	conf.high	group
1	0	1.19737	0.0344265	1.12982	1.26492	Male
2	0	1.19003	0.0339548	1.1234	1.25665	Female
3	1	1.19744	0.0344151	1.12992	1.26497	Male
4	1	1.1901	0.0339431	1.1235	1.2567	Female
5	2	1.19752	0.0344039	1.13001	1.26502	Male
6	2	1.19017	0.0339314	1.12359	1.25675	Female
7	3	1.19759	0.0343926	1.13011	1.26507	Male
8	3	1.19024	0.0339199	1.12369	1.2568	Female
9	4	1.19766	0.0343814	1.1302	1.26512	Male
10	4	1.19032	0.0339083	1.12378	1.25685	Female
11	5	1.19773	0.0343703	1.13029	1.26517	Male
12	5	1.19039	0.0338968	1.12388	1.2569	Female
13	6	1.1978	0.0343592	1.13039	1.26522	Male
14	6	1.19046	0.0338854	1.12397	1.25695	Female
15	7	1.19788	0.0343482	1.13048	1.26527	Male
16	7	1.19053	0.033874	1.12407	1.257	Female
17	8	1.19795	0.0343372	1.13058	1.26532	Male
18	8	1.1906	0.0338627	1.12416	1.25705	Female
19	9	1.19802	0.0343263	1.13067	1.26537	Male
20	9	1.19068	0.0338514	1.12426	1.2571	Female
21	10	1.19809	0.0343154	1.13076	1.26542	Male
22	10	1.19075	0.0338402	1.12435	1.25715	Female
23	11	1.19817	0.0343046	1.13086	1.26547	Male
24	11	1.19082	0.033829	1.12444	1.2572	Female
25	12	1.19824	0.0342939	1.13095	1.26553	Male
26	12	1.19089	0.0338179	1.12454	1.25725	Female
27	13	1.19831	0.0342832	1.13104	1.26558	Male
28	13	1.19097	0.0338069	1.12463	1.2573	Female
29	14	1.19838	0.0342725	1.13114	1.26563	Male
30	14	1.19104	0.0337959	1.12473	1.25735	Female
31	15	1.19845	0.0342619	1.13123	1.26568	Male
32	15	1.19111	0.0337849	1.12482	1.2574	Female
33	16	1.19853	0.0342514	1.13132	1.26573	Male
34	16	1.19118	0.033774	1.12491	1.25745	Female
35	17	1.1986	0.0342409	1.13141	1.26578	Male
36	17	1.19125	0.0337632	1.12501	1.2575	Female
37	18	1.19867	0.0342305	1.13151	1.26583	Male
38	18	1.19133	0.0337524	1.1251	1.25755	Female
39	19	1.19874	0.0342201	1.1316	1.26589	Male
40	19	1.1914	0.0337417	1.12519	1.2576	Female
41	20	1.19882	0.0342098	1.13169	1.26594	Male
42	20	1.19147	0.033731	1.12529	1.25766	Female
43	21	1.19889	0.0341995	1.13178	1.26599	Male
44	21	1.19154	0.0337204	1.12538	1.25771	Female
45	22	1.19896	0.0341893	1.13188	1.26604	Male
46	22	1.19162	0.0337098	1.12547	1.25776	Female
47	23	1.19903	0.0341791	1.13197	1.2661	Male
48	23	1.19169	0.0336993	1.12557	1.25781	Female
49	24	1.1991	0.034169	1.13206	1.26615	Male
50	24	1.19176	0.0336889	1.12566	1.25786	Female
51	25	1.19918	0.0341589	1.13215	1.2662	Male
52	25	1.19183	0.0336785	1.12575	1.25791	Female
53	26	1.19925	0.0341489	1.13224	1.26625	Male
54	26	1.1919	0.0336681	1.12584	1.25797	Female
55	27	1.19932	0.034139	1.13234	1.26631	Male
56	27	1.19198	0.0336578	1.12594	1.25802	Female
57	28	1.19939	0.0341291	1.13243	1.26636	Male
58	28	1.19205	0.0336476	1.12603	1.25807	Female
59	29	1.19947	0.0341193	1.13252	1.26641	Male
60	29	1.19212	0.0336374	1.12612	1.25812	Female
61	30	1.19954	0.0341095	1.13261	1.26646	Male
62	30	1.19219	0.0336273	1.12621	1.25817	Female
63	31	1.19961	0.0340997	1.1327	1.26652	Male
64	31	1.19227	0.0336172	1.12631	1.25823	Female
65	32	1.19968	0.0340901	1.13279	1.26657	Male
66	32	1.19234	0.0336072	1.1264	1.25828	Female
67	33	1.19975	0.0340804	1.13288	1.26662	Male
68	33	1.19241	0.0335973	1.12649	1.25833	Female
69	34	1.19983	0.0340709	1.13298	1.26668	Male
70	34	1.19248	0.0335874	1.12658	1.25838	Female
71	35	1.1999	0.0340614	1.13307	1.26673	Male
72	35	1.19255	0.0335775	1.12667	1.25844	Female
73	36	1.19997	0.0340519	1.13316	1.26678	Male
74	36	1.19263	0.0335677	1.12676	1.25849	Female
75	37	1.20004	0.0340425	1.13325	1.26684	Male
76	37	1.1927	0.033558	1.12685	1.25854	Female
77	38	1.20012	0.0340332	1.13334	1.26689	Male
78	38	1.19277	0.0335483	1.12695	1.2586	Female
79	39	1.20019	0.0340239	1.13343	1.26695	Male
80	39	1.19284	0.0335387	1.12704	1.25865	Female
81	40	1.20026	0.0340146	1.13352	1.267	Male
82	40	1.19292	0.0335291	1.12713	1.2587	Female
83	41	1.20033	0.0340055	1.13361	1.26705	Male
84	41	1.19299	0.0335196	1.12722	1.25876	Female
85	42	1.2004	0.0339963	1.1337	1.26711	Male
86	42	1.19306	0.0335101	1.12731	1.25881	Female
87	43	1.20048	0.0339873	1.13379	1.26716	Male
88	43	1.19313	0.0335007	1.1274	1.25886	Female
89	44	1.20055	0.0339782	1.13388	1.26722	Male
90	44	1.1932	0.0334914	1.12749	1.25892	Female
91	45	1.20062	0.0339693	1.13397	1.26727	Male
92	45	1.19328	0.0334821	1.12758	1.25897	Female
93	46	1.20069	0.0339604	1.13406	1.26733	Male
94	46	1.19335	0.0334728	1.12767	1.25903	Female
95	47	1.20077	0.0339515	1.13415	1.26738	Male
96	47	1.19342	0.0334637	1.12776	1.25908	Female
97	48	1.20084	0.0339427	1.13424	1.26744	Male
98	48	1.19349	0.0334545	1.12785	1.25913	Female
99	49	1.20091	0.033934	1.13433	1.26749	Male
100	49	1.19357	0.0334455	1.12794	1.25919	Female
101	50	1.20098	0.0339253	1.13442	1.26755	Male
102	50	1.19364	0.0334364	1.12803	1.25924	Female
103	51	1.20105	0.0339167	1.13451	1.2676	Male
104	51	1.19371	0.0334275	1.12812	1.2593	Female
105	52	1.20113	0.0339081	1.1346	1.26766	Male
106	52	1.19378	0.0334186	1.12821	1.25935	Female
107	53	1.2012	0.0338996	1.13468	1.26771	Male
108	53	1.19385	0.0334097	1.1283	1.25941	Female
109	54	1.20127	0.0338911	1.13477	1.26777	Male
110	54	1.19393	0.033401	1.12839	1.25946	Female
111	55	1.20134	0.0338827	1.13486	1.26782	Male
112	55	1.194	0.0333922	1.12848	1.25952	Female
113	56	1.20142	0.0338744	1.13495	1.26788	Male
114	56	1.19407	0.0333835	1.12857	1.25957	Female
115	57	1.20149	0.0338661	1.13504	1.26794	Male
116	57	1.19414	0.0333749	1.12866	1.25963	Female
117	58	1.20156	0.0338578	1.13513	1.26799	Male
118	58	1.19422	0.0333664	1.12875	1.25968	Female
119	59	1.20163	0.0338496	1.13522	1.26805	Male
120	59	1.19429	0.0333579	1.12884	1.25974	Female
121	60	1.2017	0.0338415	1.1353	1.26811	Male
122	60	1.19436	0.0333494	1.12893	1.2598	Female
123	61	1.20178	0.0338334	1.13539	1.26816	Male
124	61	1.19443	0.033341	1.12901	1.25985	Female
125	62	1.20185	0.0338254	1.13548	1.26822	Male
126	62	1.1945	0.0333327	1.1291	1.25991	Female
127	63	1.20192	0.0338175	1.13557	1.26827	Male
128	63	1.19458	0.0333244	1.12919	1.25996	Female
129	64	1.20199	0.0338096	1.13566	1.26833	Male
130	64	1.19465	0.0333162	1.12928	1.26002	Female
131	65	1.20207	0.0338017	1.13574	1.26839	Male
132	65	1.19472	0.033308	1.12937	1.26008	Female
133	66	1.20214	0.0337939	1.13583	1.26845	Male
134	66	1.19479	0.0332999	1.12946	1.26013	Female
135	67	1.20221	0.0337862	1.13592	1.2685	Male
136	67	1.19487	0.0332918	1.12954	1.26019	Female
137	68	1.20228	0.0337785	1.13601	1.26856	Male
138	68	1.19494	0.0332838	1.12963	1.26024	Female
139	69	1.20235	0.0337709	1.13609	1.26862	Male
140	69	1.19501	0.0332759	1.12972	1.2603	Female
141	70	1.20243	0.0337633	1.13618	1.26867	Male
142	70	1.19508	0.033268	1.12981	1.26036	Female
143	71	1.2025	0.0337558	1.13627	1.26873	Male
144	71	1.19515	0.0332602	1.12989	1.26041	Female
145	72	1.20257	0.0337483	1.13635	1.26879	Male
146	72	1.19523	0.0332524	1.12998	1.26047	Female
147	73	1.20264	0.0337409	1.13644	1.26885	Male
148	73	1.1953	0.0332447	1.13007	1.26053	Female
149	74	1.20272	0.0337336	1.13653	1.2689	Male
150	74	1.19537	0.0332371	1.13016	1.26059	Female
151	75	1.20279	0.0337263	1.13661	1.26896	Male
152	75	1.19544	0.0332295	1.13024	1.26064	Female
153	76	1.20286	0.0337191	1.1367	1.26902	Male
154	76	1.19552	0.0332219	1.13033	1.2607	Female
155	77	1.20293	0.0337119	1.13679	1.26908	Male
156	77	1.19559	0.0332144	1.13042	1.26076	Female
157	78	1.203	0.0337048	1.13687	1.26914	Male
158	78	1.19566	0.033207	1.1305	1.26082	Female
159	79	1.20308	0.0336978	1.13696	1.2692	Male
160	79	1.19573	0.0331996	1.13059	1.26087	Female
161	80	1.20315	0.0336908	1.13704	1.26925	Male
162	80	1.1958	0.0331923	1.13068	1.26093	Female
163	81	1.20322	0.0336838	1.13713	1.26931	Male
164	81	1.19588	0.0331851	1.13076	1.26099	Female
165	82	1.20329	0.0336769	1.13722	1.26937	Male
166	82	1.19595	0.0331779	1.13085	1.26105	Female
167	83	1.20337	0.0336701	1.1373	1.26943	Male
168	83	1.19602	0.0331708	1.13094	1.26111	Female
169	84	1.20344	0.0336633	1.13739	1.26949	Male
170	84	1.19609	0.0331637	1.13102	1.26116	Female
171	85	1.20351	0.0336566	1.13747	1.26955	Male
172	85	1.19617	0.0331567	1.13111	1.26122	Female
173	86	1.20358	0.03365	1.13756	1.26961	Male
174	86	1.19624	0.0331497	1.13119	1.26128	Female
175	87	1.20365	0.0336434	1.13764	1.26967	Male
176	87	1.19631	0.0331428	1.13128	1.26134	Female
177	88	1.20373	0.0336368	1.13773	1.26973	Male
178	88	1.19638	0.033136	1.13137	1.2614	Female
179	89	1.2038	0.0336303	1.13781	1.26978	Male
180	89	1.19645	0.0331292	1.13145	1.26146	Female
181	90	1.20387	0.0336239	1.1379	1.26984	Male
182	90	1.19653	0.0331224	1.13154	1.26152	Female
183	91	1.20394	0.0336175	1.13798	1.2699	Male
184	91	1.1966	0.0331158	1.13162	1.26157	Female
185	92	1.20401	0.0336112	1.13807	1.26996	Male
186	92	1.19667	0.0331092	1.13171	1.26163	Female
187	93	1.20409	0.033605	1.13815	1.27002	Male
188	93	1.19674	0.0331026	1.13179	1.26169	Female
189	94	1.20416	0.0335988	1.13823	1.27008	Male
190	94	1.19681	0.0330961	1.13188	1.26175	Female
191	95	1.20423	0.0335926	1.13832	1.27014	Male
192	95	1.19689	0.0330897	1.13196	1.26181	Female
193	96	1.2043	0.0335866	1.1384	1.2702	Male
194	96	1.19696	0.0330833	1.13205	1.26187	Female
195	97	1.20437	0.0335805	1.13849	1.27026	Male
196	97	1.19703	0.033077	1.13213	1.26193	Female
197	98	1.20445	0.0335746	1.13857	1.27032	Male
198	98	1.1971	0.0330707	1.13221	1.26199	Female
199	99	1.20452	0.0335687	1.13865	1.27038	Male
200	99	1.19717	0.0330645	1.1323	1.26205	Female
201	100	1.20459	0.0335628	1.13874	1.27044	Male
202	100	1.19725	0.0330584	1.13238	1.26211	Female
203	101	1.20466	0.033557	1.13882	1.2705	Male
204	101	1.19732	0.0330523	1.13247	1.26217	Female
205	102	1.20473	0.0335513	1.1389	1.27057	Male
206	102	1.19739	0.0330463	1.13255	1.26223	Female
207	103	1.20481	0.0335456	1.13899	1.27063	Male
208	103	1.19746	0.0330403	1.13263	1.26229	Female
209	104	1.20488	0.03354	1.13907	1.27069	Male
210	104	1.19753	0.0330344	1.13272	1.26235	Female
211	105	1.20495	0.0335344	1.13915	1.27075	Male
212	105	1.19761	0.0330286	1.1328	1.26241	Female
213	106	1.20502	0.033529	1.13923	1.27081	Male
214	106	1.19768	0.0330228	1.13288	1.26247	Female
215	107	1.20509	0.0335235	1.13932	1.27087	Male
216	107	1.19775	0.0330171	1.13297	1.26253	Female
217	108	1.20517	0.0335181	1.1394	1.27093	Male
218	108	1.19782	0.0330114	1.13305	1.26259	Female
219	109	1.20524	0.0335128	1.13948	1.27099	Male
220	109	1.19789	0.0330058	1.13313	1.26265	Female
221	110	1.20531	0.0335075	1.13956	1.27105	Male
222	110	1.19796	0.0330002	1.13321	1.26271	Female
223	111	1.20538	0.0335023	1.13965	1.27112	Male
224	111	1.19804	0.0329948	1.1333	1.26278	Female
225	112	1.20545	0.0334972	1.13973	1.27118	Male
226	112	1.19811	0.0329893	1.13338	1.26284	Female
227	113	1.20552	0.0334921	1.13981	1.27124	Male
228	113	1.19818	0.032984	1.13346	1.2629	Female
229	114	1.2056	0.0334871	1.13989	1.2713	Male
230	114	1.19825	0.0329786	1.13354	1.26296	Female
231	115	1.20567	0.0334821	1.13997	1.27136	Male
232	115	1.19832	0.0329734	1.13363	1.26302	Female
233	116	1.20574	0.0334772	1.14005	1.27142	Male
234	116	1.19839	0.0329682	1.13371	1.26308	Female
235	117	1.20581	0.0334723	1.14013	1.27149	Male
236	117	1.19847	0.0329631	1.13379	1.26314	Female
237	118	1.20588	0.0334675	1.14021	1.27155	Male
238	118	1.19854	0.032958	1.13387	1.2632	Female
239	119	1.20595	0.0334628	1.1403	1.27161	Male
240	119	1.19861	0.032953	1.13395	1.26327	Female
241	120	1.20602	0.0334581	1.14038	1.27167	Male
242	120	1.19868	0.032948	1.13403	1.26333	Female
243	121	1.2061	0.0334535	1.14046	1.27174	Male
244	121	1.19875	0.0329431	1.13411	1.26339	Female
245	122	1.20617	0.0334489	1.14054	1.2718	Male
246	122	1.19882	0.0329383	1.13419	1.26345	Female
247	123	1.20624	0.0334444	1.14062	1.27186	Male
248	123	1.19889	0.0329335	1.13428	1.26351	Female
249	124	1.20631	0.0334399	1.1407	1.27192	Male
250	124	1.19897	0.0329288	1.13436	1.26358	Female
251	125	1.20638	0.0334356	1.14078	1.27199	Male
252	125	1.19904	0.0329241	1.13444	1.26364	Female
253	126	1.20645	0.0334312	1.14086	1.27205	Male
254	126	1.19911	0.0329195	1.13452	1.2637	Female
255	127	1.20652	0.0334269	1.14094	1.27211	Male
256	127	1.19918	0.032915	1.1346	1.26376	Female
257	128	1.20659	0.0334227	1.14102	1.27217	Male
258	128	1.19925	0.0329105	1.13468	1.26382	Female
259	129	1.20667	0.0334186	1.1411	1.27224	Male
260	129	1.19932	0.0329061	1.13476	1.26389	Female
261	130	1.20674	0.0334145	1.14117	1.2723	Male
262	130	1.19939	0.0329017	1.13484	1.26395	Female
263	131	1.20681	0.0334104	1.14125	1.27236	Male
264	131	1.19946	0.0328974	1.13492	1.26401	Female
265	132	1.20688	0.0334064	1.14133	1.27243	Male
266	132	1.19953	0.0328931	1.13499	1.26407	Female
267	133	1.20695	0.0334025	1.14141	1.27249	Male
268	133	1.19961	0.0328889	1.13507	1.26414	Female
269	134	1.20702	0.0333986	1.14149	1.27255	Male
270	134	1.19968	0.0328848	1.13515	1.2642	Female
271	135	1.20709	0.0333948	1.14157	1.27262	Male
272	135	1.19975	0.0328807	1.13523	1.26426	Female
273	136	1.20716	0.0333911	1.14165	1.27268	Male
274	136	1.19982	0.0328767	1.13531	1.26433	Female
275	137	1.20723	0.0333874	1.14172	1.27274	Male
276	137	1.19989	0.0328728	1.13539	1.26439	Female
277	138	1.2073	0.0333837	1.1418	1.27281	Male
278	138	1.19996	0.0328689	1.13547	1.26445	Female
279	139	1.20737	0.0333801	1.14188	1.27287	Male
280	139	1.20003	0.032865	1.13555	1.26451	Female
281	140	1.20744	0.0333766	1.14196	1.27293	Male
282	140	1.2001	0.0328612	1.13562	1.26458	Female
283	141	1.20752	0.0333731	1.14203	1.273	Male
284	141	1.20017	0.0328575	1.1357	1.26464	Female
285	142	1.20759	0.0333697	1.14211	1.27306	Male
286	142	1.20024	0.0328538	1.13578	1.2647	Female
287	143	1.20766	0.0333664	1.14219	1.27312	Male
288	143	1.20031	0.0328502	1.13586	1.26477	Female
289	144	1.20773	0.0333631	1.14226	1.27319	Male
290	144	1.20038	0.0328467	1.13593	1.26483	Female
291	145	1.2078	0.0333598	1.14234	1.27325	Male
292	145	1.20045	0.0328432	1.13601	1.26489	Female
293	146	1.20787	0.0333566	1.14242	1.27332	Male
294	146	1.20052	0.0328397	1.13609	1.26496	Female
295	147	1.20794	0.0333535	1.14249	1.27338	Male
296	147	1.20059	0.0328364	1.13616	1.26502	Female
297	148	1.20801	0.0333504	1.14257	1.27344	Male
298	148	1.20066	0.032833	1.13624	1.26508	Female
299	149	1.20808	0.0333474	1.14265	1.27351	Male
300	149	1.20073	0.0328298	1.13632	1.26515	Female
301	150	1.20815	0.0333444	1.14272	1.27357	Male
302	150	1.2008	0.0328266	1.13639	1.26521	Female
303	151	1.20822	0.0333415	1.1428	1.27364	Male
304	151	1.20087	0.0328234	1.13647	1.26528	Female
305	152	1.20829	0.0333386	1.14287	1.2737	Male
306	152	1.20094	0.0328203	1.13655	1.26534	Female
307	153	1.20836	0.0333358	1.14295	1.27377	Male
308	153	1.20101	0.0328173	1.13662	1.2654	Female
309	154	1.20843	0.0333331	1.14302	1.27383	Male
310	154	1.20108	0.0328143	1.1367	1.26547	Female
311	155	1.2085	0.0333304	1.1431	1.27389	Male
312	155	1.20115	0.0328113	1.13677	1.26553	Female
313	156	1.20857	0.0333278	1.14317	1.27396	Male
314	156	1.20122	0.0328085	1.13685	1.26559	Female
315	157	1.20863	0.0333252	1.14325	1.27402	Male
316	157	1.20129	0.0328057	1.13692	1.26566	Female
317	158	1.2087	0.0333227	1.14332	1.27409	Male
318	158	1.20136	0.0328029	1.137	1.26572	Female
319	159	1.20877	0.0333202	1.1434	1.27415	Male
320	159	1.20143	0.0328002	1.13707	1.26579	Female
321	160	1.20884	0.0333178	1.14347	1.27422	Male
322	160	1.2015	0.0327975	1.13715	1.26585	Female
323	161	1.20891	0.0333154	1.14354	1.27428	Male
324	161	1.20157	0.0327949	1.13722	1.26591	Female
325	162	1.20898	0.0333131	1.14362	1.27434	Male
326	162	1.20164	0.0327924	1.13729	1.26598	Female
327	163	1.20905	0.0333108	1.14369	1.27441	Male
328	163	1.20171	0.0327899	1.13737	1.26604	Female
329	164	1.20912	0.0333086	1.14376	1.27447	Male
330	164	1.20177	0.0327875	1.13744	1.26611	Female
331	165	1.20919	0.0333065	1.14384	1.27454	Male
332	165	1.20184	0.0327851	1.13752	1.26617	Female
333	166	1.20926	0.0333044	1.14391	1.2746	Male
334	166	1.20191	0.0327828	1.13759	1.26624	Female
335	167	1.20933	0.0333023	1.14398	1.27467	Male
336	167	1.20198	0.0327805	1.13766	1.2663	Female
337	168	1.20939	0.0333003	1.14406	1.27473	Male
338	168	1.20205	0.0327783	1.13774	1.26636	Female
339	169	1.20946	0.0332984	1.14413	1.2748	Male
340	169	1.20212	0.0327761	1.13781	1.26643	Female
341	170	1.20953	0.0332965	1.1442	1.27486	Male
342	170	1.20219	0.032774	1.13788	1.26649	Female
343	171	1.2096	0.0332946	1.14427	1.27493	Male
344	171	1.20226	0.0327719	1.13795	1.26656	Female
345	172	1.20967	0.0332929	1.14434	1.27499	Male
346	172	1.20232	0.0327699	1.13803	1.26662	Female
347	173	1.20974	0.0332911	1.14442	1.27506	Male
348	173	1.20239	0.0327679	1.1381	1.26669	Female
349	174	1.2098	0.0332894	1.14449	1.27512	Male
350	174	1.20246	0.032766	1.13817	1.26675	Female
351	175	1.20987	0.0332878	1.14456	1.27519	Male
352	175	1.20253	0.0327642	1.13824	1.26681	Female
353	176	1.20994	0.0332862	1.14463	1.27525	Male
354	176	1.2026	0.0327624	1.13831	1.26688	Female
355	177	1.21001	0.0332847	1.1447	1.27532	Male
356	177	1.20266	0.0327606	1.13838	1.26694	Female
357	178	1.21008	0.0332832	1.14477	1.27538	Male
358	178	1.20273	0.0327589	1.13845	1.26701	Female
359	179	1.21014	0.0332817	1.14484	1.27545	Male
360	179	1.2028	0.0327573	1.13853	1.26707	Female
361	180	1.21021	0.0332804	1.14491	1.27551	Male
362	180	1.20287	0.0327557	1.1386	1.26714	Female
363	181	1.21028	0.033279	1.14498	1.27557	Male
364	181	1.20293	0.0327541	1.13867	1.2672	Female
365	182	1.21035	0.0332777	1.14505	1.27564	Male
366	182	1.203	0.0327526	1.13874	1.26727	Female
367	183	1.21041	0.0332765	1.14512	1.2757	Male
368	183	1.20307	0.0327512	1.13881	1.26733	Female
369	184	1.21048	0.0332753	1.14519	1.27577	Male
370	184	1.20314	0.0327498	1.13888	1.26739	Female
371	185	1.21055	0.0332741	1.14526	1.27583	Male
372	185	1.2032	0.0327484	1.13895	1.26746	Female
373	186	1.21061	0.033273	1.14533	1.2759	Male
374	186	1.20327	0.0327471	1.13902	1.26752	Female
375	187	1.21068	0.033272	1.1454	1.27596	Male
376	187	1.20334	0.0327459	1.13909	1.26759	Female
377	188	1.21075	0.033271	1.14547	1.27603	Male
378	188	1.2034	0.0327447	1.13915	1.26765	Female
379	189	1.21081	0.03327	1.14553	1.27609	Male
380	189	1.20347	0.0327435	1.13922	1.26772	Female
381	190	1.21088	0.0332691	1.1456	1.27616	Male
382	190	1.20354	0.0327424	1.13929	1.26778	Female
383	191	1.21095	0.0332683	1.14567	1.27622	Male
384	191	1.2036	0.0327413	1.13936	1.26784	Female
385	192	1.21101	0.0332674	1.14574	1.27629	Male
386	192	1.20367	0.0327403	1.13943	1.26791	Female
387	193	1.21108	0.0332667	1.14581	1.27635	Male
388	193	1.20373	0.0327394	1.1395	1.26797	Female
389	194	1.21115	0.0332659	1.14587	1.27642	Male
390	194	1.2038	0.0327384	1.13956	1.26804	Female
391	195	1.21121	0.0332653	1.14594	1.27648	Male
392	195	1.20387	0.0327376	1.13963	1.2681	Female
393	196	1.21128	0.0332646	1.14601	1.27655	Male
394	196	1.20393	0.0327367	1.1397	1.26817	Female
395	197	1.21134	0.033264	1.14608	1.27661	Male
396	197	1.204	0.0327359	1.13977	1.26823	Female
397	198	1.21141	0.0332635	1.14614	1.27668	Male
398	198	1.20406	0.0327352	1.13983	1.26829	Female
399	199	1.21147	0.033263	1.14621	1.27674	Male
400	199	1.20413	0.0327345	1.1399	1.26836	Female
401	200	1.21154	0.0332625	1.14627	1.2768	Male
402	200	1.2042	0.0327338	1.13997	1.26842	Female
403	201	1.2116	0.0332621	1.14634	1.27687	Male
404	201	1.20426	0.0327332	1.14003	1.26849	Female
405	202	1.21167	0.0332617	1.14641	1.27693	Male
406	202	1.20433	0.0327327	1.1401	1.26855	Female
407	203	1.21173	0.0332614	1.14647	1.277	Male
408	203	1.20439	0.0327322	1.14017	1.26861	Female
409	204	1.2118	0.0332611	1.14654	1.27706	Male
410	204	1.20446	0.0327317	1.14023	1.26868	Female
411	205	1.21186	0.0332608	1.1466	1.27713	Male
412	205	1.20452	0.0327312	1.1403	1.26874	Female
413	206	1.21193	0.0332606	1.14667	1.27719	Male
414	206	1.20458	0.0327308	1.14036	1.26881	Female
415	207	1.21199	0.0332604	1.14673	1.27725	Male
416	207	1.20465	0.0327305	1.14043	1.26887	Female
417	208	1.21206	0.0332603	1.1468	1.27732	Male
418	208	1.20471	0.0327302	1.14049	1.26893	Female
419	209	1.21212	0.0332602	1.14686	1.27738	Male
420	209	1.20478	0.0327299	1.14056	1.269	Female
421	210	1.21219	0.0332602	1.14693	1.27745	Male
422	210	1.20484	0.0327297	1.14062	1.26906	Female
423	211	1.21225	0.0332601	1.14699	1.27751	Male
424	211	1.20491	0.0327295	1.14069	1.26913	Female
425	212	1.21231	0.0332602	1.14705	1.27757	Male
426	212	1.20497	0.0327293	1.14075	1.26919	Female
427	213	1.21238	0.0332602	1.14712	1.27764	Male
428	213	1.20503	0.0327292	1.14082	1.26925	Female
429	214	1.21244	0.0332603	1.14718	1.2777	Male
430	214	1.2051	0.0327292	1.14088	1.26932	Female
431	215	1.21251	0.0332605	1.14724	1.27777	Male
432	215	1.20516	0.0327291	1.14094	1.26938	Female
433	216	1.21257	0.0332607	1.14731	1.27783	Male
434	216	1.20522	0.0327291	1.14101	1.26944	Female
435	217	1.21263	0.0332609	1.14737	1.27789	Male
436	217	1.20529	0.0327292	1.14107	1.26951	Female
437	218	1.2127	0.0332611	1.14743	1.27796	Male
438	218	1.20535	0.0327293	1.14113	1.26957	Female
439	219	1.21276	0.0332614	1.1475	1.27802	Male
440	219	1.20541	0.0327294	1.1412	1.26963	Female
441	220	1.21282	0.0332617	1.14756	1.27808	Male
442	220	1.20548	0.0327295	1.14126	1.2697	Female
443	221	1.21288	0.0332621	1.14762	1.27815	Male
444	221	1.20554	0.0327297	1.14132	1.26976	Female
445	222	1.21295	0.0332625	1.14768	1.27821	Male
446	222	1.2056	0.03273	1.14138	1.26982	Female
447	223	1.21301	0.0332629	1.14774	1.27827	Male
448	223	1.20566	0.0327302	1.14144	1.26988	Female
449	224	1.21307	0.0332634	1.1478	1.27834	Male
450	224	1.20573	0.0327305	1.14151	1.26995	Female
451	225	1.21313	0.0332639	1.14787	1.2784	Male
452	225	1.20579	0.0327309	1.14157	1.27001	Female
453	226	1.2132	0.0332644	1.14793	1.27846	Male
454	226	1.20585	0.0327312	1.14163	1.27007	Female
455	227	1.21326	0.033265	1.14799	1.27853	Male
456	227	1.20591	0.0327317	1.14169	1.27014	Female
457	228	1.21332	0.0332656	1.14805	1.27859	Male
458	228	1.20597	0.0327321	1.14175	1.2702	Female
459	229	1.21338	0.0332662	1.14811	1.27865	Male
460	229	1.20604	0.0327326	1.14181	1.27026	Female
461	230	1.21344	0.0332669	1.14817	1.27871	Male
462	230	1.2061	0.0327331	1.14187	1.27032	Female
463	231	1.2135	0.0332675	1.14823	1.27878	Male
464	231	1.20616	0.0327336	1.14193	1.27039	Female
465	232	1.21356	0.0332683	1.14829	1.27884	Male
466	232	1.20622	0.0327342	1.14199	1.27045	Female
467	233	1.21363	0.033269	1.14835	1.2789	Male
468	233	1.20628	0.0327348	1.14205	1.27051	Female
469	234	1.21369	0.0332698	1.14841	1.27896	Male
470	234	1.20634	0.0327354	1.14211	1.27057	Female
471	235	1.21375	0.0332706	1.14847	1.27903	Male
472	235	1.2064	0.0327361	1.14217	1.27063	Female
473	236	1.21381	0.0332715	1.14853	1.27909	Male
474	236	1.20646	0.0327368	1.14223	1.2707	Female
475	237	1.21387	0.0332723	1.14858	1.27915	Male
476	237	1.20652	0.0327375	1.14229	1.27076	Female
477	238	1.21393	0.0332732	1.14864	1.27921	Male
478	238	1.20658	0.0327383	1.14235	1.27082	Female
479	239	1.21399	0.0332742	1.1487	1.27928	Male
480	239	1.20664	0.032739	1.14241	1.27088	Female
481	240	1.21405	0.0332751	1.14876	1.27934	Male
482	240	1.2067	0.0327399	1.14246	1.27094	Female
483	241	1.21411	0.0332761	1.14882	1.2794	Male
484	241	1.20676	0.0327407	1.14252	1.271	Female
485	242	1.21417	0.0332771	1.14887	1.27946	Male
486	242	1.20682	0.0327416	1.14258	1.27107	Female
487	243	1.21423	0.0332782	1.14893	1.27952	Male
488	243	1.20688	0.0327425	1.14264	1.27113	Female
489	244	1.21429	0.0332792	1.14899	1.27958	Male
490	244	1.20694	0.0327434	1.1427	1.27119	Female
491	245	1.21435	0.0332803	1.14905	1.27964	Male
492	245	1.207	0.0327443	1.14275	1.27125	Female
493	246	1.2144	0.0332814	1.1491	1.27971	Male
494	246	1.20706	0.0327453	1.14281	1.27131	Female
495	247	1.21446	0.0332826	1.14916	1.27977	Male
496	247	1.20712	0.0327463	1.14287	1.27137	Female
497	248	1.21452	0.0332837	1.14922	1.27983	Male
498	248	1.20718	0.0327474	1.14292	1.27143	Female
499	249	1.21458	0.0332849	1.14927	1.27989	Male
500	249	1.20724	0.0327484	1.14298	1.27149	Female
501	250	1.21464	0.0332861	1.14933	1.27995	Male
502	250	1.20729	0.0327495	1.14304	1.27155	Female
503	251	1.2147	0.0332874	1.14938	1.28001	Male
504	251	1.20735	0.0327506	1.14309	1.27161	Female
505	252	1.21475	0.0332886	1.14944	1.28007	Male
506	252	1.20741	0.0327517	1.14315	1.27167	Female
507	253	1.21481	0.0332899	1.14949	1.28013	Male
508	253	1.20747	0.0327529	1.1432	1.27173	Female
509	254	1.21487	0.0332912	1.14955	1.28019	Male
510	254	1.20753	0.032754	1.14326	1.27179	Female
511	255	1.21493	0.0332925	1.1496	1.28025	Male
512	255	1.20758	0.0327552	1.14331	1.27185	Female
513	256	1.21499	0.0332939	1.14966	1.28031	Male
514	256	1.20764	0.0327565	1.14337	1.27191	Female
515	257	1.21504	0.0332953	1.14971	1.28037	Male
516	257	1.2077	0.0327577	1.14342	1.27197	Female
517	258	1.2151	0.0332966	1.14977	1.28043	Male
518	258	1.20776	0.032759	1.14348	1.27203	Female
519	259	1.21516	0.0332981	1.14982	1.28049	Male
520	259	1.20781	0.0327602	1.14353	1.27209	Female
521	260	1.21521	0.0332995	1.14988	1.28055	Male
522	260	1.20787	0.0327615	1.14359	1.27215	Female
523	261	1.21527	0.0333009	1.14993	1.28061	Male
524	261	1.20793	0.0327629	1.14364	1.27221	Female
525	262	1.21533	0.0333024	1.14998	1.28067	Male
526	262	1.20798	0.0327642	1.14369	1.27227	Female
527	263	1.21538	0.0333039	1.15004	1.28073	Male
528	263	1.20804	0.0327656	1.14375	1.27233	Female
529	264	1.21544	0.0333054	1.15009	1.28079	Male
530	264	1.20809	0.032767	1.1438	1.27239	Female
531	265	1.21549	0.0333069	1.15014	1.28085	Male
532	265	1.20815	0.0327683	1.14385	1.27244	Female
533	266	1.21555	0.0333084	1.15019	1.2809	Male
534	266	1.20821	0.0327698	1.14391	1.2725	Female
535	267	1.2156	0.03331	1.15025	1.28096	Male
536	267	1.20826	0.0327712	1.14396	1.27256	Female
537	268	1.21566	0.0333115	1.1503	1.28102	Male
538	268	1.20832	0.0327726	1.14401	1.27262	Female
539	269	1.21572	0.0333131	1.15035	1.28108	Male
540	269	1.20837	0.0327741	1.14406	1.27268	Female
541	270	1.21577	0.0333147	1.1504	1.28114	Male
542	270	1.20843	0.0327756	1.14412	1.27274	Female
543	271	1.21582	0.0333163	1.15045	1.2812	Male
544	271	1.20848	0.0327771	1.14417	1.27279	Female
545	272	1.21588	0.033318	1.15051	1.28125	Male
546	272	1.20854	0.0327786	1.14422	1.27285	Female
547	273	1.21593	0.0333196	1.15056	1.28131	Male
548	273	1.20859	0.0327801	1.14427	1.27291	Female
549	274	1.21599	0.0333213	1.15061	1.28137	Male
550	274	1.20864	0.0327817	1.14432	1.27296	Female
551	275	1.21604	0.0333229	1.15066	1.28143	Male
552	275	1.2087	0.0327832	1.14437	1.27302	Female
553	276	1.2161	0.0333246	1.15071	1.28148	Male
554	276	1.20875	0.0327848	1.14442	1.27308	Female
555	277	1.21615	0.0333263	1.15076	1.28154	Male
556	277	1.20881	0.0327864	1.14447	1.27314	Female
557	278	1.2162	0.033328	1.15081	1.2816	Male
558	278	1.20886	0.032788	1.14453	1.27319	Female
559	279	1.21626	0.0333297	1.15086	1.28165	Male
560	279	1.20891	0.0327896	1.14458	1.27325	Female
561	280	1.21631	0.0333314	1.15091	1.28171	Male
562	280	1.20897	0.0327912	1.14463	1.2733	Female
563	281	1.21636	0.0333332	1.15096	1.28177	Male
564	281	1.20902	0.0327928	1.14467	1.27336	Female
565	282	1.21641	0.0333349	1.15101	1.28182	Male
566	282	1.20907	0.0327945	1.14472	1.27342	Female
567	283	1.21647	0.0333367	1.15106	1.28188	Male
568	283	1.20912	0.0327961	1.14477	1.27347	Female
569	284	1.21652	0.0333384	1.15111	1.28193	Male
570	284	1.20918	0.0327978	1.14482	1.27353	Female
571	285	1.21657	0.0333402	1.15115	1.28199	Male
572	285	1.20923	0.0327995	1.14487	1.27358	Female
573	286	1.21662	0.033342	1.1512	1.28204	Male
574	286	1.20928	0.0328012	1.14492	1.27364	Female
575	287	1.21668	0.0333438	1.15125	1.2821	Male
576	287	1.20933	0.0328029	1.14497	1.27369	Female
577	288	1.21673	0.0333456	1.1513	1.28215	Male
578	288	1.20938	0.0328046	1.14502	1.27375	Female
579	289	1.21678	0.0333474	1.15135	1.28221	Male
580	289	1.20943	0.0328063	1.14506	1.2738	Female
581	290	1.21683	0.0333492	1.1514	1.28226	Male
582	290	1.20949	0.032808	1.14511	1.27386	Female
583	291	1.21688	0.033351	1.15144	1.28232	Male
584	291	1.20954	0.0328097	1.14516	1.27391	Female
585	292	1.21693	0.0333528	1.15149	1.28237	Male
586	292	1.20959	0.0328114	1.14521	1.27397	Female
587	293	1.21698	0.0333547	1.15154	1.28243	Male
588	293	1.20964	0.0328132	1.14525	1.27402	Female
589	294	1.21703	0.0333565	1.15158	1.28248	Male
590	294	1.20969	0.0328149	1.1453	1.27407	Female
591	295	1.21708	0.0333584	1.15163	1.28254	Male
592	295	1.20974	0.0328167	1.14535	1.27413	Female
593	296	1.21713	0.0333602	1.15168	1.28259	Male
594	296	1.20979	0.0328184	1.1454	1.27418	Female
595	297	1.21718	0.033362	1.15172	1.28264	Male
596	297	1.20984	0.0328202	1.14544	1.27424	Female
597	298	1.21723	0.0333639	1.15177	1.2827	Male
598	298	1.20989	0.032822	1.14549	1.27429	Female
599	299	1.21728	0.0333658	1.15181	1.28275	Male
600	299	1.20994	0.0328237	1.14553	1.27434	Female
601	300	1.21733	0.0333676	1.15186	1.2828	Male
602	300	1.20999	0.0328255	1.14558	1.27439	Female
603	301	1.21738	0.0333695	1.15191	1.28285	Male
604	301	1.21004	0.0328273	1.14563	1.27445	Female
605	302	1.21743	0.0333714	1.15195	1.28291	Male
606	302	1.21008	0.0328291	1.14567	1.2745	Female
607	303	1.21748	0.0333732	1.152	1.28296	Male
608	303	1.21013	0.0328308	1.14572	1.27455	Female
609	304	1.21753	0.0333751	1.15204	1.28301	Male
610	304	1.21018	0.0328326	1.14576	1.2746	Female
611	305	1.21757	0.033377	1.15209	1.28306	Male
612	305	1.21023	0.0328344	1.14581	1.27465	Female
613	306	1.21762	0.0333788	1.15213	1.28312	Male
614	306	1.21028	0.0328362	1.14585	1.27471	Female
615	307	1.21767	0.0333807	1.15217	1.28317	Male
616	307	1.21033	0.032838	1.14589	1.27476	Female
617	308	1.21772	0.0333826	1.15222	1.28322	Male
618	308	1.21037	0.0328398	1.14594	1.27481	Female
619	309	1.21777	0.0333845	1.15226	1.28327	Male
620	309	1.21042	0.0328416	1.14598	1.27486	Female
621	310	1.21781	0.0333864	1.15231	1.28332	Male
622	310	1.21047	0.0328434	1.14603	1.27491	Female
623	311	1.21786	0.0333882	1.15235	1.28337	Male
624	311	1.21052	0.0328452	1.14607	1.27496	Female
625	312	1.21791	0.0333901	1.15239	1.28342	Male
626	312	1.21056	0.032847	1.14611	1.27501	Female
627	313	1.21795	0.033392	1.15243	1.28347	Male
628	313	1.21061	0.0328488	1.14616	1.27506	Female
629	314	1.218	0.0333938	1.15248	1.28352	Male
630	314	1.21066	0.0328506	1.1462	1.27511	Female
631	315	1.21805	0.0333957	1.15252	1.28357	Male
632	315	1.2107	0.0328524	1.14624	1.27516	Female
633	316	1.21809	0.0333976	1.15256	1.28362	Male
634	316	1.21075	0.0328542	1.14628	1.27521	Female
635	317	1.21814	0.0333995	1.1526	1.28367	Male
636	317	1.21079	0.032856	1.14633	1.27526	Female
637	318	1.21818	0.0334013	1.15265	1.28372	Male
638	318	1.21084	0.0328578	1.14637	1.27531	Female
639	319	1.21823	0.0334032	1.15269	1.28377	Male
640	319	1.21088	0.0328595	1.14641	1.27536	Female
641	320	1.21827	0.033405	1.15273	1.28382	Male
642	320	1.21093	0.0328613	1.14645	1.27541	Female
643	321	1.21832	0.0334069	1.15277	1.28387	Male
644	321	1.21098	0.0328631	1.14649	1.27546	Female
645	322	1.21836	0.0334087	1.15281	1.28392	Male
646	322	1.21102	0.0328649	1.14654	1.2755	Female
647	323	1.21841	0.0334106	1.15285	1.28396	Male
648	323	1.21106	0.0328667	1.14658	1.27555	Female
649	324	1.21845	0.0334124	1.15289	1.28401	Male
650	324	1.21111	0.0328684	1.14662	1.2756	Female
651	325	1.2185	0.0334143	1.15294	1.28406	Male
652	325	1.21115	0.0328702	1.14666	1.27565	Female
653	326	1.21854	0.0334161	1.15298	1.28411	Male
654	326	1.2112	0.032872	1.1467	1.2757	Female
655	327	1.21859	0.0334179	1.15302	1.28415	Male
656	327	1.21124	0.0328737	1.14674	1.27574	Female
657	328	1.21863	0.0334198	1.15306	1.2842	Male
658	328	1.21128	0.0328755	1.14678	1.27579	Female
659	329	1.21867	0.0334216	1.1531	1.28425	Male
660	329	1.21133	0.0328772	1.14682	1.27584	Female
661	330	1.21872	0.0334234	1.15314	1.2843	Male
662	330	1.21137	0.032879	1.14686	1.27588	Female
663	331	1.21876	0.0334252	1.15317	1.28434	Male
664	331	1.21141	0.0328807	1.1469	1.27593	Female
665	332	1.2188	0.033427	1.15321	1.28439	Male
666	332	1.21146	0.0328825	1.14694	1.27598	Female
667	333	1.21884	0.0334288	1.15325	1.28443	Male
668	333	1.2115	0.0328842	1.14698	1.27602	Female
669	334	1.21889	0.0334306	1.15329	1.28448	Male
670	334	1.21154	0.0328859	1.14702	1.27607	Female
671	335	1.21893	0.0334323	1.15333	1.28453	Male
672	335	1.21158	0.0328876	1.14706	1.27611	Female
673	336	1.21897	0.0334341	1.15337	1.28457	Male
674	336	1.21163	0.0328893	1.14709	1.27616	Female
675	337	1.21901	0.0334359	1.15341	1.28462	Male
676	337	1.21167	0.032891	1.14713	1.2762	Female
677	338	1.21905	0.0334376	1.15345	1.28466	Male
678	338	1.21171	0.0328927	1.14717	1.27625	Female
679	339	1.2191	0.0334394	1.15348	1.28471	Male
680	339	1.21175	0.0328944	1.14721	1.27629	Female
681	340	1.21914	0.0334411	1.15352	1.28475	Male
682	340	1.21179	0.0328961	1.14725	1.27634	Female
683	341	1.21918	0.0334428	1.15356	1.2848	Male
684	341	1.21183	0.0328978	1.14728	1.27638	Female
685	342	1.21922	0.0334445	1.1536	1.28484	Male
686	342	1.21187	0.0328994	1.14732	1.27643	Female
687	343	1.21926	0.0334463	1.15363	1.28488	Male
688	343	1.21191	0.0329011	1.14736	1.27647	Female
689	344	1.2193	0.033448	1.15367	1.28493	Male
690	344	1.21195	0.0329027	1.1474	1.27651	Female
691	345	1.21934	0.0334496	1.15371	1.28497	Male
692	345	1.212	0.0329044	1.14743	1.27656	Female
693	346	1.21938	0.0334513	1.15374	1.28501	Male
694	346	1.21204	0.032906	1.14747	1.2766	Female
695	347	1.21942	0.033453	1.15378	1.28506	Male
696	347	1.21207	0.0329076	1.14751	1.27664	Female
697	348	1.21946	0.0334547	1.15382	1.2851	Male
698	348	1.21211	0.0329092	1.14754	1.27669	Female
699	349	1.2195	0.0334563	1.15385	1.28514	Male
700	349	1.21215	0.0329108	1.14758	1.27673	Female
701	350	1.21954	0.0334579	1.15389	1.28518	Male
702	350	1.21219	0.0329124	1.14761	1.27677	Female
703	351	1.21958	0.0334596	1.15392	1.28523	Male
704	351	1.21223	0.032914	1.14765	1.27681	Female
705	352	1.21961	0.0334612	1.15396	1.28527	Male
706	352	1.21227	0.0329156	1.14769	1.27685	Female
707	353	1.21965	0.0334628	1.154	1.28531	Male
708	353	1.21231	0.0329171	1.14772	1.2769	Female
709	354	1.21969	0.0334644	1.15403	1.28535	Male
710	354	1.21235	0.0329187	1.14776	1.27694	Female
711	355	1.21973	0.033466	1.15407	1.28539	Male
712	355	1.21238	0.0329202	1.14779	1.27698	Female
713	356	1.21977	0.0334675	1.1541	1.28543	Male
714	356	1.21242	0.0329217	1.14783	1.27702	Female
715	357	1.2198	0.0334691	1.15413	1.28547	Male
716	357	1.21246	0.0329232	1.14786	1.27706	Female
717	358	1.21984	0.0334706	1.15417	1.28552	Male
718	358	1.2125	0.0329247	1.1479	1.2771	Female
719	359	1.21988	0.0334722	1.1542	1.28556	Male
720	359	1.21253	0.0329262	1.14793	1.27714	Female
721	360	1.21992	0.0334737	1.15424	1.2856	Male
722	360	1.21257	0.0329277	1.14796	1.27718	Female
723	361	1.21995	0.0334752	1.15427	1.28563	Male
724	361	1.21261	0.0329292	1.148	1.27722	Female
725	362	1.21999	0.0334767	1.1543	1.28567	Male
726	362	1.21265	0.0329306	1.14803	1.27726	Female
727	363	1.22003	0.0334782	1.15434	1.28571	Male
728	363	1.21268	0.0329321	1.14807	1.2773	Female
729	364	1.22006	0.0334797	1.15437	1.28575	Male
730	364	1.21272	0.0329335	1.1481	1.27734	Female
731	365	1.2201	0.0334811	1.1544	1.28579	Male
732	365	1.21275	0.0329349	1.14813	1.27738	Female
733	366	1.22013	0.0334826	1.15444	1.28583	Male
734	366	1.21279	0.0329363	1.14816	1.27741	Female
735	367	1.22017	0.033484	1.15447	1.28587	Male
736	367	1.21282	0.0329377	1.1482	1.27745	Female
737	368	1.2202	0.0334854	1.1545	1.28591	Male
738	368	1.21286	0.0329391	1.14823	1.27749	Female
739	369	1.22024	0.0334868	1.15453	1.28594	Male
740	369	1.2129	0.0329404	1.14826	1.27753	Female
741	370	1.22027	0.0334882	1.15457	1.28598	Male
742	370	1.21293	0.0329418	1.14829	1.27757	Female
743	371	1.22031	0.0334896	1.1546	1.28602	Male
744	371	1.21296	0.0329431	1.14833	1.2776	Female
745	372	1.22034	0.0334909	1.15463	1.28606	Male
746	372	1.213	0.0329445	1.14836	1.27764	Female
747	373	1.22038	0.0334923	1.15466	1.28609	Male
748	373	1.21303	0.0329458	1.14839	1.27768	Female
749	374	1.22041	0.0334936	1.15469	1.28613	Male
750	374	1.21307	0.0329471	1.14842	1.27771	Female
751	375	1.22045	0.0334949	1.15472	1.28617	Male
752	375	1.2131	0.0329483	1.14845	1.27775	Female
753	376	1.22048	0.0334962	1.15476	1.2862	Male
754	376	1.21313	0.0329496	1.14848	1.27779	Female
755	377	1.22051	0.0334975	1.15479	1.28624	Male
756	377	1.21317	0.0329509	1.14852	1.27782	Female
757	378	1.22055	0.0334988	1.15482	1.28627	Male
758	378	1.2132	0.0329521	1.14855	1.27786	Female
759	379	1.22058	0.0335	1.15485	1.28631	Male
760	379	1.21323	0.0329533	1.14858	1.27789	Female
761	380	1.22061	0.0335013	1.15488	1.28634	Male
762	380	1.21327	0.0329546	1.14861	1.27793	Female
763	381	1.22064	0.0335025	1.15491	1.28638	Male
764	381	1.2133	0.0329558	1.14864	1.27796	Female
765	382	1.22068	0.0335037	1.15494	1.28641	Male
766	382	1.21333	0.0329569	1.14867	1.278	Female
767	383	1.22071	0.0335049	1.15497	1.28645	Male
768	383	1.21336	0.0329581	1.1487	1.27803	Female
769	384	1.22074	0.0335061	1.155	1.28648	Male
770	384	1.2134	0.0329593	1.14873	1.27807	Female
771	385	1.22077	0.0335073	1.15503	1.28652	Male
772	385	1.21343	0.0329604	1.14876	1.2781	Female
773	386	1.2208	0.0335084	1.15506	1.28655	Male
774	386	1.21346	0.0329615	1.14879	1.27813	Female
775	387	1.22083	0.0335096	1.15509	1.28658	Male
776	387	1.21349	0.0329627	1.14881	1.27817	Female
777	388	1.22087	0.0335107	1.15511	1.28662	Male
778	388	1.21352	0.0329638	1.14884	1.2782	Female
779	389	1.2209	0.0335118	1.15514	1.28665	Male
780	389	1.21355	0.0329648	1.14887	1.27823	Female
781	390	1.22093	0.0335129	1.15517	1.28668	Male
782	390	1.21358	0.0329659	1.1489	1.27827	Female
783	391	1.22096	0.033514	1.1552	1.28672	Male
784	391	1.21361	0.032967	1.14893	1.2783	Female
785	392	1.22099	0.0335151	1.15523	1.28675	Male
786	392	1.21364	0.032968	1.14896	1.27833	Female
787	393	1.22102	0.0335161	1.15526	1.28678	Male
788	393	1.21367	0.032969	1.14899	1.27836	Female
789	394	1.22105	0.0335172	1.15528	1.28681	Male
790	394	1.2137	0.0329701	1.14901	1.27839	Female
791	395	1.22108	0.0335182	1.15531	1.28684	Male
792	395	1.21373	0.0329711	1.14904	1.27843	Female
793	396	1.22111	0.0335192	1.15534	1.28688	Male
794	396	1.21376	0.032972	1.14907	1.27846	Female
795	397	1.22114	0.0335202	1.15537	1.28691	Male
796	397	1.21379	0.032973	1.1491	1.27849	Female
797	398	1.22117	0.0335212	1.15539	1.28694	Male
798	398	1.21382	0.032974	1.14912	1.27852	Female
799	399	1.22119	0.0335221	1.15542	1.28697	Male
800	399	1.21385	0.0329749	1.14915	1.27855	Female
801	400	1.22122	0.0335231	1.15545	1.287	Male
802	400	1.21388	0.0329759	1.14918	1.27858	Female
803	401	1.22125	0.033524	1.15547	1.28703	Male
804	401	1.21391	0.0329768	1.1492	1.27861	Female
805	402	1.22128	0.033525	1.1555	1.28706	Male
806	402	1.21394	0.0329777	1.14923	1.27864	Female
807	403	1.22131	0.0335259	1.15553	1.28709	Male
808	403	1.21396	0.0329786	1.14926	1.27867	Female
809	404	1.22134	0.0335268	1.15555	1.28712	Male
810	404	1.21399	0.0329795	1.14928	1.2787	Female
811	405	1.22136	0.0335276	1.15558	1.28715	Male
812	405	1.21402	0.0329803	1.14931	1.27873	Female
813	406	1.22139	0.0335285	1.1556	1.28718	Male
814	406	1.21405	0.0329812	1.14933	1.27876	Female
815	407	1.22142	0.0335294	1.15563	1.28721	Male
816	407	1.21407	0.032982	1.14936	1.27879	Female
817	408	1.22145	0.0335302	1.15566	1.28724	Male
818	408	1.2141	0.0329828	1.14939	1.27882	Female
819	409	1.22147	0.033531	1.15568	1.28726	Male
820	409	1.21413	0.0329836	1.14941	1.27885	Female
821	410	1.2215	0.0335318	1.15571	1.28729	Male
822	410	1.21415	0.0329844	1.14944	1.27887	Female
823	411	1.22153	0.0335326	1.15573	1.28732	Male
824	411	1.21418	0.0329852	1.14946	1.2789	Female
825	412	1.22155	0.0335334	1.15576	1.28735	Male
826	412	1.21421	0.032986	1.14949	1.27893	Female
827	413	1.22158	0.0335342	1.15578	1.28738	Male
828	413	1.21423	0.0329868	1.14951	1.27896	Female
829	414	1.2216	0.033535	1.1558	1.2874	Male
830	414	1.21426	0.0329875	1.14953	1.27898	Female
831	415	1.22163	0.0335357	1.15583	1.28743	Male
832	415	1.21429	0.0329883	1.14956	1.27901	Female
833	416	1.22166	0.0335364	1.15585	1.28746	Male
834	416	1.21431	0.032989	1.14958	1.27904	Female
835	417	1.22168	0.0335372	1.15588	1.28748	Male
836	417	1.21434	0.0329897	1.14961	1.27907	Female
837	418	1.22171	0.0335379	1.1559	1.28751	Male
838	418	1.21436	0.0329904	1.14963	1.27909	Female
839	419	1.22173	0.0335386	1.15592	1.28754	Male
840	419	1.21439	0.0329911	1.14965	1.27912	Female
841	420	1.22176	0.0335393	1.15595	1.28756	Male
842	420	1.21441	0.0329918	1.14968	1.27914	Female
843	421	1.22178	0.0335399	1.15597	1.28759	Male
844	421	1.21444	0.0329924	1.1497	1.27917	Female
845	422	1.2218	0.0335406	1.15599	1.28762	Male
846	422	1.21446	0.0329931	1.14972	1.2792	Female
847	423	1.22183	0.0335412	1.15602	1.28764	Male
848	423	1.21448	0.0329937	1.14975	1.27922	Female
849	424	1.22185	0.0335419	1.15604	1.28767	Male
850	424	1.21451	0.0329944	1.14977	1.27925	Female
851	425	1.22188	0.0335425	1.15606	1.28769	Male
852	425	1.21453	0.032995	1.14979	1.27927	Female
853	426	1.2219	0.0335431	1.15609	1.28772	Male
854	426	1.21456	0.0329956	1.14982	1.2793	Female
855	427	1.22192	0.0335437	1.15611	1.28774	Male
856	427	1.21458	0.0329962	1.14984	1.27932	Female
857	428	1.22195	0.0335443	1.15613	1.28777	Male
858	428	1.2146	0.0329968	1.14986	1.27935	Female
859	429	1.22197	0.0335449	1.15615	1.28779	Male
860	429	1.21463	0.0329974	1.14988	1.27937	Female
861	430	1.22199	0.0335455	1.15617	1.28781	Male
862	430	1.21465	0.032998	1.1499	1.2794	Female
863	431	1.22202	0.033546	1.1562	1.28784	Male
864	431	1.21467	0.0329985	1.14993	1.27942	Female
865	432	1.22204	0.0335466	1.15622	1.28786	Male
866	432	1.2147	0.0329991	1.14995	1.27944	Female
867	433	1.22206	0.0335471	1.15624	1.28789	Male
868	433	1.21472	0.0329996	1.14997	1.27947	Female
869	434	1.22208	0.0335477	1.15626	1.28791	Male
870	434	1.21474	0.0330002	1.14999	1.27949	Female
871	435	1.22211	0.0335482	1.15628	1.28793	Male
872	435	1.21476	0.0330007	1.15001	1.27951	Female
873	436	1.22213	0.0335487	1.1563	1.28796	Male
874	436	1.21479	0.0330012	1.15003	1.27954	Female
875	437	1.22215	0.0335492	1.15632	1.28798	Male
876	437	1.21481	0.0330017	1.15005	1.27956	Female
877	438	1.22217	0.0335497	1.15634	1.288	Male
878	438	1.21483	0.0330022	1.15007	1.27958	Female
879	439	1.22219	0.0335502	1.15637	1.28802	Male
880	439	1.21485	0.0330027	1.1501	1.27961	Female
881	440	1.22222	0.0335507	1.15639	1.28805	Male
882	440	1.21487	0.0330032	1.15012	1.27963	Female
883	441	1.22224	0.0335512	1.15641	1.28807	Male
884	441	1.21489	0.0330037	1.15014	1.27965	Female
885	442	1.22226	0.0335516	1.15643	1.28809	Male
886	442	1.21491	0.0330042	1.15016	1.27967	Female
887	443	1.22228	0.0335521	1.15645	1.28811	Male
888	443	1.21494	0.0330046	1.15018	1.27969	Female
889	444	1.2223	0.0335526	1.15647	1.28813	Male
890	444	1.21496	0.0330051	1.1502	1.27972	Female
891	445	1.22232	0.033553	1.15649	1.28816	Male
892	445	1.21498	0.0330055	1.15022	1.27974	Female
893	446	1.22234	0.0335534	1.15651	1.28818	Male
894	446	1.215	0.033006	1.15024	1.27976	Female
895	447	1.22236	0.0335539	1.15653	1.2882	Male
896	447	1.21502	0.0330064	1.15026	1.27978	Female
897	448	1.22238	0.0335543	1.15654	1.28822	Male
898	448	1.21504	0.0330069	1.15027	1.2798	Female
899	449	1.2224	0.0335547	1.15656	1.28824	Male
900	449	1.21506	0.0330073	1.15029	1.27982	Female
901	450	1.22242	0.0335551	1.15658	1.28826	Male
902	450	1.21508	0.0330077	1.15031	1.27984	Female
903	451	1.22244	0.0335555	1.1566	1.28828	Male
904	451	1.2151	0.0330081	1.15033	1.27986	Female
905	452	1.22246	0.0335559	1.15662	1.2883	Male
906	452	1.21512	0.0330085	1.15035	1.27988	Female
907	453	1.22248	0.0335563	1.15664	1.28832	Male
908	453	1.21514	0.0330089	1.15037	1.2799	Female
909	454	1.2225	0.0335567	1.15666	1.28834	Male
910	454	1.21516	0.0330093	1.15039	1.27992	Female
911	455	1.22252	0.0335571	1.15668	1.28836	Male
912	455	1.21518	0.0330097	1.15041	1.27994	Female
913	456	1.22254	0.0335575	1.1567	1.28838	Male
914	456	1.21519	0.0330101	1.15042	1.27996	Female
915	457	1.22256	0.0335578	1.15671	1.2884	Male
916	457	1.21521	0.0330105	1.15044	1.27998	Female
917	458	1.22258	0.0335582	1.15673	1.28842	Male
918	458	1.21523	0.0330109	1.15046	1.28	Female
919	459	1.2226	0.0335586	1.15675	1.28844	Male
920	459	1.21525	0.0330113	1.15048	1.28002	Female
921	460	1.22261	0.0335589	1.15677	1.28846	Male
922	460	1.21527	0.0330117	1.1505	1.28004	Female
923	461	1.22263	0.0335593	1.15679	1.28848	Male
924	461	1.21529	0.0330121	1.15051	1.28006	Female
925	462	1.22265	0.0335597	1.1568	1.2885	Male
926	462	1.21531	0.0330124	1.15053	1.28008	Female
927	463	1.22267	0.03356	1.15682	1.28852	Male
928	463	1.21532	0.0330128	1.15055	1.2801	Female
929	464	1.22269	0.0335604	1.15684	1.28854	Male
930	464	1.21534	0.0330132	1.15057	1.28012	Female
931	465	1.2227	0.0335607	1.15685	1.28855	Male
932	465	1.21536	0.0330135	1.15058	1.28014	Female
933	466	1.22272	0.0335611	1.15687	1.28857	Male
934	466	1.21538	0.0330139	1.1506	1.28015	Female
935	467	1.22274	0.0335614	1.15689	1.28859	Male
936	467	1.2154	0.0330143	1.15062	1.28017	Female
937	468	1.22276	0.0335617	1.15691	1.28861	Male
938	468	1.21541	0.0330146	1.15063	1.28019	Female
939	469	1.22277	0.0335621	1.15692	1.28863	Male
940	469	1.21543	0.033015	1.15065	1.28021	Female
941	470	1.22279	0.0335624	1.15694	1.28865	Male
942	470	1.21545	0.0330154	1.15067	1.28023	Female
943	471	1.22281	0.0335628	1.15696	1.28866	Male
944	471	1.21547	0.0330157	1.15068	1.28025	Female
945	472	1.22283	0.0335631	1.15697	1.28868	Male
946	472	1.21548	0.0330161	1.1507	1.28026	Female
947	473	1.22284	0.0335634	1.15699	1.2887	Male
948	473	1.2155	0.0330164	1.15072	1.28028	Female
949	474	1.22286	0.0335638	1.157	1.28872	Male
950	474	1.21552	0.0330168	1.15073	1.2803	Female
951	475	1.22288	0.0335641	1.15702	1.28873	Male
952	475	1.21553	0.0330172	1.15075	1.28032	Female
953	476	1.22289	0.0335644	1.15704	1.28875	Male
954	476	1.21555	0.0330175	1.15077	1.28033	Female
955	477	1.22291	0.0335648	1.15705	1.28877	Male
956	477	1.21557	0.0330179	1.15078	1.28035	Female
957	478	1.22293	0.0335651	1.15707	1.28878	Male
958	478	1.21558	0.0330183	1.1508	1.28037	Female
959	479	1.22294	0.0335655	1.15708	1.2888	Male
960	479	1.2156	0.0330186	1.15081	1.28038	Female
961	480	1.22296	0.0335658	1.1571	1.28882	Male
962	480	1.21561	0.033019	1.15083	1.2804	Female
963	481	1.22298	0.0335661	1.15711	1.28884	Male
964	481	1.21563	0.0330194	1.15084	1.28042	Female
965	482	1.22299	0.0335665	1.15713	1.28885	Male
966	482	1.21565	0.0330197	1.15086	1.28043	Female
967	483	1.22301	0.0335668	1.15715	1.28887	Male
968	483	1.21566	0.0330201	1.15087	1.28045	Female
969	484	1.22302	0.0335672	1.15716	1.28889	Male
970	484	1.21568	0.0330205	1.15089	1.28047	Female
971	485	1.22304	0.0335675	1.15718	1.2889	Male
972	485	1.21569	0.0330209	1.1509	1.28048	Female
973	486	1.22305	0.0335679	1.15719	1.28892	Male
974	486	1.21571	0.0330212	1.15092	1.2805	Female
975	487	1.22307	0.0335682	1.1572	1.28893	Male
976	487	1.21573	0.0330216	1.15093	1.28052	Female
977	488	1.22308	0.0335686	1.15722	1.28895	Male
978	488	1.21574	0.033022	1.15095	1.28053	Female
979	489	1.2231	0.0335689	1.15723	1.28897	Male
980	489	1.21576	0.0330224	1.15096	1.28055	Female
981	490	1.22312	0.0335693	1.15725	1.28898	Male
982	490	1.21577	0.0330228	1.15098	1.28057	Female
983	491	1.22313	0.0335697	1.15726	1.289	Male
984	491	1.21579	0.0330232	1.15099	1.28058	Female
985	492	1.22315	0.03357	1.15728	1.28901	Male
986	492	1.2158	0.0330236	1.15101	1.2806	Female
987	493	1.22316	0.0335704	1.15729	1.28903	Male
988	493	1.21582	0.033024	1.15102	1.28061	Female
989	494	1.22318	0.0335708	1.15731	1.28904	Male
990	494	1.21583	0.0330244	1.15103	1.28063	Female
991	495	1.22319	0.0335712	1.15732	1.28906	Male
992	495	1.21585	0.0330248	1.15105	1.28064	Female
993	496	1.2232	0.0335715	1.15733	1.28908	Male
994	496	1.21586	0.0330253	1.15106	1.28066	Female
995	497	1.22322	0.0335719	1.15735	1.28909	Male
996	497	1.21588	0.0330257	1.15108	1.28068	Female
997	498	1.22323	0.0335723	1.15736	1.28911	Male
998	498	1.21589	0.0330261	1.15109	1.28069	Female
999	499	1.22325	0.0335727	1.15737	1.28912	Male
1000	499	1.2159	0.0330266	1.1511	1.28071	Female
1001	500	1.22326	0.0335731	1.15739	1.28914	Male
1002	500	1.21592	0.033027	1.15112	1.28072	Female
1003	501	1.22328	0.0335736	1.1574	1.28915	Male
1004	501	1.21593	0.0330275	1.15113	1.28074	Female
1005	502	1.22329	0.033574	1.15742	1.28917	Male
1006	502	1.21595	0.0330279	1.15114	1.28075	Female
1007	503	1.22331	0.0335744	1.15743	1.28918	Male
1008	503	1.21596	0.0330284	1.15116	1.28077	Female
1009	504	1.22332	0.0335748	1.15744	1.2892	Male
1010	504	1.21598	0.0330289	1.15117	1.28078	Female
1011	505	1.22333	0.0335753	1.15745	1.28921	Male
1012	505	1.21599	0.0330294	1.15118	1.2808	Female
1013	506	1.22335	0.0335757	1.15747	1.28923	Male
1014	506	1.216	0.0330299	1.15119	1.28081	Female
1015	507	1.22336	0.0335762	1.15748	1.28924	Male
1016	507	1.21602	0.0330304	1.15121	1.28083	Female
1017	508	1.22337	0.0335766	1.15749	1.28926	Male
1018	508	1.21603	0.0330309	1.15122	1.28084	Female
1019	509	1.22339	0.0335771	1.15751	1.28927	Male
1020	509	1.21604	0.0330314	1.15123	1.28086	Female
1021	510	1.2234	0.0335776	1.15752	1.28929	Male
1022	510	1.21606	0.0330319	1.15125	1.28087	Female
1023	511	1.22342	0.0335781	1.15753	1.2893	Male
1024	511	1.21607	0.0330324	1.15126	1.28088	Female
1025	512	1.22343	0.0335785	1.15754	1.28931	Male
1026	512	1.21609	0.033033	1.15127	1.2809	Female
1027	513	1.22344	0.033579	1.15756	1.28933	Male
1028	513	1.2161	0.0330335	1.15128	1.28091	Female
1029	514	1.22346	0.0335796	1.15757	1.28934	Male
1030	514	1.21611	0.0330341	1.1513	1.28093	Female
1031	515	1.22347	0.0335801	1.15758	1.28936	Male
1032	515	1.21613	0.0330346	1.15131	1.28094	Female
1033	516	1.22348	0.0335806	1.15759	1.28937	Male
1034	516	1.21614	0.0330352	1.15132	1.28096	Female
1035	517	1.2235	0.0335811	1.15761	1.28939	Male
1036	517	1.21615	0.0330358	1.15133	1.28097	Female
1037	518	1.22351	0.0335817	1.15762	1.2894	Male
1038	518	1.21616	0.0330364	1.15134	1.28099	Female
1039	519	1.22352	0.0335822	1.15763	1.28941	Male
1040	519	1.21618	0.033037	1.15136	1.281	Female
1041	520	1.22354	0.0335828	1.15764	1.28943	Male
1042	520	1.21619	0.0330376	1.15137	1.28101	Female
1043	521	1.22355	0.0335834	1.15765	1.28944	Male
1044	521	1.2162	0.0330383	1.15138	1.28103	Female
1045	522	1.22356	0.033584	1.15767	1.28946	Male
1046	522	1.21622	0.0330389	1.15139	1.28104	Female
1047	523	1.22357	0.0335846	1.15768	1.28947	Male
1048	523	1.21623	0.0330395	1.1514	1.28106	Female
1049	524	1.22359	0.0335852	1.15769	1.28948	Male
1050	524	1.21624	0.0330402	1.15141	1.28107	Female
1051	525	1.2236	0.0335858	1.1577	1.2895	Male
1052	525	1.21626	0.0330409	1.15143	1.28109	Female
1053	526	1.22361	0.0335864	1.15771	1.28951	Male
1054	526	1.21627	0.0330416	1.15144	1.2811	Female
1055	527	1.22363	0.033587	1.15772	1.28953	Male
1056	527	1.21628	0.0330422	1.15145	1.28111	Female
1057	528	1.22364	0.0335877	1.15774	1.28954	Male
1058	528	1.21629	0.033043	1.15146	1.28113	Female
1059	529	1.22365	0.0335883	1.15775	1.28955	Male
1060	529	1.21631	0.0330437	1.15147	1.28114	Female
1061	530	1.22366	0.033589	1.15776	1.28957	Male
1062	530	1.21632	0.0330444	1.15148	1.28116	Female
1063	531	1.22368	0.0335897	1.15777	1.28958	Male
1064	531	1.21633	0.0330451	1.15149	1.28117	Female
1065	532	1.22369	0.0335904	1.15778	1.2896	Male
1066	532	1.21634	0.0330459	1.1515	1.28118	Female
1067	533	1.2237	0.0335911	1.15779	1.28961	Male
1068	533	1.21636	0.0330467	1.15152	1.2812	Female
1069	534	1.22371	0.0335918	1.1578	1.28962	Male
1070	534	1.21637	0.0330474	1.15153	1.28121	Female
1071	535	1.22373	0.0335926	1.15781	1.28964	Male
1072	535	1.21638	0.0330482	1.15154	1.28123	Female
1073	536	1.22374	0.0335933	1.15783	1.28965	Male
1074	536	1.21639	0.033049	1.15155	1.28124	Female
1075	537	1.22375	0.0335941	1.15784	1.28967	Male
1076	537	1.21641	0.0330499	1.15156	1.28125	Female
1077	538	1.22376	0.0335948	1.15785	1.28968	Male
1078	538	1.21642	0.0330507	1.15157	1.28127	Female
1079	539	1.22378	0.0335956	1.15786	1.28969	Male
1080	539	1.21643	0.0330515	1.15158	1.28128	Female
1081	540	1.22379	0.0335964	1.15787	1.28971	Male
1082	540	1.21644	0.0330524	1.15159	1.2813	Female
1083	541	1.2238	0.0335972	1.15788	1.28972	Male
1084	541	1.21646	0.0330533	1.1516	1.28131	Female
1085	542	1.22381	0.033598	1.15789	1.28974	Male
1086	542	1.21647	0.0330542	1.15161	1.28132	Female
1087	543	1.22383	0.0335989	1.1579	1.28975	Male
1088	543	1.21648	0.0330551	1.15162	1.28134	Female
1089	544	1.22384	0.0335997	1.15791	1.28976	Male
1090	544	1.21649	0.033056	1.15163	1.28135	Female
1091	545	1.22385	0.0336006	1.15792	1.28978	Male
1092	545	1.21651	0.0330569	1.15164	1.28137	Female
1093	546	1.22386	0.0336015	1.15793	1.28979	Male
1094	546	1.21652	0.0330579	1.15165	1.28138	Female
1095	547	1.22387	0.0336024	1.15794	1.28981	Male
1096	547	1.21653	0.0330588	1.15166	1.28139	Female
1097	548	1.22389	0.0336033	1.15795	1.28982	Male
1098	548	1.21654	0.0330598	1.15167	1.28141	Female
1099	549	1.2239	0.0336042	1.15796	1.28983	Male
1100	549	1.21655	0.0330608	1.15169	1.28142	Female
1101	550	1.22391	0.0336051	1.15797	1.28985	Male
1102	550	1.21657	0.0330618	1.1517	1.28144	Female
1103	551	1.22392	0.0336061	1.15798	1.28986	Male
1104	551	1.21658	0.0330628	1.15171	1.28145	Female
1105	552	1.22393	0.033607	1.15799	1.28988	Male
1106	552	1.21659	0.0330638	1.15172	1.28147	Female
1107	553	1.22395	0.033608	1.158	1.28989	Male
1108	553	1.2166	0.0330649	1.15173	1.28148	Female
1109	554	1.22396	0.033609	1.15801	1.2899	Male
1110	554	1.21661	0.033066	1.15174	1.28149	Female
1111	555	1.22397	0.03361	1.15802	1.28992	Male
1112	555	1.21663	0.033067	1.15175	1.28151	Female
1113	556	1.22398	0.033611	1.15803	1.28993	Male
1114	556	1.21664	0.0330681	1.15176	1.28152	Female
1115	557	1.224	0.0336121	1.15804	1.28995	Male
1116	557	1.21665	0.0330692	1.15177	1.28154	Female
1117	558	1.22401	0.0336131	1.15805	1.28996	Male
1118	558	1.21666	0.0330704	1.15178	1.28155	Female
1119	559	1.22402	0.0336142	1.15806	1.28997	Male
1120	559	1.21668	0.0330715	1.15179	1.28157	Female
1121	560	1.22403	0.0336153	1.15807	1.28999	Male
1122	560	1.21669	0.0330727	1.1518	1.28158	Female
1123	561	1.22404	0.0336164	1.15808	1.29	Male
1124	561	1.2167	0.0330739	1.15181	1.28159	Female
1125	562	1.22406	0.0336175	1.15809	1.29002	Male
1126	562	1.21671	0.033075	1.15181	1.28161	Female
1127	563	1.22407	0.0336186	1.1581	1.29003	Male
1128	563	1.21672	0.0330763	1.15182	1.28162	Female
1129	564	1.22408	0.0336198	1.15811	1.29005	Male
1130	564	1.21674	0.0330775	1.15183	1.28164	Female
1131	565	1.22409	0.033621	1.15812	1.29006	Male
1132	565	1.21675	0.0330787	1.15184	1.28165	Female
1133	566	1.2241	0.0336221	1.15813	1.29007	Male
1134	566	1.21676	0.03308	1.15185	1.28167	Female
1135	567	1.22412	0.0336233	1.15814	1.29009	Male
1136	567	1.21677	0.0330813	1.15186	1.28168	Female
1137	568	1.22413	0.0336246	1.15815	1.2901	Male
1138	568	1.21678	0.0330826	1.15187	1.2817	Female
1139	569	1.22414	0.0336258	1.15816	1.29012	Male
1140	569	1.2168	0.0330839	1.15188	1.28171	Female
1141	570	1.22415	0.033627	1.15817	1.29013	Male
1142	570	1.21681	0.0330852	1.15189	1.28173	Female
1143	571	1.22417	0.0336283	1.15818	1.29015	Male
1144	571	1.21682	0.0330865	1.1519	1.28174	Female
1145	572	1.22418	0.0336296	1.15819	1.29016	Male
1146	572	1.21683	0.0330879	1.15191	1.28176	Female
1147	573	1.22419	0.0336309	1.1582	1.29018	Male
1148	573	1.21685	0.0330893	1.15192	1.28177	Female
1149	574	1.2242	0.0336322	1.15821	1.29019	Male
1150	574	1.21686	0.0330907	1.15193	1.28179	Female
1151	575	1.22421	0.0336335	1.15822	1.29021	Male
1152	575	1.21687	0.0330921	1.15194	1.2818	Female
1153	576	1.22423	0.0336349	1.15823	1.29022	Male
1154	576	1.21688	0.0330935	1.15195	1.28182	Female
1155	577	1.22424	0.0336362	1.15824	1.29024	Male
1156	577	1.2169	0.033095	1.15196	1.28183	Female
1157	578	1.22425	0.0336376	1.15825	1.29025	Male
1158	578	1.21691	0.0330964	1.15197	1.28185	Female
1159	579	1.22426	0.033639	1.15826	1.29027	Male
1160	579	1.21692	0.0330979	1.15198	1.28186	Female
1161	580	1.22428	0.0336404	1.15827	1.29028	Male
1162	580	1.21693	0.0330994	1.15199	1.28188	Female
1163	581	1.22429	0.0336419	1.15828	1.2903	Male
1164	581	1.21695	0.033101	1.152	1.28189	Female
1165	582	1.2243	0.0336433	1.15829	1.29031	Male
1166	582	1.21696	0.0331025	1.15201	1.28191	Female
1167	583	1.22431	0.0336448	1.1583	1.29033	Male
1168	583	1.21697	0.033104	1.15202	1.28192	Female
1169	584	1.22433	0.0336463	1.15831	1.29034	Male
1170	584	1.21698	0.0331056	1.15203	1.28194	Female
1171	585	1.22434	0.0336478	1.15832	1.29036	Male
1172	585	1.217	0.0331072	1.15204	1.28196	Female
1173	586	1.22435	0.0336493	1.15833	1.29038	Male
1174	586	1.21701	0.0331088	1.15205	1.28197	Female
1175	587	1.22437	0.0336508	1.15834	1.29039	Male
1176	587	1.21702	0.0331104	1.15205	1.28199	Female
1177	588	1.22438	0.0336524	1.15835	1.29041	Male
1178	588	1.21703	0.0331121	1.15206	1.282	Female
1179	589	1.22439	0.033654	1.15836	1.29042	Male
1180	589	1.21705	0.0331138	1.15207	1.28202	Female
1181	590	1.2244	0.0336556	1.15837	1.29044	Male
1182	590	1.21706	0.0331154	1.15208	1.28204	Female
1183	591	1.22442	0.0336572	1.15838	1.29046	Male
1184	591	1.21707	0.0331171	1.15209	1.28205	Female
1185	592	1.22443	0.0336588	1.15839	1.29047	Male
1186	592	1.21709	0.0331188	1.1521	1.28207	Female
1187	593	1.22444	0.0336604	1.1584	1.29049	Male
1188	593	1.2171	0.0331206	1.15211	1.28208	Female
1189	594	1.22446	0.0336621	1.15841	1.2905	Male
1190	594	1.21711	0.0331223	1.15212	1.2821	Female
1191	595	1.22447	0.0336638	1.15842	1.29052	Male
1192	595	1.21712	0.0331241	1.15213	1.28212	Female
1193	596	1.22448	0.0336655	1.15843	1.29054	Male
1194	596	1.21714	0.0331259	1.15214	1.28213	Female
1195	597	1.2245	0.0336672	1.15844	1.29055	Male
1196	597	1.21715	0.0331277	1.15215	1.28215	Female
1197	598	1.22451	0.0336689	1.15845	1.29057	Male
1198	598	1.21716	0.0331295	1.15216	1.28217	Female
1199	599	1.22452	0.0336707	1.15846	1.29059	Male
1200	599	1.21718	0.0331314	1.15217	1.28219	Female
1201	600	1.22454	0.0336724	1.15847	1.2906	Male
1202	600	1.21719	0.0331332	1.15218	1.2822	Female
1203	601	1.22455	0.0336742	1.15848	1.29062	Male
1204	601	1.2172	0.0331351	1.15219	1.28222	Female
1205	602	1.22456	0.033676	1.15849	1.29064	Male
1206	602	1.21722	0.033137	1.1522	1.28224	Female
1207	603	1.22458	0.0336778	1.1585	1.29066	Male
1208	603	1.21723	0.0331389	1.15221	1.28225	Female
1209	604	1.22459	0.0336797	1.15851	1.29067	Male
1210	604	1.21725	0.0331408	1.15222	1.28227	Female
1211	605	1.2246	0.0336815	1.15852	1.29069	Male
1212	605	1.21726	0.0331428	1.15223	1.28229	Female
1213	606	1.22462	0.0336834	1.15853	1.29071	Male
1214	606	1.21727	0.0331447	1.15224	1.28231	Female
1215	607	1.22463	0.0336853	1.15854	1.29073	Male
1216	607	1.21729	0.0331467	1.15225	1.28232	Female
1217	608	1.22465	0.0336872	1.15855	1.29074	Male
1218	608	1.2173	0.0331487	1.15226	1.28234	Female
1219	609	1.22466	0.0336891	1.15856	1.29076	Male
1220	609	1.21732	0.0331507	1.15227	1.28236	Female
1221	610	1.22467	0.0336911	1.15857	1.29078	Male
1222	610	1.21733	0.0331528	1.15228	1.28238	Female
1223	611	1.22469	0.033693	1.15858	1.2908	Male
1224	611	1.21734	0.0331548	1.15229	1.2824	Female
1225	612	1.2247	0.033695	1.15859	1.29082	Male
1226	612	1.21736	0.0331569	1.1523	1.28242	Female
1227	613	1.22472	0.033697	1.1586	1.29083	Male
1228	613	1.21737	0.033159	1.15231	1.28243	Female
1229	614	1.22473	0.033699	1.15861	1.29085	Male
1230	614	1.21739	0.0331611	1.15232	1.28245	Female
1231	615	1.22475	0.033701	1.15862	1.29087	Male
1232	615	1.2174	0.0331632	1.15233	1.28247	Female
1233	616	1.22476	0.033703	1.15863	1.29089	Male
1234	616	1.21742	0.0331653	1.15234	1.28249	Female
1235	617	1.22477	0.0337051	1.15864	1.29091	Male
1236	617	1.21743	0.0331675	1.15235	1.28251	Female
1237	618	1.22479	0.0337072	1.15865	1.29093	Male
1238	618	1.21745	0.0331697	1.15236	1.28253	Female
1239	619	1.2248	0.0337093	1.15866	1.29095	Male
1240	619	1.21746	0.0331719	1.15237	1.28255	Female
1241	620	1.22482	0.0337114	1.15867	1.29096	Male
1242	620	1.21748	0.0331741	1.15238	1.28257	Female
1243	621	1.22483	0.0337135	1.15869	1.29098	Male
1244	621	1.21749	0.0331763	1.15239	1.28259	Female
1245	622	1.22485	0.0337156	1.1587	1.291	Male
1246	622	1.21751	0.0331785	1.15241	1.28261	Female
1247	623	1.22486	0.0337178	1.15871	1.29102	Male
1248	623	1.21752	0.0331808	1.15242	1.28262	Female
1249	624	1.22488	0.0337199	1.15872	1.29104	Male
1250	624	1.21754	0.033183	1.15243	1.28264	Female
1251	625	1.2249	0.0337221	1.15873	1.29106	Male
1252	625	1.21755	0.0331853	1.15244	1.28266	Female
1253	626	1.22491	0.0337243	1.15874	1.29108	Male
1254	626	1.21757	0.0331876	1.15245	1.28268	Female
1255	627	1.22493	0.0337265	1.15875	1.2911	Male
1256	627	1.21758	0.0331899	1.15246	1.2827	Female
1257	628	1.22494	0.0337288	1.15876	1.29112	Male
1258	628	1.2176	0.0331923	1.15247	1.28273	Female
1259	629	1.22496	0.033731	1.15877	1.29114	Male
1260	629	1.21761	0.0331946	1.15248	1.28275	Female
1261	630	1.22497	0.0337333	1.15879	1.29116	Male
1262	630	1.21763	0.033197	1.15249	1.28277	Female
1263	631	1.22499	0.0337356	1.1588	1.29118	Male
1264	631	1.21765	0.0331994	1.15251	1.28279	Female
1265	632	1.22501	0.0337378	1.15881	1.2912	Male
1266	632	1.21766	0.0332017	1.15252	1.28281	Female
1267	633	1.22502	0.0337402	1.15882	1.29122	Male
1268	633	1.21768	0.0332042	1.15253	1.28283	Female
1269	634	1.22504	0.0337425	1.15883	1.29125	Male
1270	634	1.2177	0.0332066	1.15254	1.28285	Female
1271	635	1.22506	0.0337448	1.15884	1.29127	Male
1272	635	1.21771	0.033209	1.15255	1.28287	Female
1273	636	1.22507	0.0337472	1.15886	1.29129	Male
1274	636	1.21773	0.0332115	1.15256	1.28289	Female
1275	637	1.22509	0.0337495	1.15887	1.29131	Male
1276	637	1.21774	0.0332139	1.15258	1.28291	Female
1277	638	1.22511	0.0337519	1.15888	1.29133	Male
1278	638	1.21776	0.0332164	1.15259	1.28294	Female
1279	639	1.22512	0.0337543	1.15889	1.29135	Male
1280	639	1.21778	0.0332189	1.1526	1.28296	Female
1281	640	1.22514	0.0337567	1.15891	1.29137	Male
1282	640	1.2178	0.0332214	1.15261	1.28298	Female
1283	641	1.22516	0.0337591	1.15892	1.2914	Male
1284	641	1.21781	0.0332239	1.15262	1.283	Female
1285	642	1.22517	0.0337616	1.15893	1.29142	Male
1286	642	1.21783	0.0332265	1.15264	1.28302	Female
1287	643	1.22519	0.033764	1.15894	1.29144	Male
1288	643	1.21785	0.033229	1.15265	1.28305	Female
1289	644	1.22521	0.0337665	1.15896	1.29146	Male
1290	644	1.21787	0.0332316	1.15266	1.28307	Female
1291	645	1.22523	0.0337689	1.15897	1.29149	Male
1292	645	1.21788	0.0332342	1.15267	1.28309	Female
1293	646	1.22525	0.0337714	1.15898	1.29151	Male
1294	646	1.2179	0.0332367	1.15269	1.28312	Female
1295	647	1.22526	0.0337739	1.159	1.29153	Male
1296	647	1.21792	0.0332393	1.1527	1.28314	Female
1297	648	1.22528	0.0337764	1.15901	1.29155	Male
1298	648	1.21794	0.033242	1.15271	1.28316	Female
1299	649	1.2253	0.0337789	1.15902	1.29158	Male
1300	649	1.21796	0.0332446	1.15273	1.28318	Female
1301	650	1.22532	0.0337815	1.15904	1.2916	Male
1302	650	1.21797	0.0332472	1.15274	1.28321	Female
1303	651	1.22534	0.033784	1.15905	1.29162	Male
1304	651	1.21799	0.0332499	1.15275	1.28323	Female
1305	652	1.22536	0.0337866	1.15906	1.29165	Male
1306	652	1.21801	0.0332525	1.15277	1.28326	Female
1307	653	1.22537	0.0337891	1.15908	1.29167	Male
1308	653	1.21803	0.0332552	1.15278	1.28328	Female
1309	654	1.22539	0.0337917	1.15909	1.2917	Male
1310	654	1.21805	0.0332579	1.15279	1.2833	Female
1311	655	1.22541	0.0337943	1.1591	1.29172	Male
1312	655	1.21807	0.0332606	1.15281	1.28333	Female
1313	656	1.22543	0.0337969	1.15912	1.29174	Male
1314	656	1.21809	0.0332633	1.15282	1.28335	Female
1315	657	1.22545	0.0337995	1.15913	1.29177	Male
1316	657	1.21811	0.033266	1.15283	1.28338	Female
1317	658	1.22547	0.0338021	1.15915	1.29179	Male
1318	658	1.21813	0.0332687	1.15285	1.2834	Female
1319	659	1.22549	0.0338048	1.15916	1.29182	Male
1320	659	1.21815	0.0332715	1.15286	1.28343	Female
1321	660	1.22551	0.0338074	1.15918	1.29184	Male
1322	660	1.21816	0.0332742	1.15288	1.28345	Female
1323	661	1.22553	0.0338101	1.15919	1.29187	Male
1324	661	1.21818	0.033277	1.15289	1.28348	Female
1325	662	1.22555	0.0338127	1.15921	1.29189	Male
1326	662	1.2182	0.0332797	1.15291	1.2835	Female
1327	663	1.22557	0.0338154	1.15922	1.29192	Male
1328	663	1.21823	0.0332825	1.15292	1.28353	Female
1329	664	1.22559	0.0338181	1.15924	1.29194	Male
1330	664	1.21825	0.0332853	1.15294	1.28355	Female
1331	665	1.22561	0.0338208	1.15925	1.29197	Male
1332	665	1.21827	0.0332881	1.15295	1.28358	Female
1333	666	1.22563	0.0338235	1.15927	1.292	Male
1334	666	1.21829	0.0332909	1.15297	1.28361	Female
1335	667	1.22565	0.0338262	1.15928	1.29202	Male
1336	667	1.21831	0.0332937	1.15298	1.28363	Female
1337	668	1.22567	0.0338289	1.1593	1.29205	Male
1338	668	1.21833	0.0332965	1.153	1.28366	Female
1339	669	1.22569	0.0338316	1.15931	1.29208	Male
1340	669	1.21835	0.0332993	1.15301	1.28369	Female
1341	670	1.22572	0.0338343	1.15933	1.2921	Male
1342	670	1.21837	0.0333021	1.15303	1.28371	Female
1343	671	1.22574	0.033837	1.15935	1.29213	Male
1344	671	1.21839	0.033305	1.15304	1.28374	Female
1345	672	1.22576	0.0338398	1.15936	1.29216	Male
1346	672	1.21841	0.0333078	1.15306	1.28377	Female
1347	673	1.22578	0.0338425	1.15938	1.29218	Male
1348	673	1.21844	0.0333106	1.15308	1.2838	Female
1349	674	1.2258	0.0338453	1.15939	1.29221	Male
1350	674	1.21846	0.0333135	1.15309	1.28382	Female
1351	675	1.22582	0.033848	1.15941	1.29224	Male
1352	675	1.21848	0.0333164	1.15311	1.28385	Female
1353	676	1.22585	0.0338508	1.15943	1.29227	Male
1354	676	1.2185	0.0333192	1.15313	1.28388	Female
1355	677	1.22587	0.0338536	1.15945	1.29229	Male
1356	677	1.21853	0.0333221	1.15314	1.28391	Female
1357	678	1.22589	0.0338563	1.15946	1.29232	Male
1358	678	1.21855	0.033325	1.15316	1.28394	Female
1359	679	1.22592	0.0338591	1.15948	1.29235	Male
1360	679	1.21857	0.0333279	1.15318	1.28396	Female
1361	680	1.22594	0.0338619	1.1595	1.29238	Male
1362	680	1.21859	0.0333307	1.1532	1.28399	Female
1363	681	1.22596	0.0338647	1.15952	1.29241	Male
1364	681	1.21862	0.0333336	1.15321	1.28402	Female
1365	682	1.22599	0.0338675	1.15953	1.29244	Male
1366	682	1.21864	0.0333365	1.15323	1.28405	Female
1367	683	1.22601	0.0338703	1.15955	1.29247	Male
1368	683	1.21866	0.0333394	1.15325	1.28408	Female
1369	684	1.22603	0.0338731	1.15957	1.2925	Male
1370	684	1.21869	0.0333423	1.15327	1.28411	Female
1371	685	1.22606	0.0338759	1.15959	1.29252	Male
1372	685	1.21871	0.0333452	1.15329	1.28414	Female
1373	686	1.22608	0.0338787	1.15961	1.29255	Male
1374	686	1.21874	0.0333481	1.1533	1.28417	Female
1375	687	1.22611	0.0338815	1.15963	1.29258	Male
1376	687	1.21876	0.033351	1.15332	1.2842	Female
1377	688	1.22613	0.0338843	1.15964	1.29261	Male
1378	688	1.21879	0.0333539	1.15334	1.28423	Female
1379	689	1.22615	0.0338871	1.15966	1.29264	Male
1380	689	1.21881	0.0333568	1.15336	1.28426	Female
1381	690	1.22618	0.0338899	1.15968	1.29267	Male
1382	690	1.21884	0.0333598	1.15338	1.28429	Female
1383	691	1.2262	0.0338928	1.1597	1.29271	Male
1384	691	1.21886	0.0333627	1.1534	1.28432	Female
1385	692	1.22623	0.0338956	1.15972	1.29274	Male
1386	692	1.21889	0.0333656	1.15342	1.28435	Female
1387	693	1.22626	0.0338984	1.15974	1.29277	Male
1388	693	1.21891	0.0333685	1.15344	1.28438	Female
1389	694	1.22628	0.0339012	1.15976	1.2928	Male
1390	694	1.21894	0.0333714	1.15346	1.28441	Female
1391	695	1.22631	0.033904	1.15978	1.29283	Male
1392	695	1.21896	0.0333743	1.15348	1.28445	Female
1393	696	1.22633	0.0339068	1.1598	1.29286	Male
1394	696	1.21899	0.0333772	1.1535	1.28448	Female
1395	697	1.22636	0.0339097	1.15982	1.29289	Male
1396	697	1.21902	0.0333802	1.15352	1.28451	Female
1397	698	1.22639	0.0339125	1.15985	1.29293	Male
1398	698	1.21904	0.0333831	1.15354	1.28454	Female
1399	699	1.22641	0.0339153	1.15987	1.29296	Male
1400	699	1.21907	0.033386	1.15356	1.28458	Female
1401	700	1.22644	0.0339181	1.15989	1.29299	Male
1402	700	1.2191	0.0333889	1.15358	1.28461	Female
1403	701	1.22647	0.0339209	1.15991	1.29302	Male
1404	701	1.21912	0.0333918	1.1536	1.28464	Female
1405	702	1.22649	0.0339237	1.15993	1.29306	Male
1406	702	1.21915	0.0333947	1.15363	1.28467	Female
1407	703	1.22652	0.0339265	1.15995	1.29309	Male
1408	703	1.21918	0.0333976	1.15365	1.28471	Female
1409	704	1.22655	0.0339293	1.15998	1.29312	Male
1410	704	1.21921	0.0334005	1.15367	1.28474	Female
1411	705	1.22658	0.0339321	1.16	1.29316	Male
1412	705	1.21923	0.0334034	1.15369	1.28477	Female
1413	706	1.22661	0.0339349	1.16002	1.29319	Male
1414	706	1.21926	0.0334063	1.15371	1.28481	Female
1415	707	1.22663	0.0339377	1.16004	1.29322	Male
1416	707	1.21929	0.0334091	1.15374	1.28484	Female
1417	708	1.22666	0.0339405	1.16007	1.29326	Male
1418	708	1.21932	0.033412	1.15376	1.28488	Female
1419	709	1.22669	0.0339433	1.16009	1.29329	Male
1420	709	1.21935	0.0334149	1.15378	1.28491	Female
1421	710	1.22672	0.0339461	1.16011	1.29333	Male
1422	710	1.21938	0.0334178	1.15381	1.28495	Female
1423	711	1.22675	0.0339488	1.16014	1.29336	Male
1424	711	1.21941	0.0334206	1.15383	1.28498	Female
1425	712	1.22678	0.0339516	1.16016	1.2934	Male
1426	712	1.21944	0.0334235	1.15385	1.28502	Female
1427	713	1.22681	0.0339544	1.16019	1.29343	Male
1428	713	1.21946	0.0334263	1.15388	1.28505	Female
1429	714	1.22684	0.0339571	1.16021	1.29347	Male
1430	714	1.21949	0.0334292	1.1539	1.28509	Female
1431	715	1.22687	0.0339599	1.16024	1.2935	Male
1432	715	1.21953	0.033432	1.15393	1.28512	Female
1433	716	1.2269	0.0339626	1.16026	1.29354	Male
1434	716	1.21956	0.0334348	1.15395	1.28516	Female
1435	717	1.22693	0.0339653	1.16029	1.29357	Male
1436	717	1.21959	0.0334377	1.15398	1.28519	Female
1437	718	1.22696	0.0339681	1.16031	1.29361	Male
1438	718	1.21962	0.0334405	1.154	1.28523	Female
1439	719	1.22699	0.0339708	1.16034	1.29365	Male
1440	719	1.21965	0.0334433	1.15403	1.28527	Female
1441	720	1.22702	0.0339735	1.16036	1.29368	Male
1442	720	1.21968	0.0334461	1.15405	1.2853	Female
1443	721	1.22706	0.0339762	1.16039	1.29372	Male
1444	721	1.21971	0.0334489	1.15408	1.28534	Female
1445	722	1.22709	0.0339789	1.16042	1.29376	Male
1446	722	1.21974	0.0334516	1.15411	1.28538	Female
1447	723	1.22712	0.0339816	1.16044	1.2938	Male
1448	723	1.21978	0.0334544	1.15413	1.28542	Female
1449	724	1.22715	0.0339842	1.16047	1.29383	Male
1450	724	1.21981	0.0334571	1.15416	1.28545	Female
1451	725	1.22718	0.0339869	1.1605	1.29387	Male
1452	725	1.21984	0.0334599	1.15419	1.28549	Female
1453	726	1.22722	0.0339896	1.16053	1.29391	Male
1454	726	1.21987	0.0334626	1.15422	1.28553	Female
1455	727	1.22725	0.0339922	1.16055	1.29395	Male
1456	727	1.21991	0.0334653	1.15424	1.28557	Female
1457	728	1.22728	0.0339948	1.16058	1.29399	Male
1458	728	1.21994	0.033468	1.15427	1.28561	Female
1459	729	1.22732	0.0339974	1.16061	1.29402	Male
1460	729	1.21997	0.0334707	1.1543	1.28565	Female
1461	730	1.22735	0.034	1.16064	1.29406	Male
1462	730	1.22001	0.0334734	1.15433	1.28569	Female
1463	731	1.22739	0.0340026	1.16067	1.2941	Male
1464	731	1.22004	0.0334761	1.15436	1.28572	Female
1465	732	1.22742	0.0340052	1.1607	1.29414	Male
1466	732	1.22008	0.0334787	1.15439	1.28576	Female
1467	733	1.22745	0.0340078	1.16073	1.29418	Male
1468	733	1.22011	0.0334814	1.15442	1.2858	Female
1469	734	1.22749	0.0340103	1.16076	1.29422	Male
1470	734	1.22014	0.033484	1.15445	1.28584	Female
1471	735	1.22752	0.0340129	1.16079	1.29426	Male
1472	735	1.22018	0.0334866	1.15448	1.28588	Female
1473	736	1.22756	0.0340154	1.16082	1.2943	Male
1474	736	1.22022	0.0334892	1.15451	1.28592	Female
1475	737	1.22759	0.0340179	1.16085	1.29434	Male
1476	737	1.22025	0.0334918	1.15454	1.28597	Female
1477	738	1.22763	0.0340204	1.16088	1.29438	Male
1478	738	1.22029	0.0334944	1.15457	1.28601	Female
1479	739	1.22767	0.0340229	1.16091	1.29442	Male
1480	739	1.22032	0.0334969	1.1546	1.28605	Female
1481	740	1.2277	0.0340253	1.16094	1.29446	Male
1482	740	1.22036	0.0334994	1.15463	1.28609	Female
1483	741	1.22774	0.0340278	1.16097	1.29451	Male
1484	741	1.2204	0.033502	1.15466	1.28613	Female
1485	742	1.22778	0.0340302	1.16101	1.29455	Male
1486	742	1.22043	0.0335044	1.15469	1.28617	Female
1487	743	1.22781	0.0340326	1.16104	1.29459	Male
1488	743	1.22047	0.0335069	1.15473	1.28621	Female
1489	744	1.22785	0.034035	1.16107	1.29463	Male
1490	744	1.22051	0.0335094	1.15476	1.28626	Female
1491	745	1.22789	0.0340374	1.1611	1.29467	Male
1492	745	1.22055	0.0335118	1.15479	1.2863	Female
1493	746	1.22793	0.0340397	1.16114	1.29472	Male
1494	746	1.22058	0.0335143	1.15482	1.28634	Female
1495	747	1.22797	0.0340421	1.16117	1.29476	Male
1496	747	1.22062	0.0335167	1.15486	1.28638	Female
1497	748	1.228	0.0340444	1.16121	1.2948	Male
1498	748	1.22066	0.033519	1.15489	1.28643	Female
1499	749	1.22804	0.0340467	1.16124	1.29485	Male
1500	749	1.2207	0.0335214	1.15493	1.28647	Female
1501	750	1.22808	0.034049	1.16127	1.29489	Male
1502	750	1.22074	0.0335238	1.15496	1.28652	Female
1503	751	1.22812	0.0340512	1.16131	1.29493	Male
1504	751	1.22078	0.0335261	1.155	1.28656	Female
1505	752	1.22816	0.0340535	1.16134	1.29498	Male
1506	752	1.22082	0.0335284	1.15503	1.2866	Female
1507	753	1.2282	0.0340557	1.16138	1.29502	Male
1508	753	1.22086	0.0335307	1.15507	1.28665	Female
1509	754	1.22824	0.0340579	1.16142	1.29507	Male
1510	754	1.2209	0.0335329	1.1551	1.28669	Female
1511	755	1.22828	0.0340601	1.16145	1.29511	Male
1512	755	1.22094	0.0335352	1.15514	1.28674	Female
1513	756	1.22832	0.0340623	1.16149	1.29516	Male
1514	756	1.22098	0.0335374	1.15517	1.28678	Female
1515	757	1.22836	0.0340644	1.16153	1.2952	Male
1516	757	1.22102	0.0335396	1.15521	1.28683	Female
1517	758	1.2284	0.0340665	1.16156	1.29525	Male
1518	758	1.22106	0.0335418	1.15525	1.28687	Female
1519	759	1.22845	0.0340686	1.1616	1.29529	Male
1520	759	1.2211	0.0335439	1.15529	1.28692	Female
1521	760	1.22849	0.0340707	1.16164	1.29534	Male
1522	760	1.22114	0.0335461	1.15532	1.28697	Female
1523	761	1.22853	0.0340728	1.16168	1.29539	Male
1524	761	1.22119	0.0335482	1.15536	1.28701	Female
1525	762	1.22857	0.0340748	1.16171	1.29543	Male
1526	762	1.22123	0.0335502	1.1554	1.28706	Female
1527	763	1.22862	0.0340768	1.16175	1.29548	Male
1528	763	1.22127	0.0335523	1.15544	1.2871	Female
1529	764	1.22866	0.0340788	1.16179	1.29553	Male
1530	764	1.22131	0.0335543	1.15548	1.28715	Female
1531	765	1.2287	0.0340808	1.16183	1.29557	Male
1532	765	1.22136	0.0335564	1.15552	1.2872	Female
1533	766	1.22875	0.0340827	1.16187	1.29562	Male
1534	766	1.2214	0.0335583	1.15556	1.28725	Female
1535	767	1.22879	0.0340846	1.16191	1.29567	Male
1536	767	1.22145	0.0335603	1.1556	1.28729	Female
1537	768	1.22883	0.0340865	1.16195	1.29572	Male
1538	768	1.22149	0.0335622	1.15564	1.28734	Female
1539	769	1.22888	0.0340884	1.16199	1.29576	Male
1540	769	1.22153	0.0335642	1.15568	1.28739	Female
1541	770	1.22892	0.0340902	1.16203	1.29581	Male
1542	770	1.22158	0.033566	1.15572	1.28744	Female
1543	771	1.22897	0.034092	1.16208	1.29586	Male
1544	771	1.22162	0.0335679	1.15576	1.28749	Female
1545	772	1.22901	0.0340938	1.16212	1.29591	Male
1546	772	1.22167	0.0335697	1.1558	1.28754	Female
1547	773	1.22906	0.0340956	1.16216	1.29596	Male
1548	773	1.22171	0.0335716	1.15584	1.28759	Female
1549	774	1.2291	0.0340974	1.1622	1.29601	Male
1550	774	1.22176	0.0335733	1.15589	1.28763	Female
1551	775	1.22915	0.0340991	1.16224	1.29606	Male
1552	775	1.22181	0.0335751	1.15593	1.28768	Female
1553	776	1.2292	0.0341008	1.16229	1.29611	Male
1554	776	1.22185	0.0335768	1.15597	1.28773	Female
1555	777	1.22924	0.0341024	1.16233	1.29616	Male
1556	777	1.2219	0.0335785	1.15601	1.28778	Female
1557	778	1.22929	0.0341041	1.16237	1.29621	Male
1558	778	1.22195	0.0335802	1.15606	1.28783	Female
1559	779	1.22934	0.0341057	1.16242	1.29626	Male
1560	779	1.22199	0.0335819	1.1561	1.28789	Female
1561	780	1.22939	0.0341073	1.16246	1.29631	Male
1562	780	1.22204	0.0335835	1.15615	1.28794	Female
1563	781	1.22943	0.0341088	1.16251	1.29636	Male
1564	781	1.22209	0.0335851	1.15619	1.28799	Female
1565	782	1.22948	0.0341104	1.16255	1.29641	Male
1566	782	1.22214	0.0335866	1.15624	1.28804	Female
1567	783	1.22953	0.0341119	1.1626	1.29646	Male
1568	783	1.22219	0.0335882	1.15628	1.28809	Female
1569	784	1.22958	0.0341134	1.16264	1.29651	Male
1570	784	1.22223	0.0335897	1.15633	1.28814	Female
1571	785	1.22963	0.0341148	1.16269	1.29657	Male
1572	785	1.22228	0.0335912	1.15637	1.28819	Female
1573	786	1.22968	0.0341163	1.16274	1.29662	Male
1574	786	1.22233	0.0335926	1.15642	1.28825	Female
1575	787	1.22973	0.0341177	1.16278	1.29667	Male
1576	787	1.22238	0.0335941	1.15647	1.2883	Female
1577	788	1.22978	0.034119	1.16283	1.29672	Male
1578	788	1.22243	0.0335955	1.15651	1.28835	Female
1579	789	1.22983	0.0341204	1.16288	1.29677	Male
1580	789	1.22248	0.0335968	1.15656	1.2884	Female
1581	790	1.22988	0.0341217	1.16293	1.29683	Male
1582	790	1.22253	0.0335982	1.15661	1.28846	Female
1583	791	1.22993	0.034123	1.16298	1.29688	Male
1584	791	1.22258	0.0335995	1.15666	1.28851	Female
1585	792	1.22998	0.0341242	1.16302	1.29693	Male
1586	792	1.22264	0.0336008	1.15671	1.28856	Female
1587	793	1.23003	0.0341255	1.16307	1.29699	Male
1588	793	1.22269	0.033602	1.15676	1.28862	Female
1589	794	1.23008	0.0341267	1.16312	1.29704	Male
1590	794	1.22274	0.0336032	1.15681	1.28867	Female
1591	795	1.23013	0.0341279	1.16317	1.2971	Male
1592	795	1.22279	0.0336044	1.15685	1.28873	Female
1593	796	1.23019	0.034129	1.16322	1.29715	Male
1594	796	1.22284	0.0336056	1.1569	1.28878	Female
1595	797	1.23024	0.0341301	1.16327	1.29721	Male
1596	797	1.22289	0.0336067	1.15695	1.28883	Female
1597	798	1.23029	0.0341312	1.16332	1.29726	Male
1598	798	1.22295	0.0336078	1.15701	1.28889	Female
1599	799	1.23035	0.0341323	1.16337	1.29732	Male
1600	799	1.223	0.0336089	1.15706	1.28895	Female
1601	800	1.2304	0.0341333	1.16343	1.29737	Male
1602	800	1.22305	0.0336099	1.15711	1.289	Female
1603	801	1.23045	0.0341343	1.16348	1.29743	Male
1604	801	1.22311	0.0336109	1.15716	1.28906	Female
1605	802	1.23051	0.0341353	1.16353	1.29748	Male
1606	802	1.22316	0.0336119	1.15721	1.28911	Female
1607	803	1.23056	0.0341362	1.16358	1.29754	Male
1608	803	1.22322	0.0336129	1.15726	1.28917	Female
1609	804	1.23062	0.0341371	1.16363	1.2976	Male
1610	804	1.22327	0.0336138	1.15732	1.28922	Female
1611	805	1.23067	0.034138	1.16369	1.29765	Male
1612	805	1.22333	0.0336147	1.15737	1.28928	Female
1613	806	1.23073	0.0341388	1.16374	1.29771	Male
1614	806	1.22338	0.0336155	1.15742	1.28934	Female
1615	807	1.23078	0.0341397	1.16379	1.29777	Male
1616	807	1.22344	0.0336163	1.15748	1.2894	Female
1617	808	1.23084	0.0341404	1.16385	1.29782	Male
1618	808	1.22349	0.0336171	1.15753	1.28945	Female
1619	809	1.23089	0.0341412	1.1639	1.29788	Male
1620	809	1.22355	0.0336179	1.15759	1.28951	Female
1621	810	1.23095	0.0341419	1.16396	1.29794	Male
1622	810	1.2236	0.0336186	1.15764	1.28957	Female
1623	811	1.23101	0.0341426	1.16401	1.298	Male
1624	811	1.22366	0.0336193	1.1577	1.28963	Female
1625	812	1.23106	0.0341433	1.16407	1.29806	Male
1626	812	1.22372	0.03362	1.15775	1.28968	Female
1627	813	1.23112	0.0341439	1.16413	1.29811	Male
1628	813	1.22378	0.0336206	1.15781	1.28974	Female
1629	814	1.23118	0.0341445	1.16418	1.29817	Male
1630	814	1.22383	0.0336212	1.15786	1.2898	Female
1631	815	1.23123	0.0341451	1.16424	1.29823	Male
1632	815	1.22389	0.0336218	1.15792	1.28986	Female
1633	816	1.23129	0.0341457	1.1643	1.29829	Male
1634	816	1.22395	0.0336223	1.15798	1.28992	Female
1635	817	1.23135	0.0341462	1.16435	1.29835	Male
1636	817	1.22401	0.0336228	1.15804	1.28998	Female
1637	818	1.23141	0.0341467	1.16441	1.29841	Male
1638	818	1.22407	0.0336233	1.15809	1.29004	Female
1639	819	1.23147	0.0341471	1.16447	1.29847	Male
1640	819	1.22412	0.0336238	1.15815	1.2901	Female
1641	820	1.23153	0.0341475	1.16453	1.29853	Male
1642	820	1.22418	0.0336242	1.15821	1.29016	Female
1643	821	1.23159	0.0341479	1.16459	1.29859	Male
1644	821	1.22424	0.0336246	1.15827	1.29022	Female
1645	822	1.23165	0.0341483	1.16465	1.29865	Male
1646	822	1.2243	0.0336249	1.15833	1.29028	Female
1647	823	1.23171	0.0341486	1.1647	1.29871	Male
1648	823	1.22436	0.0336252	1.15839	1.29034	Female
1649	824	1.23177	0.0341489	1.16476	1.29877	Male
1650	824	1.22442	0.0336255	1.15845	1.2904	Female
1651	825	1.23183	0.0341492	1.16482	1.29883	Male
1652	825	1.22448	0.0336257	1.15851	1.29046	Female
1653	826	1.23189	0.0341494	1.16489	1.29889	Male
1654	826	1.22455	0.033626	1.15857	1.29052	Female
1655	827	1.23195	0.0341496	1.16495	1.29896	Male
1656	827	1.22461	0.0336261	1.15863	1.29059	Female
1657	828	1.23201	0.0341498	1.16501	1.29902	Male
1658	828	1.22467	0.0336263	1.15869	1.29065	Female
1659	829	1.23207	0.0341499	1.16507	1.29908	Male
1660	829	1.22473	0.0336264	1.15875	1.29071	Female
1661	830	1.23214	0.03415	1.16513	1.29914	Male
1662	830	1.22479	0.0336265	1.15881	1.29077	Female
1663	831	1.2322	0.0341501	1.16519	1.29921	Male
1664	831	1.22486	0.0336266	1.15888	1.29083	Female
1665	832	1.23226	0.0341502	1.16526	1.29927	Male
1666	832	1.22492	0.0336266	1.15894	1.2909	Female
1667	833	1.23233	0.0341502	1.16532	1.29933	Male
1668	833	1.22498	0.0336266	1.159	1.29096	Female
1669	834	1.23239	0.0341502	1.16538	1.2994	Male
1670	834	1.22504	0.0336265	1.15907	1.29102	Female
1671	835	1.23245	0.0341501	1.16545	1.29946	Male
1672	835	1.22511	0.0336264	1.15913	1.29109	Female
1673	836	1.23252	0.03415	1.16551	1.29952	Male
1674	836	1.22517	0.0336263	1.15919	1.29115	Female
1675	837	1.23258	0.0341499	1.16558	1.29959	Male
1676	837	1.22524	0.0336262	1.15926	1.29121	Female
1677	838	1.23265	0.0341498	1.16564	1.29965	Male
1678	838	1.2253	0.033626	1.15932	1.29128	Female
1679	839	1.23271	0.0341496	1.16571	1.29972	Male
1680	839	1.22537	0.0336258	1.15939	1.29134	Female
1681	840	1.23278	0.0341494	1.16577	1.29978	Male
1682	840	1.22543	0.0336256	1.15945	1.29141	Female
1683	841	1.23284	0.0341492	1.16584	1.29985	Male
1684	841	1.2255	0.0336253	1.15952	1.29147	Female
1685	842	1.23291	0.0341489	1.1659	1.29991	Male
1686	842	1.22556	0.033625	1.15959	1.29154	Female
1687	843	1.23297	0.0341486	1.16597	1.29998	Male
1688	843	1.22563	0.0336247	1.15965	1.2916	Female
1689	844	1.23304	0.0341483	1.16604	1.30004	Male
1690	844	1.22569	0.0336243	1.15972	1.29167	Female
1691	845	1.23311	0.0341479	1.1661	1.30011	Male
1692	845	1.22576	0.0336239	1.15979	1.29173	Female
1693	846	1.23317	0.0341475	1.16617	1.30017	Male
1694	846	1.22583	0.0336235	1.15986	1.2918	Female
1695	847	1.23324	0.0341471	1.16624	1.30024	Male
1696	847	1.2259	0.033623	1.15992	1.29187	Female
1697	848	1.23331	0.0341466	1.16631	1.30031	Male
1698	848	1.22596	0.0336225	1.15999	1.29193	Female
1699	849	1.23337	0.0341462	1.16638	1.30037	Male
1700	849	1.22603	0.033622	1.16006	1.292	Female
1701	850	1.23344	0.0341456	1.16645	1.30044	Male
1702	850	1.2261	0.0336214	1.16013	1.29207	Female
1703	851	1.23351	0.0341451	1.16651	1.30051	Male
1704	851	1.22617	0.0336208	1.1602	1.29213	Female
1705	852	1.23358	0.0341445	1.16658	1.30058	Male
1706	852	1.22624	0.0336202	1.16027	1.2922	Female
1707	853	1.23365	0.0341439	1.16665	1.30064	Male
1708	853	1.2263	0.0336195	1.16034	1.29227	Female
1709	854	1.23372	0.0341433	1.16673	1.30071	Male
1710	854	1.22637	0.0336188	1.16041	1.29234	Female
1711	855	1.23379	0.0341426	1.1668	1.30078	Male
1712	855	1.22644	0.0336181	1.16048	1.29241	Female
1713	856	1.23386	0.0341419	1.16687	1.30085	Male
1714	856	1.22651	0.0336174	1.16055	1.29247	Female
1715	857	1.23393	0.0341412	1.16694	1.30092	Male
1716	857	1.22658	0.0336166	1.16062	1.29254	Female
1717	858	1.234	0.0341404	1.16701	1.30098	Male
1718	858	1.22665	0.0336158	1.1607	1.29261	Female
1719	859	1.23407	0.0341396	1.16708	1.30105	Male
1720	859	1.22672	0.0336149	1.16077	1.29268	Female
1721	860	1.23414	0.0341388	1.16716	1.30112	Male
1722	860	1.2268	0.033614	1.16084	1.29275	Female
1723	861	1.23421	0.0341379	1.16723	1.30119	Male
1724	861	1.22687	0.0336131	1.16091	1.29282	Female
1725	862	1.23428	0.034137	1.1673	1.30126	Male
1726	862	1.22694	0.0336122	1.16099	1.29289	Female
1727	863	1.23435	0.0341361	1.16738	1.30133	Male
1728	863	1.22701	0.0336112	1.16106	1.29296	Female
1729	864	1.23443	0.0341352	1.16745	1.3014	Male
1730	864	1.22708	0.0336102	1.16114	1.29303	Female
1731	865	1.2345	0.0341342	1.16752	1.30147	Male
1732	865	1.22715	0.0336092	1.16121	1.2931	Female
1733	866	1.23457	0.0341332	1.1676	1.30154	Male
1734	866	1.22723	0.0336081	1.16128	1.29317	Female
1735	867	1.23464	0.0341322	1.16767	1.30162	Male
1736	867	1.2273	0.033607	1.16136	1.29324	Female
1737	868	1.23472	0.0341311	1.16775	1.30169	Male
1738	868	1.22737	0.0336059	1.16144	1.29331	Female
1739	869	1.23479	0.03413	1.16782	1.30176	Male
1740	869	1.22745	0.0336047	1.16151	1.29338	Female
1741	870	1.23487	0.0341289	1.1679	1.30183	Male
1742	870	1.22752	0.0336035	1.16159	1.29345	Female
1743	871	1.23494	0.0341277	1.16798	1.3019	Male
1744	871	1.22759	0.0336023	1.16166	1.29353	Female
1745	872	1.23501	0.0341265	1.16805	1.30197	Male
1746	872	1.22767	0.033601	1.16174	1.2936	Female
1747	873	1.23509	0.0341253	1.16813	1.30205	Male
1748	873	1.22774	0.0335998	1.16182	1.29367	Female
1749	874	1.23516	0.0341241	1.16821	1.30212	Male
1750	874	1.22782	0.0335984	1.1619	1.29374	Female
1751	875	1.23524	0.0341228	1.16829	1.30219	Male
1752	875	1.22789	0.0335971	1.16197	1.29382	Female
1753	876	1.23531	0.0341215	1.16836	1.30226	Male
1754	876	1.22797	0.0335957	1.16205	1.29389	Female
1755	877	1.23539	0.0341202	1.16844	1.30234	Male
1756	877	1.22805	0.0335943	1.16213	1.29396	Female
1757	878	1.23547	0.0341189	1.16852	1.30241	Male
1758	878	1.22812	0.0335929	1.16221	1.29404	Female
1759	879	1.23554	0.0341175	1.1686	1.30248	Male
1760	879	1.2282	0.0335914	1.16229	1.29411	Female
1761	880	1.23562	0.0341161	1.16868	1.30256	Male
1762	880	1.22828	0.03359	1.16237	1.29418	Female
1763	881	1.2357	0.0341146	1.16876	1.30263	Male
1764	881	1.22835	0.0335884	1.16245	1.29426	Female
1765	882	1.23577	0.0341132	1.16884	1.30271	Male
1766	882	1.22843	0.0335869	1.16253	1.29433	Female
1767	883	1.23585	0.0341117	1.16892	1.30278	Male
1768	883	1.22851	0.0335853	1.16261	1.29441	Female
1769	884	1.23593	0.0341101	1.169	1.30286	Male
1770	884	1.22859	0.0335837	1.16269	1.29448	Female
1771	885	1.23601	0.0341086	1.16908	1.30293	Male
1772	885	1.22866	0.0335821	1.16277	1.29455	Female
1773	886	1.23609	0.034107	1.16916	1.30301	Male
1774	886	1.22874	0.0335804	1.16285	1.29463	Female
1775	887	1.23616	0.0341054	1.16925	1.30308	Male
1776	887	1.22882	0.0335787	1.16294	1.29471	Female
1777	888	1.23624	0.0341038	1.16933	1.30316	Male
1778	888	1.2289	0.033577	1.16302	1.29478	Female
1779	889	1.23632	0.0341021	1.16941	1.30324	Male
1780	889	1.22898	0.0335752	1.1631	1.29486	Female
1781	890	1.2364	0.0341004	1.16949	1.30331	Male
1782	890	1.22906	0.0335735	1.16318	1.29493	Female
1783	891	1.23648	0.0340987	1.16958	1.30339	Male
1784	891	1.22914	0.0335717	1.16327	1.29501	Female
1785	892	1.23656	0.034097	1.16966	1.30346	Male
1786	892	1.22922	0.0335698	1.16335	1.29509	Female
1787	893	1.23664	0.0340952	1.16974	1.30354	Male
1788	893	1.2293	0.033568	1.16344	1.29516	Female
1789	894	1.23672	0.0340934	1.16983	1.30362	Male
1790	894	1.22938	0.0335661	1.16352	1.29524	Female
1791	895	1.23681	0.0340916	1.16991	1.3037	Male
1792	895	1.22946	0.0335642	1.1636	1.29532	Female
1793	896	1.23689	0.0340898	1.17	1.30377	Male
1794	896	1.22954	0.0335623	1.16369	1.29539	Female
1795	897	1.23697	0.0340879	1.17008	1.30385	Male
1796	897	1.22962	0.0335603	1.16377	1.29547	Female
1797	898	1.23705	0.034086	1.17017	1.30393	Male
1798	898	1.22971	0.0335583	1.16386	1.29555	Female
1799	899	1.23713	0.0340841	1.17026	1.30401	Male
1800	899	1.22979	0.0335563	1.16395	1.29563	Female
1801	900	1.23721	0.0340822	1.17034	1.30409	Male
1802	900	1.22987	0.0335542	1.16403	1.29571	Female
1803	901	1.2373	0.0340802	1.17043	1.30417	Male
1804	901	1.22995	0.0335522	1.16412	1.29579	Female
1805	902	1.23738	0.0340782	1.17052	1.30425	Male
1806	902	1.23004	0.0335501	1.16421	1.29586	Female
1807	903	1.23746	0.0340762	1.1706	1.30432	Male
1808	903	1.23012	0.033548	1.16429	1.29594	Female
1809	904	1.23755	0.0340742	1.17069	1.3044	Male
1810	904	1.2302	0.0335458	1.16438	1.29602	Female
1811	905	1.23763	0.0340721	1.17078	1.30448	Male
1812	905	1.23029	0.0335436	1.16447	1.2961	Female
1813	906	1.23772	0.03407	1.17087	1.30456	Male
1814	906	1.23037	0.0335415	1.16456	1.29618	Female
1815	907	1.2378	0.0340679	1.17095	1.30464	Male
1816	907	1.23046	0.0335392	1.16465	1.29626	Female
1817	908	1.23788	0.0340658	1.17104	1.30472	Male
1818	908	1.23054	0.033537	1.16474	1.29634	Female
1819	909	1.23797	0.0340636	1.17113	1.30481	Male
1820	909	1.23062	0.0335347	1.16483	1.29642	Female
1821	910	1.23805	0.0340614	1.17122	1.30489	Male
1822	910	1.23071	0.0335324	1.16492	1.2965	Female
1823	911	1.23814	0.0340592	1.17131	1.30497	Male
1824	911	1.2308	0.0335301	1.16501	1.29659	Female
1825	912	1.23823	0.034057	1.1714	1.30505	Male
1826	912	1.23088	0.0335278	1.1651	1.29667	Female
1827	913	1.23831	0.0340548	1.17149	1.30513	Male
1828	913	1.23097	0.0335254	1.16519	1.29675	Female
1829	914	1.2384	0.0340525	1.17158	1.30521	Male
1830	914	1.23105	0.0335231	1.16528	1.29683	Female
1831	915	1.23849	0.0340502	1.17167	1.3053	Male
1832	915	1.23114	0.0335207	1.16537	1.29691	Female
1833	916	1.23857	0.0340479	1.17177	1.30538	Male
1834	916	1.23123	0.0335182	1.16546	1.29699	Female
1835	917	1.23866	0.0340456	1.17186	1.30546	Male
1836	917	1.23131	0.0335158	1.16555	1.29708	Female
1837	918	1.23875	0.0340432	1.17195	1.30554	Male
1838	918	1.2314	0.0335133	1.16565	1.29716	Female
1839	919	1.23883	0.0340409	1.17204	1.30563	Male
1840	919	1.23149	0.0335108	1.16574	1.29724	Female
1841	920	1.23892	0.0340385	1.17214	1.30571	Male
1842	920	1.23158	0.0335083	1.16583	1.29733	Female
1843	921	1.23901	0.034036	1.17223	1.30579	Male
1844	921	1.23167	0.0335058	1.16592	1.29741	Female
1845	922	1.2391	0.0340336	1.17232	1.30588	Male
1846	922	1.23176	0.0335032	1.16602	1.29749	Female
1847	923	1.23919	0.0340312	1.17242	1.30596	Male
1848	923	1.23184	0.0335006	1.16611	1.29758	Female
1849	924	1.23928	0.0340287	1.17251	1.30605	Male
1850	924	1.23193	0.033498	1.16621	1.29766	Female
1851	925	1.23937	0.0340262	1.1726	1.30613	Male
1852	925	1.23202	0.0334954	1.1663	1.29774	Female
1853	926	1.23946	0.0340237	1.1727	1.30622	Male
1854	926	1.23211	0.0334928	1.1664	1.29783	Female
1855	927	1.23955	0.0340212	1.17279	1.3063	Male
1856	927	1.2322	0.0334901	1.16649	1.29791	Female
1857	928	1.23964	0.0340186	1.17289	1.30639	Male
1858	928	1.23229	0.0334875	1.16659	1.298	Female
1859	929	1.23973	0.0340161	1.17298	1.30647	Male
1860	929	1.23238	0.0334848	1.16668	1.29808	Female
1861	930	1.23982	0.0340135	1.17308	1.30656	Male
1862	930	1.23247	0.0334821	1.16678	1.29817	Female
1863	931	1.23991	0.0340109	1.17318	1.30664	Male
1864	931	1.23257	0.0334793	1.16688	1.29826	Female
1865	932	1.24	0.0340083	1.17327	1.30673	Male
1866	932	1.23266	0.0334766	1.16697	1.29834	Female
1867	933	1.24009	0.0340057	1.17337	1.30682	Male
1868	933	1.23275	0.0334738	1.16707	1.29843	Female
1869	934	1.24018	0.034003	1.17347	1.3069	Male
1870	934	1.23284	0.0334711	1.16717	1.29851	Female
1871	935	1.24028	0.0340004	1.17356	1.30699	Male
1872	935	1.23293	0.0334683	1.16726	1.2986	Female
1873	936	1.24037	0.0339977	1.17366	1.30708	Male
1874	936	1.23303	0.0334654	1.16736	1.29869	Female
1875	937	1.24046	0.033995	1.17376	1.30716	Male
1876	937	1.23312	0.0334626	1.16746	1.29878	Female
1877	938	1.24056	0.0339923	1.17386	1.30725	Male
1878	938	1.23321	0.0334598	1.16756	1.29886	Female
1879	939	1.24065	0.0339895	1.17396	1.30734	Male
1880	939	1.2333	0.0334569	1.16766	1.29895	Female
1881	940	1.24074	0.0339868	1.17406	1.30743	Male
1882	940	1.2334	0.033454	1.16776	1.29904	Female
1883	941	1.24084	0.0339841	1.17416	1.30752	Male
1884	941	1.23349	0.0334511	1.16786	1.29913	Female
1885	942	1.24093	0.0339813	1.17426	1.3076	Male
1886	942	1.23359	0.0334482	1.16796	1.29921	Female
1887	943	1.24102	0.0339785	1.17435	1.30769	Male
1888	943	1.23368	0.0334453	1.16806	1.2993	Female
1889	944	1.24112	0.0339757	1.17446	1.30778	Male
1890	944	1.23377	0.0334424	1.16816	1.29939	Female
1891	945	1.24121	0.0339729	1.17456	1.30787	Male
1892	945	1.23387	0.0334394	1.16826	1.29948	Female
1893	946	1.24131	0.0339701	1.17466	1.30796	Male
1894	946	1.23396	0.0334364	1.16836	1.29957	Female
1895	947	1.2414	0.0339673	1.17476	1.30805	Male
1896	947	1.23406	0.0334335	1.16846	1.29966	Female
1897	948	1.2415	0.0339644	1.17486	1.30814	Male
1898	948	1.23416	0.0334305	1.16856	1.29975	Female
1899	949	1.2416	0.0339616	1.17496	1.30823	Male
1900	949	1.23425	0.0334275	1.16866	1.29984	Female
1901	950	1.24169	0.0339587	1.17506	1.30832	Male
1902	950	1.23435	0.0334244	1.16877	1.29993	Female
1903	951	1.24179	0.0339558	1.17516	1.30841	Male
1904	951	1.23445	0.0334214	1.16887	1.30002	Female
1905	952	1.24189	0.0339529	1.17527	1.30851	Male
1906	952	1.23454	0.0334184	1.16897	1.30011	Female
1907	953	1.24198	0.03395	1.17537	1.3086	Male
1908	953	1.23464	0.0334153	1.16907	1.3002	Female
1909	954	1.24208	0.0339471	1.17547	1.30869	Male
1910	954	1.23474	0.0334123	1.16918	1.30029	Female
1911	955	1.24218	0.0339442	1.17558	1.30878	Male
1912	955	1.23483	0.0334092	1.16928	1.30039	Female
1913	956	1.24228	0.0339413	1.17568	1.30887	Male
1914	956	1.23493	0.0334061	1.16939	1.30048	Female
1915	957	1.24237	0.0339383	1.17578	1.30897	Male
1916	957	1.23503	0.033403	1.16949	1.30057	Female
1917	958	1.24247	0.0339354	1.17589	1.30906	Male
1918	958	1.23513	0.0333999	1.16959	1.30066	Female
1919	959	1.24257	0.0339324	1.17599	1.30915	Male
1920	959	1.23523	0.0333968	1.1697	1.30076	Female
1921	960	1.24267	0.0339295	1.1761	1.30924	Male
1922	960	1.23533	0.0333937	1.1698	1.30085	Female
1923	961	1.24277	0.0339265	1.1762	1.30934	Male
1924	961	1.23543	0.0333906	1.16991	1.30094	Female
1925	962	1.24287	0.0339235	1.17631	1.30943	Male
1926	962	1.23553	0.0333874	1.17002	1.30103	Female
1927	963	1.24297	0.0339205	1.17641	1.30953	Male
1928	963	1.23563	0.0333843	1.17012	1.30113	Female
1929	964	1.24307	0.0339176	1.17652	1.30962	Male
1930	964	1.23573	0.0333811	1.17023	1.30122	Female
1931	965	1.24317	0.0339146	1.17663	1.30971	Male
1932	965	1.23583	0.033378	1.17033	1.30132	Female
1933	966	1.24327	0.0339116	1.17673	1.30981	Male
1934	966	1.23593	0.0333748	1.17044	1.30141	Female
1935	967	1.24337	0.0339086	1.17684	1.3099	Male
1936	967	1.23603	0.0333716	1.17055	1.30151	Female
1937	968	1.24347	0.0339055	1.17695	1.31	Male
1938	968	1.23613	0.0333685	1.17066	1.3016	Female
1939	969	1.24357	0.0339025	1.17705	1.31009	Male
1940	969	1.23623	0.0333653	1.17076	1.3017	Female
1941	970	1.24368	0.0338995	1.17716	1.31019	Male
1942	970	1.23633	0.0333621	1.17087	1.30179	Female
1943	971	1.24378	0.0338965	1.17727	1.31029	Male
1944	971	1.23643	0.0333589	1.17098	1.30189	Female
1945	972	1.24388	0.0338934	1.17738	1.31038	Male
1946	972	1.23654	0.0333557	1.17109	1.30198	Female
1947	973	1.24398	0.0338904	1.17749	1.31048	Male
1948	973	1.23664	0.0333525	1.1712	1.30208	Female
1949	974	1.24408	0.0338874	1.17759	1.31058	Male
1950	974	1.23674	0.0333493	1.17131	1.30218	Female
1951	975	1.24419	0.0338843	1.1777	1.31067	Male
1952	975	1.23684	0.0333461	1.17141	1.30227	Female
1953	976	1.24429	0.0338813	1.17781	1.31077	Male
1954	976	1.23695	0.0333429	1.17152	1.30237	Female
1955	977	1.24439	0.0338783	1.17792	1.31087	Male
1956	977	1.23705	0.0333397	1.17163	1.30247	Female
1957	978	1.2445	0.0338752	1.17803	1.31097	Male
1958	978	1.23715	0.0333365	1.17174	1.30256	Female
1959	979	1.2446	0.0338722	1.17814	1.31106	Male
1960	979	1.23726	0.0333332	1.17185	1.30266	Female
1961	980	1.24471	0.0338691	1.17825	1.31116	Male
1962	980	1.23736	0.03333	1.17197	1.30276	Female
1963	981	1.24481	0.0338661	1.17836	1.31126	Male
1964	981	1.23747	0.0333268	1.17208	1.30286	Female
1965	982	1.24492	0.033863	1.17847	1.31136	Male
1966	982	1.23757	0.0333236	1.17219	1.30296	Female
1967	983	1.24502	0.03386	1.17858	1.31146	Male
1968	983	1.23768	0.0333204	1.1723	1.30306	Female
1969	984	1.24513	0.033857	1.1787	1.31156	Male
1970	984	1.23778	0.0333172	1.17241	1.30315	Female
1971	985	1.24523	0.0338539	1.17881	1.31166	Male
1972	985	1.23789	0.0333139	1.17252	1.30325	Female
1973	986	1.24534	0.0338509	1.17892	1.31176	Male
1974	986	1.23799	0.0333107	1.17263	1.30335	Female
1975	987	1.24544	0.0338479	1.17903	1.31186	Male
1976	987	1.2381	0.0333075	1.17275	1.30345	Female
1977	988	1.24555	0.0338448	1.17914	1.31196	Male
1978	988	1.23821	0.0333043	1.17286	1.30355	Female
1979	989	1.24566	0.0338418	1.17926	1.31206	Male
1980	989	1.23831	0.0333011	1.17297	1.30365	Female
1981	990	1.24576	0.0338388	1.17937	1.31216	Male
1982	990	1.23842	0.0332979	1.17309	1.30375	Female
1983	991	1.24587	0.0338358	1.17948	1.31226	Male
1984	991	1.23853	0.0332947	1.1732	1.30386	Female
1985	992	1.24598	0.0338327	1.1796	1.31236	Male
1986	992	1.23863	0.0332915	1.17331	1.30396	Female
1987	993	1.24609	0.0338297	1.17971	1.31246	Male
1988	993	1.23874	0.0332883	1.17343	1.30406	Female
1989	994	1.24619	0.0338267	1.17982	1.31257	Male
1990	994	1.23885	0.0332851	1.17354	1.30416	Female
1991	995	1.2463	0.0338237	1.17994	1.31267	Male
1992	995	1.23896	0.033282	1.17366	1.30426	Female
1993	996	1.24641	0.0338207	1.18005	1.31277	Male
1994	996	1.23907	0.0332788	1.17377	1.30436	Female
1995	997	1.24652	0.0338178	1.18017	1.31287	Male
1996	997	1.23918	0.0332756	1.17389	1.30447	Female
1997	998	1.24663	0.0338148	1.18028	1.31298	Male
1998	998	1.23929	0.0332725	1.174	1.30457	Female
1999	999	1.24674	0.0338118	1.1804	1.31308	Male
[truncated: 499 more rows]

## Sheet: 5Afrontal_aperiodic_exponent
Unnamed: 0	x	predicted	std.error	conf.low	conf.high	group
1	0	1.05132	0.0341302	0.984349	1.11828	Male
2	0	1.04956	0.0336948	0.983447	1.11567	Female
3	1	1.05158	0.034118	0.984641	1.11853	Male
4	1	1.04983	0.0336823	0.98374	1.11591	Female
5	2	1.05185	0.0341059	0.984933	1.11877	Male
6	2	1.0501	0.0336698	0.984033	1.11616	Female
7	3	1.05212	0.0340938	0.985225	1.11901	Male
8	3	1.05036	0.0336573	0.984326	1.1164	Female
9	4	1.05239	0.0340818	0.985517	1.11926	Male
10	4	1.05063	0.0336449	0.984618	1.11665	Female
11	5	1.05266	0.0340698	0.985809	1.1195	Male
12	5	1.0509	0.0336326	0.984911	1.11689	Female
13	6	1.05292	0.0340579	0.986101	1.11975	Male
14	6	1.05117	0.0336204	0.985203	1.11713	Female
15	7	1.05319	0.034046	0.986392	1.11999	Male
16	7	1.05144	0.0336081	0.985495	1.11738	Female
17	8	1.05346	0.0340342	0.986683	1.12024	Male
18	8	1.05171	0.033596	0.985788	1.11762	Female
19	9	1.05373	0.0340224	0.986975	1.12048	Male
20	9	1.05197	0.0335839	0.98608	1.11787	Female
21	10	1.054	0.0340107	0.987266	1.12073	Male
22	10	1.05224	0.0335718	0.986371	1.11811	Female
23	11	1.05427	0.0339991	0.987557	1.12097	Male
24	11	1.05251	0.0335599	0.986663	1.11836	Female
25	12	1.05453	0.0339875	0.987848	1.12122	Male
26	12	1.05278	0.0335479	0.986955	1.1186	Female
27	13	1.0548	0.033976	0.988139	1.12147	Male
28	13	1.05305	0.033536	0.987246	1.11885	Female
29	14	1.05507	0.0339645	0.98843	1.12171	Male
30	14	1.05332	0.0335242	0.987538	1.11909	Female
31	15	1.05534	0.0339531	0.988721	1.12196	Male
32	15	1.05358	0.0335125	0.987829	1.11934	Female
33	16	1.05561	0.0339417	0.989011	1.1222	Male
34	16	1.05385	0.0335008	0.988121	1.11958	Female
35	17	1.05588	0.0339304	0.989302	1.12245	Male
36	17	1.05412	0.0334891	0.988412	1.11983	Female
37	18	1.05614	0.0339192	0.989592	1.1227	Male
38	18	1.05439	0.0334775	0.988703	1.12007	Female
39	19	1.05641	0.033908	0.989882	1.12294	Male
40	19	1.05466	0.033466	0.988994	1.12032	Female
41	20	1.05668	0.0338968	0.990172	1.12319	Male
42	20	1.05492	0.0334545	0.989284	1.12056	Female
43	21	1.05695	0.0338858	0.990462	1.12344	Male
44	21	1.05519	0.0334431	0.989575	1.12081	Female
45	22	1.05722	0.0338747	0.990752	1.12368	Male
46	22	1.05546	0.0334317	0.989866	1.12106	Female
47	23	1.05749	0.0338638	0.991042	1.12393	Male
48	23	1.05573	0.0334204	0.990156	1.1213	Female
49	24	1.05775	0.0338529	0.991332	1.12418	Male
50	24	1.056	0.0334091	0.990446	1.12155	Female
51	25	1.05802	0.033842	0.991621	1.12442	Male
52	25	1.05627	0.0333979	0.990737	1.1218	Female
53	26	1.05829	0.0338312	0.991911	1.12467	Male
54	26	1.05653	0.0333868	0.991027	1.12204	Female
55	27	1.05856	0.0338204	0.9922	1.12492	Male
56	27	1.0568	0.0333757	0.991317	1.12229	Female
57	28	1.05883	0.0338098	0.992489	1.12516	Male
58	28	1.05707	0.0333647	0.991607	1.12253	Female
59	29	1.05909	0.0337991	0.992778	1.12541	Male
60	29	1.05734	0.0333537	0.991897	1.12278	Female
61	30	1.05936	0.0337886	0.993067	1.12566	Male
62	30	1.05761	0.0333428	0.992186	1.12303	Female
63	31	1.05963	0.033778	0.993356	1.12591	Male
64	31	1.05788	0.0333319	0.992476	1.12328	Female
65	32	1.0599	0.0337676	0.993645	1.12615	Male
66	32	1.05814	0.0333211	0.992765	1.12352	Female
67	33	1.06017	0.0337572	0.993934	1.1264	Male
68	33	1.05841	0.0333104	0.993055	1.12377	Female
69	34	1.06044	0.0337468	0.994222	1.12665	Male
70	34	1.05868	0.0332997	0.993344	1.12402	Female
71	35	1.0607	0.0337365	0.994511	1.1269	Male
72	35	1.05895	0.0332891	0.993633	1.12426	Female
73	36	1.06097	0.0337263	0.994799	1.12715	Male
74	36	1.05922	0.0332785	0.993922	1.12451	Female
75	37	1.06124	0.0337161	0.995087	1.12739	Male
76	37	1.05949	0.033268	0.994211	1.12476	Female
77	38	1.06151	0.033706	0.995376	1.12764	Male
78	38	1.05975	0.0332575	0.9945	1.12501	Female
79	39	1.06178	0.0336959	0.995664	1.12789	Male
80	39	1.06002	0.0332471	0.994788	1.12526	Female
81	40	1.06205	0.0336859	0.995952	1.12814	Male
82	40	1.06029	0.0332368	0.995077	1.1255	Female
83	41	1.06231	0.033676	0.996239	1.12839	Male
84	41	1.06056	0.0332265	0.995365	1.12575	Female
85	42	1.06258	0.0336661	0.996527	1.12864	Male
86	42	1.06083	0.0332163	0.995654	1.126	Female
87	43	1.06285	0.0336562	0.996815	1.12889	Male
88	43	1.06109	0.0332061	0.995942	1.12625	Female
89	44	1.06312	0.0336465	0.997102	1.12914	Male
90	44	1.06136	0.033196	0.99623	1.1265	Female
91	45	1.06339	0.0336367	0.997389	1.12939	Male
92	45	1.06163	0.033186	0.996518	1.12674	Female
93	46	1.06366	0.0336271	0.997677	1.12963	Male
94	46	1.0619	0.033176	0.996806	1.12699	Female
95	47	1.06392	0.0336175	0.997964	1.12988	Male
96	47	1.06217	0.033166	0.997094	1.12724	Female
97	48	1.06419	0.0336079	0.998251	1.13013	Male
98	48	1.06244	0.0331562	0.997381	1.12749	Female
99	49	1.06446	0.0335984	0.998538	1.13038	Male
100	49	1.0627	0.0331464	0.997669	1.12774	Female
101	50	1.06473	0.033589	0.998824	1.13063	Male
102	50	1.06297	0.0331366	0.997956	1.12799	Female
103	51	1.065	0.0335796	0.999111	1.13088	Male
104	51	1.06324	0.0331269	0.998244	1.12824	Female
105	52	1.06527	0.0335703	0.999398	1.13113	Male
106	52	1.06351	0.0331172	0.998531	1.12849	Female
107	53	1.06553	0.033561	0.999684	1.13138	Male
108	53	1.06378	0.0331077	0.998818	1.12874	Female
109	54	1.0658	0.0335518	0.99997	1.13163	Male
110	54	1.06405	0.0330981	0.999105	1.12899	Female
111	55	1.06607	0.0335427	1.00026	1.13188	Male
112	55	1.06431	0.0330887	0.999392	1.12924	Female
113	56	1.06634	0.0335336	1.00054	1.13213	Male
114	56	1.06458	0.0330793	0.999678	1.12949	Female
115	57	1.06661	0.0335246	1.00083	1.13238	Male
116	57	1.06485	0.0330699	0.999965	1.12974	Female
117	58	1.06687	0.0335156	1.00111	1.13263	Male
118	58	1.06512	0.0330606	1.00025	1.12999	Female
119	59	1.06714	0.0335067	1.0014	1.13289	Male
120	59	1.06539	0.0330514	1.00054	1.13024	Female
121	60	1.06741	0.0334978	1.00169	1.13314	Male
122	60	1.06566	0.0330422	1.00082	1.13049	Female
123	61	1.06768	0.033489	1.00197	1.13339	Male
124	61	1.06592	0.0330331	1.00111	1.13074	Female
125	62	1.06795	0.0334803	1.00226	1.13364	Male
126	62	1.06619	0.033024	1.0014	1.13099	Female
127	63	1.06822	0.0334716	1.00254	1.13389	Male
128	63	1.06646	0.033015	1.00168	1.13124	Female
129	64	1.06848	0.033463	1.00283	1.13414	Male
130	64	1.06673	0.0330061	1.00197	1.13149	Female
131	65	1.06875	0.0334544	1.00311	1.13439	Male
132	65	1.067	0.0329972	1.00225	1.13174	Female
133	66	1.06902	0.0334459	1.0034	1.13464	Male
134	66	1.06727	0.0329884	1.00254	1.13199	Female
135	67	1.06929	0.0334375	1.00368	1.1349	Male
136	67	1.06753	0.0329796	1.00282	1.13224	Female
137	68	1.06956	0.0334291	1.00397	1.13515	Male
138	68	1.0678	0.0329709	1.00311	1.13249	Female
139	69	1.06983	0.0334207	1.00425	1.1354	Male
140	69	1.06807	0.0329623	1.0034	1.13274	Female
141	70	1.07009	0.0334125	1.00454	1.13565	Male
142	70	1.06834	0.0329537	1.00368	1.133	Female
143	71	1.07036	0.0334043	1.00482	1.1359	Male
144	71	1.06861	0.0329452	1.00397	1.13325	Female
145	72	1.07063	0.0333961	1.0051	1.13616	Male
146	72	1.06887	0.0329367	1.00425	1.1335	Female
147	73	1.0709	0.033388	1.00539	1.13641	Male
148	73	1.06914	0.0329283	1.00454	1.13375	Female
149	74	1.07117	0.03338	1.00567	1.13666	Male
150	74	1.06941	0.0329199	1.00482	1.134	Female
151	75	1.07144	0.033372	1.00596	1.13691	Male
152	75	1.06968	0.0329116	1.0051	1.13425	Female
153	76	1.0717	0.0333641	1.00624	1.13717	Male
154	76	1.06995	0.0329034	1.00539	1.13451	Female
155	77	1.07197	0.0333562	1.00652	1.13742	Male
156	77	1.07022	0.0328952	1.00567	1.13476	Female
157	78	1.07224	0.0333484	1.00681	1.13767	Male
158	78	1.07048	0.0328871	1.00596	1.13501	Female
159	79	1.07251	0.0333407	1.00709	1.13792	Male
160	79	1.07075	0.0328791	1.00624	1.13526	Female
161	80	1.07278	0.033333	1.00737	1.13818	Male
162	80	1.07102	0.0328711	1.00652	1.13552	Female
163	81	1.07304	0.0333254	1.00766	1.13843	Male
164	81	1.07129	0.0328632	1.00681	1.13577	Female
165	82	1.07331	0.0333178	1.00794	1.13868	Male
166	82	1.07156	0.0328553	1.00709	1.13602	Female
167	83	1.07358	0.0333103	1.00822	1.13894	Male
168	83	1.07182	0.0328475	1.00738	1.13627	Female
169	84	1.07385	0.0333029	1.00851	1.13919	Male
170	84	1.07209	0.0328398	1.00766	1.13653	Female
171	85	1.07412	0.0332955	1.00879	1.13944	Male
172	85	1.07236	0.0328321	1.00794	1.13678	Female
173	86	1.07438	0.0332882	1.00907	1.1397	Male
174	86	1.07263	0.0328244	1.00822	1.13703	Female
175	87	1.07465	0.0332809	1.00935	1.13995	Male
176	87	1.0729	0.0328169	1.00851	1.13729	Female
177	88	1.07492	0.0332737	1.00964	1.14021	Male
178	88	1.07316	0.0328094	1.00879	1.13754	Female
179	89	1.07519	0.0332666	1.00992	1.14046	Male
180	89	1.07343	0.0328019	1.00907	1.13779	Female
181	90	1.07546	0.0332595	1.0102	1.14071	Male
182	90	1.0737	0.0327946	1.00936	1.13805	Female
183	91	1.07572	0.0332525	1.01048	1.14097	Male
184	91	1.07397	0.0327872	1.00964	1.1383	Female
185	92	1.07599	0.0332455	1.01076	1.14122	Male
186	92	1.07424	0.03278	1.00992	1.13855	Female
187	93	1.07626	0.0332386	1.01104	1.14148	Male
188	93	1.0745	0.0327728	1.0102	1.13881	Female
189	94	1.07653	0.0332317	1.01132	1.14173	Male
190	94	1.07477	0.0327656	1.01048	1.13906	Female
191	95	1.0768	0.033225	1.01161	1.14199	Male
192	95	1.07504	0.0327586	1.01077	1.13931	Female
193	96	1.07706	0.0332182	1.01189	1.14224	Male
194	96	1.07531	0.0327515	1.01105	1.13957	Female
195	97	1.07733	0.0332116	1.01217	1.14249	Male
196	97	1.07558	0.0327446	1.01133	1.13982	Female
197	98	1.0776	0.033205	1.01245	1.14275	Male
198	98	1.07584	0.0327377	1.01161	1.14008	Female
199	99	1.07787	0.0331984	1.01273	1.143	Male
200	99	1.07611	0.0327309	1.01189	1.14033	Female
201	100	1.07813	0.033192	1.01301	1.14326	Male
202	100	1.07638	0.0327241	1.01217	1.14059	Female
203	101	1.0784	0.0331856	1.01329	1.14351	Male
204	101	1.07665	0.0327174	1.01245	1.14084	Female
205	102	1.07867	0.0331792	1.01357	1.14377	Male
206	102	1.07691	0.0327107	1.01273	1.14109	Female
207	103	1.07894	0.0331729	1.01385	1.14402	Male
208	103	1.07718	0.0327041	1.01301	1.14135	Female
209	104	1.0792	0.0331667	1.01413	1.14428	Male
210	104	1.07745	0.0326976	1.01329	1.1416	Female
211	105	1.07947	0.0331605	1.01441	1.14453	Male
212	105	1.07772	0.0326912	1.01357	1.14186	Female
213	106	1.07974	0.0331544	1.01469	1.14479	Male
214	106	1.07798	0.0326848	1.01385	1.14211	Female
215	107	1.08001	0.0331483	1.01497	1.14505	Male
216	107	1.07825	0.0326784	1.01413	1.14237	Female
217	108	1.08027	0.0331423	1.01525	1.1453	Male
218	108	1.07852	0.0326721	1.01441	1.14262	Female
219	109	1.08054	0.0331364	1.01552	1.14556	Male
220	109	1.07878	0.0326659	1.01469	1.14288	Female
221	110	1.08081	0.0331305	1.0158	1.14581	Male
222	110	1.07905	0.0326598	1.01497	1.14313	Female
223	111	1.08107	0.0331247	1.01608	1.14607	Male
224	111	1.07932	0.0326537	1.01525	1.14339	Female
225	112	1.08134	0.033119	1.01636	1.14632	Male
226	112	1.07959	0.0326477	1.01553	1.14364	Female
227	113	1.08161	0.0331133	1.01664	1.14658	Male
228	113	1.07985	0.0326417	1.01581	1.1439	Female
229	114	1.08187	0.0331077	1.01691	1.14683	Male
230	114	1.08012	0.0326358	1.01608	1.14415	Female
231	115	1.08214	0.0331021	1.01719	1.14709	Male
232	115	1.08039	0.0326299	1.01636	1.14441	Female
233	116	1.08241	0.0330966	1.01747	1.14735	Male
234	116	1.08065	0.0326242	1.01664	1.14466	Female
235	117	1.08267	0.0330912	1.01775	1.1476	Male
236	117	1.08092	0.0326184	1.01692	1.14492	Female
237	118	1.08294	0.0330858	1.01802	1.14786	Male
238	118	1.08119	0.0326128	1.0172	1.14517	Female
239	119	1.08321	0.0330804	1.0183	1.14811	Male
240	119	1.08145	0.0326072	1.01747	1.14543	Female
241	120	1.08347	0.0330752	1.01858	1.14837	Male
242	120	1.08172	0.0326017	1.01775	1.14568	Female
243	121	1.08374	0.03307	1.01885	1.14863	Male
244	121	1.08198	0.0325962	1.01803	1.14594	Female
245	122	1.08401	0.0330649	1.01913	1.14888	Male
246	122	1.08225	0.0325908	1.0183	1.1462	Female
247	123	1.08427	0.0330598	1.01941	1.14914	Male
248	123	1.08252	0.0325854	1.01858	1.14645	Female
249	124	1.08454	0.0330548	1.01968	1.14939	Male
250	124	1.08278	0.0325801	1.01886	1.14671	Female
251	125	1.0848	0.0330498	1.01996	1.14965	Male
252	125	1.08305	0.0325749	1.01913	1.14696	Female
253	126	1.08507	0.0330449	1.02023	1.14991	Male
254	126	1.08331	0.0325697	1.01941	1.14722	Female
255	127	1.08533	0.0330401	1.02051	1.15016	Male
256	127	1.08358	0.0325646	1.01968	1.14747	Female
257	128	1.0856	0.0330353	1.02078	1.15042	Male
258	128	1.08384	0.0325596	1.01996	1.14773	Female
259	129	1.08587	0.0330306	1.02106	1.15067	Male
260	129	1.08411	0.0325546	1.02023	1.14798	Female
261	130	1.08613	0.0330259	1.02133	1.15093	Male
262	130	1.08437	0.0325497	1.02051	1.14824	Female
263	131	1.0864	0.0330213	1.02161	1.15119	Male
264	131	1.08464	0.0325449	1.02078	1.1485	Female
265	132	1.08666	0.0330168	1.02188	1.15144	Male
266	132	1.08491	0.0325401	1.02106	1.14875	Female
267	133	1.08693	0.0330123	1.02215	1.1517	Male
268	133	1.08517	0.0325353	1.02133	1.14901	Female
269	134	1.08719	0.0330079	1.02243	1.15195	Male
270	134	1.08543	0.0325307	1.02161	1.14926	Female
271	135	1.08746	0.0330036	1.0227	1.15221	Male
272	135	1.0857	0.032526	1.02188	1.14952	Female
273	136	1.08772	0.0329993	1.02297	1.15247	Male
274	136	1.08596	0.0325215	1.02215	1.14977	Female
275	137	1.08798	0.0329951	1.02325	1.15272	Male
276	137	1.08623	0.032517	1.02243	1.15003	Female
277	138	1.08825	0.0329909	1.02352	1.15298	Male
278	138	1.08649	0.0325126	1.0227	1.15028	Female
279	139	1.08851	0.0329868	1.02379	1.15323	Male
280	139	1.08676	0.0325082	1.02297	1.15054	Female
281	140	1.08878	0.0329827	1.02406	1.15349	Male
282	140	1.08702	0.0325039	1.02325	1.1508	Female
283	141	1.08904	0.0329787	1.02433	1.15375	Male
284	141	1.08728	0.0324997	1.02352	1.15105	Female
285	142	1.0893	0.0329748	1.0246	1.154	Male
286	142	1.08755	0.0324955	1.02379	1.15131	Female
287	143	1.08957	0.0329709	1.02488	1.15426	Male
288	143	1.08781	0.0324914	1.02406	1.15156	Female
289	144	1.08983	0.0329671	1.02515	1.15451	Male
290	144	1.08808	0.0324873	1.02433	1.15182	Female
291	145	1.09009	0.0329634	1.02542	1.15477	Male
292	145	1.08834	0.0324833	1.0246	1.15207	Female
293	146	1.09036	0.0329597	1.02569	1.15503	Male
294	146	1.0886	0.0324793	1.02487	1.15233	Female
295	147	1.09062	0.032956	1.02596	1.15528	Male
296	147	1.08886	0.0324755	1.02515	1.15258	Female
297	148	1.09088	0.0329525	1.02623	1.15554	Male
298	148	1.08913	0.0324716	1.02542	1.15284	Female
299	149	1.09115	0.0329489	1.0265	1.15579	Male
300	149	1.08939	0.0324679	1.02569	1.15309	Female
301	150	1.09141	0.0329455	1.02677	1.15605	Male
302	150	1.08965	0.0324642	1.02596	1.15335	Female
303	151	1.09167	0.0329421	1.02704	1.15631	Male
304	151	1.08991	0.0324605	1.02622	1.1536	Female
305	152	1.09193	0.0329387	1.0273	1.15656	Male
306	152	1.09018	0.0324569	1.02649	1.15386	Female
307	153	1.09219	0.0329354	1.02757	1.15682	Male
308	153	1.09044	0.0324534	1.02676	1.15411	Female
309	154	1.09246	0.0329322	1.02784	1.15707	Male
310	154	1.0907	0.0324499	1.02703	1.15437	Female
311	155	1.09272	0.0329291	1.02811	1.15733	Male
312	155	1.09096	0.0324465	1.0273	1.15462	Female
313	156	1.09298	0.0329259	1.02838	1.15758	Male
314	156	1.09122	0.0324432	1.02757	1.15488	Female
315	157	1.09324	0.0329229	1.02864	1.15784	Male
316	157	1.09148	0.0324399	1.02784	1.15513	Female
317	158	1.0935	0.0329199	1.02891	1.15809	Male
318	158	1.09175	0.0324366	1.0281	1.15539	Female
319	159	1.09376	0.0329169	1.02918	1.15835	Male
320	159	1.09201	0.0324335	1.02837	1.15564	Female
321	160	1.09402	0.0329141	1.02944	1.1586	Male
322	160	1.09227	0.0324304	1.02864	1.1559	Female
323	161	1.09428	0.0329112	1.02971	1.15886	Male
324	161	1.09253	0.0324273	1.0289	1.15615	Female
325	162	1.09454	0.0329085	1.02997	1.15911	Male
326	162	1.09279	0.0324243	1.02917	1.15641	Female
327	163	1.0948	0.0329057	1.03024	1.15937	Male
328	163	1.09305	0.0324213	1.02943	1.15666	Female
329	164	1.09506	0.0329031	1.03051	1.15962	Male
330	164	1.09331	0.0324184	1.0297	1.15692	Female
331	165	1.09532	0.0329005	1.03077	1.15988	Male
332	165	1.09357	0.0324156	1.02997	1.15717	Female
333	166	1.09558	0.0328979	1.03103	1.16013	Male
334	166	1.09383	0.0324128	1.03023	1.15742	Female
335	167	1.09584	0.0328954	1.0313	1.16039	Male
336	167	1.09409	0.0324101	1.03049	1.15768	Female
337	168	1.0961	0.032893	1.03156	1.16064	Male
338	168	1.09435	0.0324075	1.03076	1.15793	Female
339	169	1.09636	0.0328906	1.03183	1.16089	Male
340	169	1.0946	0.0324048	1.03102	1.15818	Female
341	170	1.09662	0.0328883	1.03209	1.16115	Male
342	170	1.09486	0.0324023	1.03129	1.15844	Female
343	171	1.09688	0.032886	1.03235	1.1614	Male
344	171	1.09512	0.0323998	1.03155	1.15869	Female
345	172	1.09713	0.0328838	1.03261	1.16166	Male
346	172	1.09538	0.0323974	1.03181	1.15895	Female
347	173	1.09739	0.0328816	1.03288	1.16191	Male
348	173	1.09564	0.032395	1.03208	1.1592	Female
349	174	1.09765	0.0328795	1.03314	1.16216	Male
350	174	1.09589	0.0323926	1.03234	1.15945	Female
351	175	1.09791	0.0328774	1.0334	1.16242	Male
352	175	1.09615	0.0323904	1.0326	1.1597	Female
353	176	1.09816	0.0328754	1.03366	1.16267	Male
354	176	1.09641	0.0323881	1.03286	1.15996	Female
355	177	1.09842	0.0328735	1.03392	1.16292	Male
356	177	1.09667	0.032386	1.03312	1.16021	Female
357	178	1.09868	0.0328716	1.03418	1.16318	Male
358	178	1.09692	0.0323838	1.03338	1.16046	Female
359	179	1.09894	0.0328697	1.03444	1.16343	Male
360	179	1.09718	0.0323818	1.03364	1.16071	Female
361	180	1.09919	0.0328679	1.0347	1.16368	Male
362	180	1.09744	0.0323798	1.0339	1.16097	Female
363	181	1.09945	0.0328662	1.03496	1.16393	Male
364	181	1.09769	0.0323778	1.03416	1.16122	Female
365	182	1.0997	0.0328645	1.03522	1.16419	Male
366	182	1.09795	0.0323759	1.03442	1.16147	Female
367	183	1.09996	0.0328628	1.03548	1.16444	Male
368	183	1.0982	0.0323741	1.03468	1.16172	Female
369	184	1.10021	0.0328613	1.03574	1.16469	Male
370	184	1.09846	0.0323723	1.03494	1.16197	Female
371	185	1.10047	0.0328597	1.036	1.16494	Male
372	185	1.09871	0.0323705	1.0352	1.16223	Female
373	186	1.10072	0.0328582	1.03625	1.16519	Male
374	186	1.09897	0.0323688	1.03546	1.16248	Female
375	187	1.10098	0.0328568	1.03651	1.16545	Male
376	187	1.09922	0.0323672	1.03571	1.16273	Female
377	188	1.10123	0.0328554	1.03677	1.1657	Male
378	188	1.09948	0.0323656	1.03597	1.16298	Female
379	189	1.10149	0.032854	1.03702	1.16595	Male
380	189	1.09973	0.032364	1.03623	1.16323	Female
381	190	1.10174	0.0328528	1.03728	1.1662	Male
382	190	1.09998	0.0323625	1.03649	1.16348	Female
383	191	1.10199	0.0328515	1.03754	1.16645	Male
384	191	1.10024	0.0323611	1.03674	1.16373	Female
385	192	1.10225	0.0328503	1.03779	1.1667	Male
386	192	1.10049	0.0323597	1.037	1.16398	Female
387	193	1.1025	0.0328492	1.03805	1.16695	Male
388	193	1.10074	0.0323584	1.03725	1.16423	Female
389	194	1.10275	0.0328481	1.0383	1.1672	Male
390	194	1.10099	0.0323571	1.03751	1.16448	Female
391	195	1.103	0.032847	1.03855	1.16745	Male
392	195	1.10125	0.0323558	1.03776	1.16473	Female
393	196	1.10325	0.032846	1.03881	1.1677	Male
394	196	1.1015	0.0323546	1.03802	1.16498	Female
395	197	1.10351	0.032845	1.03906	1.16795	Male
396	197	1.10175	0.0323535	1.03827	1.16523	Female
397	198	1.10376	0.0328441	1.03931	1.1682	Male
398	198	1.102	0.0323524	1.03852	1.16548	Female
399	199	1.10401	0.0328433	1.03957	1.16845	Male
400	199	1.10225	0.0323513	1.03878	1.16573	Female
401	200	1.10426	0.0328424	1.03982	1.1687	Male
402	200	1.1025	0.0323503	1.03903	1.16598	Female
403	201	1.10451	0.0328417	1.04007	1.16895	Male
404	201	1.10275	0.0323493	1.03928	1.16623	Female
405	202	1.10476	0.0328409	1.04032	1.1692	Male
406	202	1.103	0.0323484	1.03953	1.16647	Female
407	203	1.10501	0.0328402	1.04057	1.16944	Male
408	203	1.10325	0.0323475	1.03978	1.16672	Female
409	204	1.10526	0.0328396	1.04082	1.16969	Male
410	204	1.1035	0.0323467	1.04004	1.16697	Female
411	205	1.10551	0.032839	1.04107	1.16994	Male
412	205	1.10375	0.0323459	1.04029	1.16722	Female
413	206	1.10576	0.0328385	1.04132	1.17019	Male
414	206	1.104	0.0323452	1.04054	1.16746	Female
415	207	1.106	0.0328379	1.04157	1.17044	Male
416	207	1.10425	0.0323445	1.04079	1.16771	Female
417	208	1.10625	0.0328375	1.04182	1.17068	Male
418	208	1.1045	0.0323438	1.04104	1.16796	Female
419	209	1.1065	0.032837	1.04207	1.17093	Male
420	209	1.10474	0.0323432	1.04128	1.1682	Female
421	210	1.10675	0.0328367	1.04232	1.17118	Male
422	210	1.10499	0.0323427	1.04153	1.16845	Female
423	211	1.10699	0.0328363	1.04257	1.17142	Male
424	211	1.10524	0.0323422	1.04178	1.1687	Female
425	212	1.10724	0.032836	1.04281	1.17167	Male
426	212	1.10549	0.0323417	1.04203	1.16894	Female
427	213	1.10749	0.0328358	1.04306	1.17191	Male
428	213	1.10573	0.0323412	1.04228	1.16919	Female
429	214	1.10773	0.0328355	1.04331	1.17216	Male
430	214	1.10598	0.0323408	1.04252	1.16943	Female
431	215	1.10798	0.0328354	1.04355	1.17241	Male
432	215	1.10622	0.0323405	1.04277	1.16968	Female
433	216	1.10823	0.0328352	1.0438	1.17265	Male
434	216	1.10647	0.0323402	1.04302	1.16992	Female
435	217	1.10847	0.0328351	1.04405	1.1729	Male
436	217	1.10671	0.0323399	1.04326	1.17017	Female
437	218	1.10871	0.0328351	1.04429	1.17314	Male
438	218	1.10696	0.0323397	1.04351	1.17041	Female
439	219	1.10896	0.032835	1.04453	1.17338	Male
440	219	1.1072	0.0323395	1.04375	1.17066	Female
441	220	1.1092	0.032835	1.04478	1.17363	Male
442	220	1.10745	0.0323393	1.04399	1.1709	Female
443	221	1.10945	0.0328351	1.04502	1.17387	Male
444	221	1.10769	0.0323392	1.04424	1.17114	Female
445	222	1.10969	0.0328352	1.04526	1.17411	Male
446	222	1.10793	0.0323391	1.04448	1.17139	Female
447	223	1.10993	0.0328353	1.04551	1.17436	Male
448	223	1.10818	0.0323391	1.04472	1.17163	Female
449	224	1.11017	0.0328355	1.04575	1.1746	Male
450	224	1.10842	0.0323391	1.04497	1.17187	Female
451	225	1.11042	0.0328357	1.04599	1.17484	Male
452	225	1.10866	0.0323391	1.04521	1.17211	Female
453	226	1.11066	0.0328359	1.04623	1.17509	Male
454	226	1.1089	0.0323392	1.04545	1.17235	Female
455	227	1.1109	0.0328362	1.04647	1.17533	Male
456	227	1.10914	0.0323393	1.04569	1.1726	Female
457	228	1.11114	0.0328365	1.04671	1.17557	Male
458	228	1.10939	0.0323395	1.04593	1.17284	Female
459	229	1.11138	0.0328368	1.04695	1.17581	Male
460	229	1.10963	0.0323397	1.04617	1.17308	Female
461	230	1.11162	0.0328372	1.04719	1.17605	Male
462	230	1.10987	0.0323399	1.04641	1.17332	Female
463	231	1.11186	0.0328376	1.04743	1.17629	Male
464	231	1.11011	0.0323401	1.04665	1.17356	Female
465	232	1.1121	0.0328381	1.04767	1.17653	Male
466	232	1.11034	0.0323404	1.04689	1.1738	Female
467	233	1.11234	0.0328385	1.04791	1.17677	Male
468	233	1.11058	0.0323407	1.04713	1.17404	Female
469	234	1.11258	0.032839	1.04815	1.17701	Male
470	234	1.11082	0.0323411	1.04737	1.17428	Female
471	235	1.11282	0.0328396	1.04838	1.17725	Male
472	235	1.11106	0.0323415	1.0476	1.17452	Female
473	236	1.11305	0.0328401	1.04862	1.17749	Male
474	236	1.1113	0.0323419	1.04784	1.17476	Female
475	237	1.11329	0.0328407	1.04886	1.17773	Male
476	237	1.11154	0.0323424	1.04808	1.17499	Female
477	238	1.11353	0.0328414	1.04909	1.17797	Male
478	238	1.11177	0.0323428	1.04831	1.17523	Female
479	239	1.11376	0.032842	1.04933	1.1782	Male
480	239	1.11201	0.0323434	1.04855	1.17547	Female
481	240	1.114	0.0328427	1.04956	1.17844	Male
482	240	1.11225	0.0323439	1.04878	1.17571	Female
483	241	1.11424	0.0328435	1.0498	1.17868	Male
484	241	1.11248	0.0323445	1.04902	1.17594	Female
485	242	1.11447	0.0328442	1.05003	1.17891	Male
486	242	1.11272	0.0323451	1.04925	1.17618	Female
487	243	1.11471	0.032845	1.05026	1.17915	Male
488	243	1.11295	0.0323457	1.04949	1.17642	Female
489	244	1.11494	0.0328458	1.0505	1.17939	Male
490	244	1.11319	0.0323464	1.04972	1.17665	Female
491	245	1.11518	0.0328466	1.05073	1.17962	Male
492	245	1.11342	0.0323471	1.04995	1.17689	Female
493	246	1.11541	0.0328475	1.05096	1.17986	Male
494	246	1.11365	0.0323478	1.05018	1.17712	Female
495	247	1.11564	0.0328484	1.05119	1.18009	Male
496	247	1.11389	0.0323486	1.05042	1.17736	Female
497	248	1.11587	0.0328493	1.05142	1.18033	Male
498	248	1.11412	0.0323493	1.05065	1.17759	Female
499	249	1.11611	0.0328502	1.05165	1.18056	Male
500	249	1.11435	0.0323501	1.05088	1.17782	Female
501	250	1.11634	0.0328512	1.05188	1.1808	Male
502	250	1.11458	0.032351	1.05111	1.17806	Female
503	251	1.11657	0.0328522	1.05211	1.18103	Male
504	251	1.11481	0.0323518	1.05134	1.17829	Female
505	252	1.1168	0.0328532	1.05234	1.18126	Male
506	252	1.11505	0.0323527	1.05157	1.17852	Female
507	253	1.11703	0.0328542	1.05257	1.18149	Male
508	253	1.11528	0.0323536	1.0518	1.17876	Female
509	254	1.11726	0.0328553	1.0528	1.18173	Male
510	254	1.11551	0.0323545	1.05202	1.17899	Female
511	255	1.11749	0.0328564	1.05302	1.18196	Male
512	255	1.11574	0.0323555	1.05225	1.17922	Female
513	256	1.11772	0.0328575	1.05325	1.18219	Male
514	256	1.11596	0.0323565	1.05248	1.17945	Female
515	257	1.11795	0.0328586	1.05348	1.18242	Male
516	257	1.11619	0.0323575	1.05271	1.17968	Female
517	258	1.11818	0.0328598	1.0537	1.18265	Male
518	258	1.11642	0.0323585	1.05293	1.17991	Female
519	259	1.1184	0.032861	1.05393	1.18288	Male
520	259	1.11665	0.0323596	1.05316	1.18014	Female
521	260	1.11863	0.0328622	1.05415	1.18311	Male
522	260	1.11688	0.0323606	1.05338	1.18037	Female
523	261	1.11886	0.0328634	1.05438	1.18334	Male
524	261	1.1171	0.0323617	1.05361	1.1806	Female
525	262	1.11908	0.0328646	1.0546	1.18357	Male
526	262	1.11733	0.0323628	1.05383	1.18083	Female
527	263	1.11931	0.0328659	1.05483	1.1838	Male
528	263	1.11755	0.032364	1.05405	1.18106	Female
529	264	1.11954	0.0328672	1.05505	1.18402	Male
530	264	1.11778	0.0323651	1.05428	1.18128	Female
531	265	1.11976	0.0328684	1.05527	1.18425	Male
532	265	1.11801	0.0323663	1.0545	1.18151	Female
533	266	1.11999	0.0328698	1.05549	1.18448	Male
534	266	1.11823	0.0323675	1.05472	1.18174	Female
535	267	1.12021	0.0328711	1.05571	1.1847	Male
536	267	1.11845	0.0323687	1.05494	1.18196	Female
537	268	1.12043	0.0328724	1.05593	1.18493	Male
538	268	1.11868	0.0323699	1.05516	1.18219	Female
539	269	1.12066	0.0328738	1.05615	1.18516	Male
540	269	1.1189	0.0323712	1.05539	1.18241	Female
541	270	1.12088	0.0328752	1.05637	1.18538	Male
542	270	1.11912	0.0323725	1.05561	1.18264	Female
543	271	1.1211	0.0328766	1.05659	1.18561	Male
544	271	1.11934	0.0323737	1.05582	1.18286	Female
545	272	1.12132	0.032878	1.05681	1.18583	Male
546	272	1.11957	0.032375	1.05604	1.18309	Female
547	273	1.12154	0.0328794	1.05703	1.18605	Male
548	273	1.11979	0.0323764	1.05626	1.18331	Female
549	274	1.12176	0.0328809	1.05725	1.18628	Male
550	274	1.12001	0.0323777	1.05648	1.18353	Female
551	275	1.12198	0.0328823	1.05747	1.1865	Male
552	275	1.12023	0.032379	1.0567	1.18376	Female
553	276	1.1222	0.0328838	1.05768	1.18672	Male
554	276	1.12045	0.0323804	1.05691	1.18398	Female
555	277	1.12242	0.0328853	1.0579	1.18694	Male
556	277	1.12067	0.0323818	1.05713	1.1842	Female
557	278	1.12264	0.0328868	1.05811	1.18717	Male
558	278	1.12088	0.0323832	1.05735	1.18442	Female
559	279	1.12286	0.0328883	1.05833	1.18739	Male
560	279	1.1211	0.0323846	1.05756	1.18464	Female
561	280	1.12307	0.0328898	1.05854	1.18761	Male
562	280	1.12132	0.032386	1.05778	1.18486	Female
563	281	1.12329	0.0328914	1.05876	1.18783	Male
564	281	1.12154	0.0323874	1.05799	1.18508	Female
565	282	1.12351	0.0328929	1.05897	1.18805	Male
566	282	1.12175	0.0323889	1.0582	1.1853	Female
567	283	1.12372	0.0328945	1.05918	1.18827	Male
568	283	1.12197	0.0323903	1.05842	1.18552	Female
569	284	1.12394	0.032896	1.05939	1.18848	Male
570	284	1.12218	0.0323918	1.05863	1.18574	Female
571	285	1.12415	0.0328976	1.05961	1.1887	Male
572	285	1.1224	0.0323933	1.05884	1.18596	Female
573	286	1.12437	0.0328992	1.05982	1.18892	Male
574	286	1.12261	0.0323948	1.05905	1.18617	Female
575	287	1.12458	0.0329008	1.06003	1.18914	Male
576	287	1.12283	0.0323963	1.05926	1.18639	Female
577	288	1.12479	0.0329024	1.06024	1.18935	Male
578	288	1.12304	0.0323978	1.05947	1.18661	Female
579	289	1.12501	0.032904	1.06045	1.18957	Male
580	289	1.12325	0.0323993	1.05968	1.18682	Female
581	290	1.12522	0.0329057	1.06066	1.18978	Male
582	290	1.12346	0.0324008	1.05989	1.18704	Female
583	291	1.12543	0.0329073	1.06086	1.19	Male
584	291	1.12367	0.0324023	1.0601	1.18725	Female
585	292	1.12564	0.0329089	1.06107	1.19021	Male
586	292	1.12389	0.0324039	1.06031	1.18746	Female
587	293	1.12585	0.0329106	1.06128	1.19043	Male
588	293	1.1241	0.0324054	1.06051	1.18768	Female
589	294	1.12606	0.0329122	1.06149	1.19064	Male
590	294	1.12431	0.032407	1.06072	1.18789	Female
591	295	1.12627	0.0329139	1.06169	1.19085	Male
592	295	1.12452	0.0324086	1.06093	1.1881	Female
593	296	1.12648	0.0329155	1.0619	1.19106	Male
594	296	1.12472	0.0324101	1.06113	1.18832	Female
595	297	1.12669	0.0329172	1.0621	1.19127	Male
596	297	1.12493	0.0324117	1.06134	1.18853	Female
597	298	1.1269	0.0329189	1.06231	1.19149	Male
598	298	1.12514	0.0324133	1.06154	1.18874	Female
599	299	1.1271	0.0329206	1.06251	1.1917	Male
600	299	1.12535	0.0324149	1.06175	1.18895	Female
601	300	1.12731	0.0329222	1.06271	1.19191	Male
602	300	1.12555	0.0324165	1.06195	1.18916	Female
603	301	1.12752	0.0329239	1.06292	1.19211	Male
604	301	1.12576	0.0324181	1.06215	1.18937	Female
605	302	1.12772	0.0329256	1.06312	1.19232	Male
606	302	1.12597	0.0324197	1.06236	1.18958	Female
607	303	1.12793	0.0329273	1.06332	1.19253	Male
608	303	1.12617	0.0324213	1.06256	1.18978	Female
609	304	1.12813	0.032929	1.06352	1.19274	Male
610	304	1.12637	0.0324229	1.06276	1.18999	Female
611	305	1.12833	0.0329307	1.06372	1.19295	Male
612	305	1.12658	0.0324245	1.06296	1.1902	Female
613	306	1.12854	0.0329324	1.06392	1.19315	Male
614	306	1.12678	0.0324261	1.06316	1.1904	Female
615	307	1.12874	0.0329341	1.06412	1.19336	Male
616	307	1.12698	0.0324278	1.06336	1.19061	Female
617	308	1.12894	0.0329358	1.06432	1.19356	Male
618	308	1.12719	0.0324294	1.06356	1.19081	Female
619	309	1.12914	0.0329375	1.06452	1.19377	Male
620	309	1.12739	0.032431	1.06376	1.19102	Female
621	310	1.12934	0.0329392	1.06471	1.19397	Male
622	310	1.12759	0.0324326	1.06395	1.19122	Female
623	311	1.12954	0.0329409	1.06491	1.19418	Male
624	311	1.12779	0.0324342	1.06415	1.19143	Female
625	312	1.12974	0.0329426	1.06511	1.19438	Male
626	312	1.12799	0.0324359	1.06435	1.19163	Female
627	313	1.12994	0.0329444	1.0653	1.19458	Male
628	313	1.12819	0.0324375	1.06454	1.19183	Female
629	314	1.13014	0.0329461	1.0655	1.19478	Male
630	314	1.12839	0.0324391	1.06474	1.19203	Female
631	315	1.13034	0.0329478	1.06569	1.19499	Male
632	315	1.12858	0.0324408	1.06493	1.19224	Female
633	316	1.13054	0.0329495	1.06589	1.19519	Male
634	316	1.12878	0.0324424	1.06513	1.19244	Female
635	317	1.13073	0.0329512	1.06608	1.19539	Male
636	317	1.12898	0.032444	1.06532	1.19264	Female
637	318	1.13093	0.0329529	1.06627	1.19559	Male
638	318	1.12917	0.0324456	1.06551	1.19284	Female
639	319	1.13113	0.0329546	1.06647	1.19579	Male
640	319	1.12937	0.0324473	1.06571	1.19303	Female
641	320	1.13132	0.0329563	1.06666	1.19598	Male
642	320	1.12957	0.0324489	1.0659	1.19323	Female
643	321	1.13152	0.032958	1.06685	1.19618	Male
644	321	1.12976	0.0324505	1.06609	1.19343	Female
645	322	1.13171	0.0329596	1.06704	1.19638	Male
646	322	1.12995	0.0324521	1.06628	1.19363	Female
647	323	1.1319	0.0329613	1.06723	1.19658	Male
648	323	1.13015	0.0324537	1.06647	1.19382	Female
649	324	1.1321	0.032963	1.06742	1.19677	Male
650	324	1.13034	0.0324554	1.06666	1.19402	Female
651	325	1.13229	0.0329647	1.06761	1.19697	Male
652	325	1.13053	0.032457	1.06685	1.19421	Female
653	326	1.13248	0.0329664	1.0678	1.19716	Male
654	326	1.13072	0.0324586	1.06704	1.19441	Female
655	327	1.13267	0.032968	1.06798	1.19736	Male
656	327	1.13091	0.0324602	1.06722	1.1946	Female
657	328	1.13286	0.0329697	1.06817	1.19755	Male
658	328	1.1311	0.0324618	1.06741	1.1948	Female
659	329	1.13305	0.0329714	1.06836	1.19774	Male
660	329	1.13129	0.0324634	1.0676	1.19499	Female
661	330	1.13324	0.032973	1.06854	1.19793	Male
662	330	1.13148	0.0324649	1.06778	1.19518	Female
663	331	1.13343	0.0329747	1.06873	1.19813	Male
664	331	1.13167	0.0324665	1.06797	1.19537	Female
665	332	1.13362	0.0329763	1.06891	1.19832	Male
666	332	1.13186	0.0324681	1.06815	1.19556	Female
667	333	1.1338	0.0329779	1.0691	1.19851	Male
668	333	1.13205	0.0324697	1.06834	1.19575	Female
669	334	1.13399	0.0329796	1.06928	1.1987	Male
670	334	1.13223	0.0324712	1.06852	1.19594	Female
671	335	1.13418	0.0329812	1.06946	1.19889	Male
672	335	1.13242	0.0324728	1.06871	1.19613	Female
673	336	1.13436	0.0329828	1.06965	1.19908	Male
674	336	1.1326	0.0324744	1.06889	1.19632	Female
675	337	1.13455	0.0329844	1.06983	1.19926	Male
676	337	1.13279	0.0324759	1.06907	1.19651	Female
677	338	1.13473	0.032986	1.07001	1.19945	Male
678	338	1.13297	0.0324774	1.06925	1.1967	Female
679	339	1.13491	0.0329876	1.07019	1.19964	Male
680	339	1.13316	0.032479	1.06943	1.19688	Female
681	340	1.1351	0.0329892	1.07037	1.19982	Male
682	340	1.13334	0.0324805	1.06961	1.19707	Female
683	341	1.13528	0.0329908	1.07055	1.20001	Male
684	341	1.13352	0.032482	1.06979	1.19726	Female
685	342	1.13546	0.0329923	1.07073	1.20019	Male
686	342	1.1337	0.0324835	1.06997	1.19744	Female
687	343	1.13564	0.0329939	1.0709	1.20038	Male
688	343	1.13389	0.032485	1.07015	1.19762	Female
689	344	1.13582	0.0329954	1.07108	1.20056	Male
690	344	1.13407	0.0324865	1.07033	1.19781	Female
691	345	1.136	0.032997	1.07126	1.20074	Male
692	345	1.13425	0.032488	1.0705	1.19799	Female
693	346	1.13618	0.0329985	1.07144	1.20093	Male
694	346	1.13443	0.0324895	1.07068	1.19817	Female
695	347	1.13636	0.033	1.07161	1.20111	Male
696	347	1.1346	0.032491	1.07085	1.19835	Female
697	348	1.13654	0.0330015	1.07179	1.20129	Male
698	348	1.13478	0.0324924	1.07103	1.19853	Female
699	349	1.13671	0.033003	1.07196	1.20147	Male
700	349	1.13496	0.0324939	1.0712	1.19871	Female
701	350	1.13689	0.0330045	1.07213	1.20165	Male
702	350	1.13514	0.0324953	1.07138	1.19889	Female
703	351	1.13707	0.033006	1.07231	1.20183	Male
704	351	1.13531	0.0324967	1.07155	1.19907	Female
705	352	1.13724	0.0330075	1.07248	1.20201	Male
706	352	1.13549	0.0324982	1.07172	1.19925	Female
707	353	1.13742	0.0330089	1.07265	1.20218	Male
708	353	1.13566	0.0324996	1.0719	1.19943	Female
709	354	1.13759	0.0330104	1.07282	1.20236	Male
710	354	1.13584	0.032501	1.07207	1.19961	Female
711	355	1.13777	0.0330118	1.07299	1.20254	Male
712	355	1.13601	0.0325023	1.07224	1.19978	Female
713	356	1.13794	0.0330132	1.07316	1.20271	Male
714	356	1.13618	0.0325037	1.07241	1.19996	Female
715	357	1.13811	0.0330146	1.07333	1.20289	Male
716	357	1.13635	0.0325051	1.07258	1.20013	Female
717	358	1.13828	0.033016	1.0735	1.20306	Male
718	358	1.13653	0.0325064	1.07275	1.20031	Female
719	359	1.13845	0.0330174	1.07367	1.20324	Male
720	359	1.1367	0.0325078	1.07291	1.20048	Female
721	360	1.13862	0.0330188	1.07384	1.20341	Male
722	360	1.13687	0.0325091	1.07308	1.20065	Female
723	361	1.13879	0.0330202	1.074	1.20358	Male
724	361	1.13704	0.0325104	1.07325	1.20082	Female
725	362	1.13896	0.0330215	1.07417	1.20375	Male
726	362	1.13721	0.0325117	1.07342	1.201	Female
727	363	1.13913	0.0330229	1.07434	1.20392	Male
728	363	1.13737	0.032513	1.07358	1.20117	Female
729	364	1.1393	0.0330242	1.0745	1.20409	Male
730	364	1.13754	0.0325143	1.07375	1.20134	Female
731	365	1.13946	0.0330255	1.07467	1.20426	Male
732	365	1.13771	0.0325156	1.07391	1.20151	Female
733	366	1.13963	0.0330268	1.07483	1.20443	Male
734	366	1.13788	0.0325168	1.07407	1.20168	Female
735	367	1.1398	0.0330281	1.07499	1.2046	Male
736	367	1.13804	0.0325181	1.07424	1.20184	Female
737	368	1.13996	0.0330294	1.07516	1.20477	Male
738	368	1.13821	0.0325193	1.0744	1.20201	Female
739	369	1.14013	0.0330306	1.07532	1.20493	Male
740	369	1.13837	0.0325205	1.07456	1.20218	Female
741	370	1.14029	0.0330319	1.07548	1.2051	Male
742	370	1.13853	0.0325217	1.07472	1.20234	Female
743	371	1.14045	0.0330331	1.07564	1.20527	Male
744	371	1.1387	0.0325229	1.07488	1.20251	Female
745	372	1.14061	0.0330343	1.0758	1.20543	Male
746	372	1.13886	0.0325241	1.07504	1.20267	Female
747	373	1.14078	0.0330355	1.07596	1.20559	Male
748	373	1.13902	0.0325253	1.0752	1.20284	Female
749	374	1.14094	0.0330367	1.07612	1.20576	Male
750	374	1.13918	0.0325264	1.07536	1.203	Female
751	375	1.1411	0.0330379	1.07628	1.20592	Male
752	375	1.13934	0.0325276	1.07552	1.20316	Female
753	376	1.14126	0.033039	1.07643	1.20608	Male
754	376	1.1395	0.0325287	1.07568	1.20333	Female
755	377	1.14142	0.0330402	1.07659	1.20624	Male
756	377	1.13966	0.0325298	1.07583	1.20349	Female
757	378	1.14158	0.0330413	1.07675	1.2064	Male
758	378	1.13982	0.0325309	1.07599	1.20365	Female
759	379	1.14173	0.0330424	1.0769	1.20656	Male
760	379	1.13998	0.032532	1.07615	1.20381	Female
761	380	1.14189	0.0330435	1.07706	1.20672	Male
762	380	1.14013	0.0325331	1.0763	1.20397	Female
763	381	1.14205	0.0330446	1.07721	1.20688	Male
764	381	1.14029	0.0325341	1.07646	1.20412	Female
765	382	1.1422	0.0330457	1.07736	1.20704	Male
766	382	1.14045	0.0325352	1.07661	1.20428	Female
767	383	1.14236	0.0330467	1.07752	1.2072	Male
768	383	1.1406	0.0325362	1.07676	1.20444	Female
769	384	1.14251	0.0330478	1.07767	1.20735	Male
770	384	1.14076	0.0325372	1.07692	1.2046	Female
771	385	1.14267	0.0330488	1.07782	1.20751	Male
772	385	1.14091	0.0325382	1.07707	1.20475	Female
773	386	1.14282	0.0330498	1.07797	1.20766	Male
774	386	1.14106	0.0325392	1.07722	1.20491	Female
775	387	1.14297	0.0330508	1.07812	1.20782	Male
776	387	1.14121	0.0325402	1.07737	1.20506	Female
777	388	1.14312	0.0330518	1.07827	1.20797	Male
778	388	1.14137	0.0325411	1.07752	1.20521	Female
779	389	1.14327	0.0330528	1.07842	1.20813	Male
780	389	1.14152	0.0325421	1.07767	1.20537	Female
781	390	1.14342	0.0330537	1.07857	1.20828	Male
782	390	1.14167	0.032543	1.07782	1.20552	Female
783	391	1.14357	0.0330547	1.07872	1.20843	Male
784	391	1.14182	0.0325439	1.07796	1.20567	Female
785	392	1.14372	0.0330556	1.07886	1.20858	Male
786	392	1.14197	0.0325448	1.07811	1.20582	Female
787	393	1.14387	0.0330565	1.07901	1.20873	Male
788	393	1.14211	0.0325457	1.07826	1.20597	Female
789	394	1.14402	0.0330574	1.07916	1.20888	Male
790	394	1.14226	0.0325466	1.0784	1.20612	Female
791	395	1.14417	0.0330583	1.0793	1.20903	Male
792	395	1.14241	0.0325475	1.07855	1.20627	Female
793	396	1.14431	0.0330592	1.07945	1.20918	Male
794	396	1.14256	0.0325483	1.07869	1.20642	Female
795	397	1.14446	0.03306	1.07959	1.20932	Male
796	397	1.1427	0.0325491	1.07884	1.20657	Female
797	398	1.1446	0.0330609	1.07973	1.20947	Male
798	398	1.14285	0.03255	1.07898	1.20671	Female
799	399	1.14475	0.0330617	1.07988	1.20962	Male
800	399	1.14299	0.0325508	1.07912	1.20686	Female
801	400	1.14489	0.0330625	1.08002	1.20976	Male
802	400	1.14313	0.0325516	1.07927	1.207	Female
803	401	1.14503	0.0330633	1.08016	1.20991	Male
804	401	1.14328	0.0325523	1.07941	1.20715	Female
805	402	1.14518	0.0330641	1.0803	1.21005	Male
806	402	1.14342	0.0325531	1.07955	1.20729	Female
807	403	1.14532	0.0330649	1.08044	1.21019	Male
808	403	1.14356	0.0325539	1.07969	1.20743	Female
809	404	1.14546	0.0330656	1.08058	1.21034	Male
810	404	1.1437	0.0325546	1.07983	1.20758	Female
811	405	1.1456	0.0330664	1.08072	1.21048	Male
812	405	1.14384	0.0325553	1.07997	1.20772	Female
813	406	1.14574	0.0330671	1.08086	1.21062	Male
814	406	1.14398	0.032556	1.0801	1.20786	Female
815	407	1.14588	0.0330678	1.081	1.21076	Male
816	407	1.14412	0.0325567	1.08024	1.208	Female
817	408	1.14602	0.0330685	1.08113	1.2109	Male
818	408	1.14426	0.0325574	1.08038	1.20814	Female
819	409	1.14615	0.0330692	1.08127	1.21104	Male
820	409	1.1444	0.0325581	1.08052	1.20828	Female
821	410	1.14629	0.0330699	1.0814	1.21118	Male
822	410	1.14453	0.0325588	1.08065	1.20842	Female
823	411	1.14643	0.0330705	1.08154	1.21131	Male
824	411	1.14467	0.0325594	1.08079	1.20855	Female
825	412	1.14656	0.0330712	1.08167	1.21145	Male
826	412	1.14481	0.03256	1.08092	1.20869	Female
827	413	1.1467	0.0330718	1.08181	1.21159	Male
828	413	1.14494	0.0325607	1.08105	1.20883	Female
829	414	1.14683	0.0330725	1.08194	1.21172	Male
830	414	1.14508	0.0325613	1.08119	1.20896	Female
831	415	1.14696	0.0330731	1.08207	1.21186	Male
832	415	1.14521	0.0325619	1.08132	1.2091	Female
833	416	1.1471	0.0330737	1.0822	1.21199	Male
834	416	1.14534	0.0325625	1.08145	1.20923	Female
835	417	1.14723	0.0330743	1.08234	1.21212	Male
836	417	1.14547	0.0325631	1.08158	1.20937	Female
837	418	1.14736	0.0330748	1.08247	1.21226	Male
838	418	1.14561	0.0325636	1.08171	1.2095	Female
839	419	1.14749	0.0330754	1.0826	1.21239	Male
840	419	1.14574	0.0325642	1.08184	1.20963	Female
841	420	1.14762	0.0330759	1.08273	1.21252	Male
842	420	1.14587	0.0325647	1.08197	1.20976	Female
843	421	1.14775	0.0330765	1.08285	1.21265	Male
844	421	1.146	0.0325653	1.0821	1.20989	Female
845	422	1.14788	0.033077	1.08298	1.21278	Male
846	422	1.14613	0.0325658	1.08223	1.21002	Female
847	423	1.14801	0.0330775	1.08311	1.21291	Male
848	423	1.14626	0.0325663	1.08236	1.21015	Female
849	424	1.14814	0.033078	1.08324	1.21304	Male
850	424	1.14638	0.0325668	1.08248	1.21028	Female
851	425	1.14827	0.0330785	1.08336	1.21317	Male
852	425	1.14651	0.0325673	1.08261	1.21041	Female
853	426	1.14839	0.033079	1.08349	1.2133	Male
854	426	1.14664	0.0325678	1.08274	1.21054	Female
855	427	1.14852	0.0330795	1.08361	1.21342	Male
856	427	1.14676	0.0325682	1.08286	1.21066	Female
857	428	1.14864	0.0330799	1.08374	1.21355	Male
858	428	1.14689	0.0325687	1.08299	1.21079	Female
859	429	1.14877	0.0330804	1.08386	1.21367	Male
860	429	1.14701	0.0325691	1.08311	1.21092	Female
861	430	1.14889	0.0330808	1.08398	1.2138	Male
862	430	1.14714	0.0325696	1.08323	1.21104	Female
863	431	1.14902	0.0330813	1.08411	1.21392	Male
864	431	1.14726	0.03257	1.08335	1.21116	Female
865	432	1.14914	0.0330817	1.08423	1.21405	Male
866	432	1.14738	0.0325704	1.08348	1.21129	Female
867	433	1.14926	0.0330821	1.08435	1.21417	Male
868	433	1.1475	0.0325709	1.0836	1.21141	Female
869	434	1.14938	0.0330825	1.08447	1.21429	Male
870	434	1.14763	0.0325713	1.08372	1.21153	Female
871	435	1.1495	0.0330829	1.08459	1.21441	Male
872	435	1.14775	0.0325717	1.08384	1.21165	Female
873	436	1.14962	0.0330833	1.08471	1.21453	Male
874	436	1.14787	0.032572	1.08396	1.21178	Female
875	437	1.14974	0.0330837	1.08483	1.21465	Male
876	437	1.14799	0.0325724	1.08408	1.2119	Female
877	438	1.14986	0.033084	1.08495	1.21477	Male
878	438	1.1481	0.0325728	1.08419	1.21201	Female
879	439	1.14998	0.0330844	1.08506	1.21489	Male
880	439	1.14822	0.0325732	1.08431	1.21213	Female
881	440	1.1501	0.0330848	1.08518	1.21501	Male
882	440	1.14834	0.0325735	1.08443	1.21225	Female
883	441	1.15021	0.0330851	1.0853	1.21513	Male
884	441	1.14846	0.0325739	1.08454	1.21237	Female
885	442	1.15033	0.0330854	1.08541	1.21525	Male
886	442	1.14857	0.0325742	1.08466	1.21249	Female
887	443	1.15045	0.0330858	1.08553	1.21536	Male
888	443	1.14869	0.0325746	1.08478	1.2126	Female
889	444	1.15056	0.0330861	1.08564	1.21548	Male
890	444	1.1488	0.0325749	1.08489	1.21272	Female
891	445	1.15067	0.0330864	1.08576	1.21559	Male
892	445	1.14892	0.0325752	1.085	1.21283	Female
893	446	1.15079	0.0330867	1.08587	1.21571	Male
894	446	1.14903	0.0325755	1.08512	1.21295	Female
895	447	1.1509	0.033087	1.08598	1.21582	Male
896	447	1.14915	0.0325759	1.08523	1.21306	Female
897	448	1.15101	0.0330873	1.08609	1.21593	Male
898	448	1.14926	0.0325762	1.08534	1.21318	Female
899	449	1.15113	0.0330876	1.08621	1.21605	Male
900	449	1.14937	0.0325765	1.08545	1.21329	Female
901	450	1.15124	0.0330879	1.08632	1.21616	Male
902	450	1.14948	0.0325768	1.08556	1.2134	Female
903	451	1.15135	0.0330882	1.08643	1.21627	Male
904	451	1.14959	0.0325771	1.08567	1.21351	Female
905	452	1.15146	0.0330885	1.08654	1.21638	Male
906	452	1.1497	0.0325774	1.08578	1.21362	Female
907	453	1.15157	0.0330888	1.08665	1.21649	Male
908	453	1.14981	0.0325776	1.08589	1.21373	Female
909	454	1.15168	0.033089	1.08675	1.2166	Male
910	454	1.14992	0.0325779	1.086	1.21384	Female
911	455	1.15179	0.0330893	1.08686	1.21671	Male
912	455	1.15003	0.0325782	1.08611	1.21395	Female
913	456	1.15189	0.0330895	1.08697	1.21682	Male
914	456	1.15014	0.0325785	1.08622	1.21406	Female
915	457	1.152	0.0330898	1.08708	1.21693	Male
916	457	1.15024	0.0325787	1.08632	1.21417	Female
917	458	1.15211	0.0330901	1.08718	1.21703	Male
918	458	1.15035	0.032579	1.08643	1.21427	Female
919	459	1.15221	0.0330903	1.08729	1.21714	Male
920	459	1.15046	0.0325793	1.08653	1.21438	Female
921	460	1.15232	0.0330906	1.08739	1.21724	Male
922	460	1.15056	0.0325795	1.08664	1.21449	Female
923	461	1.15242	0.0330908	1.0875	1.21735	Male
924	461	1.15067	0.0325798	1.08674	1.21459	Female
925	462	1.15253	0.033091	1.0876	1.21745	Male
926	462	1.15077	0.0325801	1.08685	1.2147	Female
927	463	1.15263	0.0330913	1.0877	1.21756	Male
928	463	1.15087	0.0325803	1.08695	1.2148	Female
929	464	1.15273	0.0330915	1.08781	1.21766	Male
930	464	1.15098	0.0325806	1.08705	1.2149	Female
931	465	1.15284	0.0330917	1.08791	1.21776	Male
932	465	1.15108	0.0325808	1.08715	1.21501	Female
933	466	1.15294	0.033092	1.08801	1.21787	Male
934	466	1.15118	0.0325811	1.08726	1.21511	Female
935	467	1.15304	0.0330922	1.08811	1.21797	Male
936	467	1.15128	0.0325813	1.08736	1.21521	Female
937	468	1.15314	0.0330924	1.08821	1.21807	Male
938	468	1.15138	0.0325816	1.08746	1.21531	Female
939	469	1.15324	0.0330927	1.08831	1.21817	Male
940	469	1.15148	0.0325818	1.08756	1.21541	Female
941	470	1.15334	0.0330929	1.08841	1.21827	Male
942	470	1.15158	0.0325821	1.08765	1.21551	Female
943	471	1.15344	0.0330931	1.08851	1.21837	Male
944	471	1.15168	0.0325823	1.08775	1.21561	Female
945	472	1.15354	0.0330934	1.0886	1.21847	Male
946	472	1.15178	0.0325826	1.08785	1.21571	Female
947	473	1.15363	0.0330936	1.0887	1.21857	Male
948	473	1.15188	0.0325828	1.08795	1.21581	Female
949	474	1.15373	0.0330938	1.0888	1.21866	Male
950	474	1.15198	0.0325831	1.08805	1.21591	Female
951	475	1.15383	0.033094	1.08889	1.21876	Male
952	475	1.15207	0.0325833	1.08814	1.216	Female
953	476	1.15392	0.0330943	1.08899	1.21886	Male
954	476	1.15217	0.0325836	1.08824	1.2161	Female
955	477	1.15402	0.0330945	1.08909	1.21895	Male
956	477	1.15226	0.0325839	1.08833	1.2162	Female
957	478	1.15411	0.0330947	1.08918	1.21905	Male
958	478	1.15236	0.0325841	1.08843	1.21629	Female
959	479	1.15421	0.033095	1.08927	1.21914	Male
960	479	1.15245	0.0325844	1.08852	1.21639	Female
961	480	1.1543	0.0330952	1.08937	1.21924	Male
962	480	1.15255	0.0325847	1.08861	1.21648	Female
963	481	1.1544	0.0330954	1.08946	1.21933	Male
964	481	1.15264	0.0325849	1.08871	1.21657	Female
965	482	1.15449	0.0330957	1.08955	1.21942	Male
966	482	1.15273	0.0325852	1.0888	1.21667	Female
967	483	1.15458	0.0330959	1.08964	1.21952	Male
968	483	1.15282	0.0325855	1.08889	1.21676	Female
969	484	1.15467	0.0330962	1.08973	1.21961	Male
970	484	1.15292	0.0325857	1.08898	1.21685	Female
971	485	1.15476	0.0330964	1.08983	1.2197	Male
972	485	1.15301	0.032586	1.08907	1.21694	Female
973	486	1.15485	0.0330967	1.08992	1.21979	Male
974	486	1.1531	0.0325863	1.08916	1.21703	Female
975	487	1.15494	0.0330969	1.09	1.21988	Male
976	487	1.15319	0.0325866	1.08925	1.21712	Female
977	488	1.15503	0.0330972	1.09009	1.21997	Male
978	488	1.15328	0.0325869	1.08934	1.21721	Female
979	489	1.15512	0.0330975	1.09018	1.22006	Male
980	489	1.15337	0.0325872	1.08943	1.2173	Female
981	490	1.15521	0.0330977	1.09027	1.22015	Male
982	490	1.15345	0.0325875	1.08951	1.21739	Female
983	491	1.1553	0.033098	1.09036	1.22024	Male
984	491	1.15354	0.0325878	1.0896	1.21748	Female
985	492	1.15538	0.0330983	1.09044	1.22033	Male
986	492	1.15363	0.0325881	1.08969	1.21757	Female
987	493	1.15547	0.0330986	1.09053	1.22041	Male
988	493	1.15371	0.0325884	1.08977	1.21766	Female
989	494	1.15556	0.0330988	1.09061	1.2205	Male
990	494	1.1538	0.0325888	1.08986	1.21774	Female
991	495	1.15564	0.0330991	1.0907	1.22059	Male
992	495	1.15389	0.0325891	1.08994	1.21783	Female
993	496	1.15573	0.0330994	1.09078	1.22067	Male
994	496	1.15397	0.0325894	1.09003	1.21791	Female
995	497	1.15581	0.0330997	1.09087	1.22076	Male
996	497	1.15406	0.0325898	1.09011	1.218	Female
997	498	1.1559	0.0331001	1.09095	1.22084	Male
998	498	1.15414	0.0325901	1.0902	1.21808	Female
999	499	1.15598	0.0331004	1.09103	1.22092	Male
1000	499	1.15422	0.0325905	1.09028	1.21817	Female
1001	500	1.15606	0.0331007	1.09112	1.22101	Male
1002	500	1.15431	0.0325908	1.09036	1.21825	Female
1003	501	1.15614	0.033101	1.0912	1.22109	Male
1004	501	1.15439	0.0325912	1.09044	1.21833	Female
1005	502	1.15623	0.0331014	1.09128	1.22117	Male
1006	502	1.15447	0.0325916	1.09052	1.21842	Female
1007	503	1.15631	0.0331017	1.09136	1.22126	Male
1008	503	1.15455	0.032592	1.0906	1.2185	Female
1009	504	1.15639	0.0331021	1.09144	1.22134	Male
1010	504	1.15463	0.0325924	1.09068	1.21858	Female
1011	505	1.15647	0.0331024	1.09152	1.22142	Male
1012	505	1.15471	0.0325928	1.09076	1.21866	Female
1013	506	1.15655	0.0331028	1.0916	1.2215	Male
1014	506	1.15479	0.0325932	1.09084	1.21874	Female
1015	507	1.15663	0.0331032	1.09168	1.22158	Male
1016	507	1.15487	0.0325936	1.09092	1.21882	Female
1017	508	1.15671	0.0331036	1.09175	1.22166	Male
1018	508	1.15495	0.0325941	1.091	1.2189	Female
1019	509	1.15678	0.033104	1.09183	1.22174	Male
1020	509	1.15503	0.0325945	1.09108	1.21898	Female
1021	510	1.15686	0.0331044	1.09191	1.22181	Male
1022	510	1.15511	0.032595	1.09115	1.21906	Female
1023	511	1.15694	0.0331048	1.09198	1.22189	Male
1024	511	1.15518	0.0325954	1.09123	1.21914	Female
1025	512	1.15702	0.0331052	1.09206	1.22197	Male
1026	512	1.15526	0.0325959	1.0913	1.21921	Female
1027	513	1.15709	0.0331056	1.09214	1.22205	Male
1028	513	1.15534	0.0325964	1.09138	1.21929	Female
1029	514	1.15717	0.0331061	1.09221	1.22212	Male
1030	514	1.15541	0.0325969	1.09145	1.21937	Female
1031	515	1.15724	0.0331065	1.09228	1.2222	Male
1032	515	1.15549	0.0325974	1.09153	1.21944	Female
1033	516	1.15732	0.033107	1.09236	1.22227	Male
1034	516	1.15556	0.0325979	1.0916	1.21952	Female
1035	517	1.15739	0.0331075	1.09243	1.22235	Male
1036	517	1.15563	0.0325984	1.09167	1.2196	Female
1037	518	1.15746	0.0331079	1.0925	1.22242	Male
1038	518	1.15571	0.0325989	1.09175	1.21967	Female
1039	519	1.15754	0.0331084	1.09258	1.2225	Male
1040	519	1.15578	0.0325995	1.09182	1.21974	Female
1041	520	1.15761	0.0331089	1.09265	1.22257	Male
1042	520	1.15585	0.0326	1.09189	1.21982	Female
1043	521	1.15768	0.0331095	1.09272	1.22265	Male
1044	521	1.15593	0.0326006	1.09196	1.21989	Female
1045	522	1.15775	0.03311	1.09279	1.22272	Male
1046	522	1.156	0.0326012	1.09203	1.21996	Female
1047	523	1.15782	0.0331105	1.09286	1.22279	Male
1048	523	1.15607	0.0326018	1.0921	1.22004	Female
1049	524	1.1579	0.0331111	1.09293	1.22286	Male
1050	524	1.15614	0.0326024	1.09217	1.22011	Female
1051	525	1.15797	0.0331116	1.093	1.22293	Male
1052	525	1.15621	0.032603	1.09224	1.22018	Female
1053	526	1.15803	0.0331122	1.09307	1.223	Male
1054	526	1.15628	0.0326036	1.09231	1.22025	Female
1055	527	1.1581	0.0331128	1.09313	1.22307	Male
1056	527	1.15635	0.0326043	1.09238	1.22032	Female
1057	528	1.15817	0.0331134	1.0932	1.22314	Male
1058	528	1.15642	0.0326049	1.09244	1.22039	Female
1059	529	1.15824	0.033114	1.09327	1.22321	Male
1060	529	1.15649	0.0326056	1.09251	1.22046	Female
1061	530	1.15831	0.0331146	1.09334	1.22328	Male
1062	530	1.15655	0.0326063	1.09258	1.22053	Female
1063	531	1.15838	0.0331153	1.0934	1.22335	Male
1064	531	1.15662	0.032607	1.09264	1.2206	Female
1065	532	1.15844	0.0331159	1.09347	1.22342	Male
1066	532	1.15669	0.0326077	1.09271	1.22067	Female
1067	533	1.15851	0.0331166	1.09353	1.22349	Male
1068	533	1.15675	0.0326084	1.09277	1.22073	Female
1069	534	1.15857	0.0331173	1.0936	1.22355	Male
1070	534	1.15682	0.0326092	1.09284	1.2208	Female
1071	535	1.15864	0.033118	1.09366	1.22362	Male
1072	535	1.15688	0.0326099	1.0929	1.22087	Female
1073	536	1.1587	0.0331187	1.09372	1.22369	Male
1074	536	1.15695	0.0326107	1.09296	1.22093	Female
1075	537	1.15877	0.0331194	1.09379	1.22375	Male
1076	537	1.15701	0.0326115	1.09303	1.221	Female
1077	538	1.15883	0.0331201	1.09385	1.22382	Male
1078	538	1.15708	0.0326123	1.09309	1.22106	Female
1079	539	1.1589	0.0331209	1.09391	1.22388	Male
1080	539	1.15714	0.0326131	1.09315	1.22113	Female
1081	540	1.15896	0.0331216	1.09397	1.22395	Male
1082	540	1.1572	0.0326139	1.09321	1.22119	Female
1083	541	1.15902	0.0331224	1.09403	1.22401	Male
1084	541	1.15727	0.0326147	1.09327	1.22126	Female
1085	542	1.15908	0.0331232	1.09409	1.22407	Male
1086	542	1.15733	0.0326156	1.09333	1.22132	Female
1087	543	1.15915	0.033124	1.09415	1.22414	Male
1088	543	1.15739	0.0326165	1.09339	1.22139	Female
1089	544	1.15921	0.0331248	1.09421	1.2242	Male
1090	544	1.15745	0.0326174	1.09345	1.22145	Female
1091	545	1.15927	0.0331257	1.09427	1.22426	Male
1092	545	1.15751	0.0326183	1.09351	1.22151	Female
1093	546	1.15933	0.0331265	1.09433	1.22432	Male
1094	546	1.15757	0.0326192	1.09357	1.22157	Female
1095	547	1.15939	0.0331274	1.09439	1.22439	Male
1096	547	1.15763	0.0326201	1.09363	1.22163	Female
1097	548	1.15945	0.0331283	1.09445	1.22445	Male
1098	548	1.15769	0.0326211	1.09369	1.2217	Female
1099	549	1.15951	0.0331292	1.0945	1.22451	Male
1100	549	1.15775	0.0326221	1.09374	1.22176	Female
1101	550	1.15956	0.0331301	1.09456	1.22457	Male
1102	550	1.15781	0.032623	1.0938	1.22182	Female
1103	551	1.15962	0.033131	1.09462	1.22463	Male
1104	551	1.15787	0.032624	1.09386	1.22188	Female
1105	552	1.15968	0.033132	1.09467	1.22469	Male
1106	552	1.15792	0.0326251	1.09391	1.22194	Female
1107	553	1.15974	0.033133	1.09473	1.22475	Male
1108	553	1.15798	0.0326261	1.09397	1.222	Female
1109	554	1.15979	0.0331339	1.09478	1.2248	Male
1110	554	1.15804	0.0326272	1.09402	1.22205	Female
1111	555	1.15985	0.0331349	1.09484	1.22486	Male
1112	555	1.15809	0.0326282	1.09407	1.22211	Female
1113	556	1.15991	0.033136	1.09489	1.22492	Male
1114	556	1.15815	0.0326293	1.09413	1.22217	Female
1115	557	1.15996	0.033137	1.09494	1.22498	Male
1116	557	1.15821	0.0326304	1.09418	1.22223	Female
1117	558	1.16002	0.033138	1.095	1.22504	Male
1118	558	1.15826	0.0326316	1.09423	1.22229	Female
1119	559	1.16007	0.0331391	1.09505	1.22509	Male
1120	559	1.15831	0.0326327	1.09429	1.22234	Female
1121	560	1.16012	0.0331402	1.0951	1.22515	Male
1122	560	1.15837	0.0326339	1.09434	1.2224	Female
1123	561	1.16018	0.0331413	1.09515	1.2252	Male
1124	561	1.15842	0.032635	1.09439	1.22245	Female
1125	562	1.16023	0.0331424	1.0952	1.22526	Male
1126	562	1.15848	0.0326362	1.09444	1.22251	Female
1127	563	1.16028	0.0331436	1.09525	1.22531	Male
1128	563	1.15853	0.0326374	1.09449	1.22257	Female
1129	564	1.16034	0.0331447	1.0953	1.22537	Male
1130	564	1.15858	0.0326387	1.09454	1.22262	Female
1131	565	1.16039	0.0331459	1.09535	1.22542	Male
1132	565	1.15863	0.0326399	1.09459	1.22267	Female
1133	566	1.16044	0.0331471	1.0954	1.22548	Male
1134	566	1.15868	0.0326412	1.09464	1.22273	Female
1135	567	1.16049	0.0331483	1.09545	1.22553	Male
1136	567	1.15874	0.0326425	1.09469	1.22278	Female
1137	568	1.16054	0.0331495	1.0955	1.22558	Male
1138	568	1.15879	0.0326438	1.09474	1.22284	Female
1139	569	1.16059	0.0331508	1.09555	1.22564	Male
1140	569	1.15884	0.0326451	1.09478	1.22289	Female
1141	570	1.16064	0.033152	1.0956	1.22569	Male
1142	570	1.15889	0.0326464	1.09483	1.22294	Female
1143	571	1.16069	0.0331533	1.09564	1.22574	Male
1144	571	1.15894	0.0326478	1.09488	1.22299	Female
1145	572	1.16074	0.0331546	1.09569	1.22579	Male
1146	572	1.15898	0.0326492	1.09492	1.22304	Female
1147	573	1.16079	0.0331559	1.09573	1.22584	Male
1148	573	1.15903	0.0326506	1.09497	1.2231	Female
1149	574	1.16084	0.0331572	1.09578	1.22589	Male
1150	574	1.15908	0.032652	1.09502	1.22315	Female
1151	575	1.16089	0.0331586	1.09583	1.22595	Male
1152	575	1.15913	0.0326534	1.09506	1.2232	Female
1153	576	1.16093	0.03316	1.09587	1.226	Male
1154	576	1.15918	0.0326549	1.09511	1.22325	Female
1155	577	1.16098	0.0331614	1.09591	1.22605	Male
1156	577	1.15922	0.0326564	1.09515	1.2233	Female
1157	578	1.16103	0.0331628	1.09596	1.22609	Male
1158	578	1.15927	0.0326579	1.09519	1.22335	Female
1159	579	1.16107	0.0331642	1.096	1.22614	Male
1160	579	1.15932	0.0326594	1.09524	1.2234	Female
1161	580	1.16112	0.0331657	1.09605	1.22619	Male
1162	580	1.15936	0.0326609	1.09528	1.22345	Female
1163	581	1.16116	0.0331671	1.09609	1.22624	Male
1164	581	1.15941	0.0326625	1.09532	1.2235	Female
1165	582	1.16121	0.0331686	1.09613	1.22629	Male
1166	582	1.15945	0.032664	1.09536	1.22354	Female
1167	583	1.16125	0.0331701	1.09617	1.22634	Male
1168	583	1.1595	0.0326656	1.09541	1.22359	Female
1169	584	1.1613	0.0331716	1.09621	1.22638	Male
1170	584	1.15954	0.0326672	1.09545	1.22364	Female
1171	585	1.16134	0.0331732	1.09625	1.22643	Male
1172	585	1.15959	0.0326689	1.09549	1.22369	Female
1173	586	1.16139	0.0331747	1.0963	1.22648	Male
1174	586	1.15963	0.0326705	1.09553	1.22373	Female
1175	587	1.16143	0.0331763	1.09634	1.22652	Male
1176	587	1.15967	0.0326722	1.09557	1.22378	Female
1177	588	1.16147	0.0331779	1.09638	1.22657	Male
1178	588	1.15972	0.0326739	1.09561	1.22383	Female
1179	589	1.16152	0.0331795	1.09641	1.22662	Male
1180	589	1.15976	0.0326756	1.09565	1.22387	Female
1181	590	1.16156	0.0331812	1.09645	1.22666	Male
1182	590	1.1598	0.0326773	1.09569	1.22392	Female
1183	591	1.1616	0.0331828	1.09649	1.22671	Male
1184	591	1.15984	0.032679	1.09573	1.22396	Female
1185	592	1.16164	0.0331845	1.09653	1.22675	Male
1186	592	1.15989	0.0326808	1.09576	1.22401	Female
1187	593	1.16168	0.0331862	1.09657	1.2268	Male
1188	593	1.15993	0.0326826	1.0958	1.22405	Female
1189	594	1.16172	0.0331879	1.09661	1.22684	Male
1190	594	1.15997	0.0326844	1.09584	1.2241	Female
1191	595	1.16176	0.0331897	1.09664	1.22688	Male
1192	595	1.16001	0.0326862	1.09587	1.22414	Female
1193	596	1.1618	0.0331914	1.09668	1.22693	Male
1194	596	1.16005	0.0326881	1.09591	1.22418	Female
1195	597	1.16184	0.0331932	1.09672	1.22697	Male
1196	597	1.16009	0.0326899	1.09595	1.22423	Female
1197	598	1.16188	0.033195	1.09675	1.22701	Male
1198	598	1.16013	0.0326918	1.09598	1.22427	Female
1199	599	1.16192	0.0331968	1.09679	1.22706	Male
1200	599	1.16017	0.0326937	1.09602	1.22431	Female
1201	600	1.16196	0.0331986	1.09682	1.2271	Male
1202	600	1.1602	0.0326956	1.09605	1.22436	Female
1203	601	1.162	0.0332005	1.09686	1.22714	Male
1204	601	1.16024	0.0326976	1.09609	1.2244	Female
1205	602	1.16204	0.0332023	1.09689	1.22718	Male
1206	602	1.16028	0.0326995	1.09612	1.22444	Female
1207	603	1.16207	0.0332042	1.09693	1.22722	Male
1208	603	1.16032	0.0327015	1.09616	1.22448	Female
1209	604	1.16211	0.0332061	1.09696	1.22727	Male
1210	604	1.16036	0.0327035	1.09619	1.22452	Female
1211	605	1.16215	0.033208	1.09699	1.22731	Male
1212	605	1.16039	0.0327055	1.09622	1.22456	Female
1213	606	1.16219	0.03321	1.09703	1.22735	Male
1214	606	1.16043	0.0327076	1.09626	1.2246	Female
1215	607	1.16222	0.0332119	1.09706	1.22739	Male
1216	607	1.16047	0.0327096	1.09629	1.22465	Female
1217	608	1.16226	0.0332139	1.09709	1.22743	Male
1218	608	1.1605	0.0327117	1.09632	1.22469	Female
1219	609	1.16229	0.0332159	1.09712	1.22747	Male
1220	609	1.16054	0.0327138	1.09635	1.22473	Female
1221	610	1.16233	0.0332179	1.09715	1.22751	Male
1222	610	1.16057	0.0327159	1.09638	1.22477	Female
1223	611	1.16236	0.03322	1.09718	1.22755	Male
1224	611	1.16061	0.0327181	1.09641	1.2248	Female
1225	612	1.1624	0.033222	1.09722	1.22758	Male
1226	612	1.16064	0.0327202	1.09644	1.22484	Female
1227	613	1.16243	0.0332241	1.09725	1.22762	Male
1228	613	1.16068	0.0327224	1.09647	1.22488	Female
1229	614	1.16247	0.0332262	1.09728	1.22766	Male
1230	614	1.16071	0.0327246	1.0965	1.22492	Female
1231	615	1.1625	0.0332283	1.09731	1.2277	Male
1232	615	1.16075	0.0327268	1.09653	1.22496	Female
1233	616	1.16254	0.0332304	1.09734	1.22774	Male
1234	616	1.16078	0.032729	1.09656	1.225	Female
1235	617	1.16257	0.0332326	1.09736	1.22777	Male
1236	617	1.16081	0.0327312	1.09659	1.22503	Female
1237	618	1.1626	0.0332347	1.09739	1.22781	Male
1238	618	1.16085	0.0327335	1.09662	1.22507	Female
1239	619	1.16264	0.0332369	1.09742	1.22785	Male
1240	619	1.16088	0.0327358	1.09665	1.22511	Female
1241	620	1.16267	0.0332391	1.09745	1.22789	Male
1242	620	1.16091	0.0327381	1.09668	1.22515	Female
1243	621	1.1627	0.0332413	1.09748	1.22792	Male
1244	621	1.16094	0.0327404	1.09671	1.22518	Female
1245	622	1.16273	0.0332436	1.09751	1.22796	Male
1246	622	1.16098	0.0327427	1.09673	1.22522	Female
1247	623	1.16276	0.0332458	1.09753	1.22799	Male
1248	623	1.16101	0.0327451	1.09676	1.22526	Female
1249	624	1.16279	0.0332481	1.09756	1.22803	Male
1250	624	1.16104	0.0327475	1.09679	1.22529	Female
1251	625	1.16283	0.0332504	1.09759	1.22807	Male
1252	625	1.16107	0.0327498	1.09681	1.22533	Female
1253	626	1.16286	0.0332527	1.09761	1.2281	Male
1254	626	1.1611	0.0327522	1.09684	1.22536	Female
1255	627	1.16289	0.033255	1.09764	1.22814	Male
1256	627	1.16113	0.0327547	1.09686	1.2254	Female
1257	628	1.16292	0.0332574	1.09766	1.22817	Male
1258	628	1.16116	0.0327571	1.09689	1.22543	Female
1259	629	1.16295	0.0332597	1.09769	1.22821	Male
1260	629	1.16119	0.0327596	1.09691	1.22547	Female
1261	630	1.16298	0.0332621	1.09771	1.22824	Male
1262	630	1.16122	0.032762	1.09694	1.2255	Female
1263	631	1.16301	0.0332645	1.09774	1.22827	Male
1264	631	1.16125	0.0327645	1.09696	1.22554	Female
1265	632	1.16304	0.0332669	1.09776	1.22831	Male
1266	632	1.16128	0.032767	1.09699	1.22557	Female
1267	633	1.16306	0.0332693	1.09779	1.22834	Male
1268	633	1.16131	0.0327696	1.09701	1.22561	Female
1269	634	1.16309	0.0332717	1.09781	1.22837	Male
1270	634	1.16134	0.0327721	1.09704	1.22564	Female
1271	635	1.16312	0.0332742	1.09784	1.22841	Male
1272	635	1.16137	0.0327746	1.09706	1.22567	Female
1273	636	1.16315	0.0332767	1.09786	1.22844	Male
1274	636	1.16139	0.0327772	1.09708	1.22571	Female
1275	637	1.16318	0.0332791	1.09788	1.22847	Male
1276	637	1.16142	0.0327798	1.09711	1.22574	Female
1277	638	1.16321	0.0332816	1.0979	1.22851	Male
1278	638	1.16145	0.0327824	1.09713	1.22577	Female
1279	639	1.16323	0.0332842	1.09793	1.22854	Male
1280	639	1.16148	0.032785	1.09715	1.2258	Female
1281	640	1.16326	0.0332867	1.09795	1.22857	Male
1282	640	1.1615	0.0327877	1.09717	1.22584	Female
1283	641	1.16329	0.0332892	1.09797	1.2286	Male
1284	641	1.16153	0.0327903	1.09719	1.22587	Female
1285	642	1.16331	0.0332918	1.09799	1.22863	Male
1286	642	1.16156	0.032793	1.09722	1.2259	Female
1287	643	1.16334	0.0332944	1.09801	1.22867	Male
1288	643	1.16158	0.0327956	1.09724	1.22593	Female
1289	644	1.16337	0.033297	1.09804	1.2287	Male
1290	644	1.16161	0.0327983	1.09726	1.22596	Female
1291	645	1.16339	0.0332996	1.09806	1.22873	Male
1292	645	1.16164	0.032801	1.09728	1.22599	Female
1293	646	1.16342	0.0333022	1.09808	1.22876	Male
1294	646	1.16166	0.0328038	1.0973	1.22603	Female
1295	647	1.16344	0.0333048	1.0981	1.22879	Male
1296	647	1.16169	0.0328065	1.09732	1.22606	Female
1297	648	1.16347	0.0333074	1.09812	1.22882	Male
1298	648	1.16171	0.0328092	1.09734	1.22609	Female
1299	649	1.16349	0.0333101	1.09814	1.22885	Male
1300	649	1.16174	0.032812	1.09736	1.22612	Female
1301	650	1.16352	0.0333128	1.09816	1.22888	Male
1302	650	1.16176	0.0328148	1.09738	1.22615	Female
1303	651	1.16354	0.0333155	1.09818	1.22891	Male
1304	651	1.16179	0.0328176	1.0974	1.22618	Female
1305	652	1.16357	0.0333182	1.0982	1.22894	Male
1306	652	1.16181	0.0328204	1.09742	1.22621	Female
1307	653	1.16359	0.0333209	1.09821	1.22897	Male
1308	653	1.16184	0.0328232	1.09744	1.22624	Female
1309	654	1.16362	0.0333236	1.09823	1.229	Male
1310	654	1.16186	0.032826	1.09745	1.22627	Female
1311	655	1.16364	0.0333263	1.09825	1.22903	Male
1312	655	1.16188	0.0328288	1.09747	1.2263	Female
1313	656	1.16366	0.0333291	1.09827	1.22906	Male
1314	656	1.16191	0.0328317	1.09749	1.22633	Female
1315	657	1.16369	0.0333318	1.09829	1.22909	Male
1316	657	1.16193	0.0328345	1.09751	1.22636	Female
1317	658	1.16371	0.0333346	1.09831	1.22912	Male
1318	658	1.16195	0.0328374	1.09753	1.22638	Female
1319	659	1.16373	0.0333374	1.09832	1.22914	Male
1320	659	1.16198	0.0328403	1.09754	1.22641	Female
1321	660	1.16376	0.0333402	1.09834	1.22917	Male
1322	660	1.162	0.0328432	1.09756	1.22644	Female
1323	661	1.16378	0.033343	1.09836	1.2292	Male
1324	661	1.16202	0.0328461	1.09758	1.22647	Female
1325	662	1.1638	0.0333458	1.09837	1.22923	Male
1326	662	1.16205	0.032849	1.09759	1.2265	Female
1327	663	1.16382	0.0333486	1.09839	1.22926	Male
1328	663	1.16207	0.0328519	1.09761	1.22653	Female
1329	664	1.16385	0.0333514	1.09841	1.22928	Male
1330	664	1.16209	0.0328549	1.09763	1.22655	Female
1331	665	1.16387	0.0333543	1.09842	1.22931	Male
1332	665	1.16211	0.0328578	1.09764	1.22658	Female
1333	666	1.16389	0.0333571	1.09844	1.22934	Male
1334	666	1.16213	0.0328608	1.09766	1.22661	Female
1335	667	1.16391	0.03336	1.09846	1.22937	Male
1336	667	1.16216	0.0328637	1.09767	1.22664	Female
1337	668	1.16393	0.0333629	1.09847	1.22939	Male
1338	668	1.16218	0.0328667	1.09769	1.22666	Female
1339	669	1.16395	0.0333657	1.09849	1.22942	Male
1340	669	1.1622	0.0328697	1.09771	1.22669	Female
1341	670	1.16398	0.0333686	1.0985	1.22945	Male
1342	670	1.16222	0.0328727	1.09772	1.22672	Female
1343	671	1.164	0.0333715	1.09852	1.22947	Male
1344	671	1.16224	0.0328757	1.09774	1.22674	Female
1345	672	1.16402	0.0333744	1.09853	1.2295	Male
1346	672	1.16226	0.0328787	1.09775	1.22677	Female
1347	673	1.16404	0.0333773	1.09855	1.22953	Male
1348	673	1.16228	0.0328817	1.09777	1.2268	Female
1349	674	1.16406	0.0333802	1.09856	1.22955	Male
1350	674	1.1623	0.0328847	1.09778	1.22682	Female
1351	675	1.16408	0.0333832	1.09858	1.22958	Male
1352	675	1.16232	0.0328877	1.09779	1.22685	Female
1353	676	1.1641	0.0333861	1.09859	1.2296	Male
1354	676	1.16234	0.0328908	1.09781	1.22688	Female
1355	677	1.16412	0.033389	1.09861	1.22963	Male
1356	677	1.16236	0.0328938	1.09782	1.2269	Female
1357	678	1.16414	0.033392	1.09862	1.22966	Male
1358	678	1.16238	0.0328968	1.09784	1.22693	Female
1359	679	1.16416	0.0333949	1.09863	1.22968	Male
1360	679	1.1624	0.0328999	1.09785	1.22695	Female
1361	680	1.16418	0.0333979	1.09865	1.22971	Male
1362	680	1.16242	0.0329029	1.09786	1.22698	Female
1363	681	1.1642	0.0334008	1.09866	1.22973	Male
1364	681	1.16244	0.032906	1.09788	1.227	Female
1365	682	1.16422	0.0334038	1.09867	1.22976	Male
1366	682	1.16246	0.0329091	1.09789	1.22703	Female
1367	683	1.16423	0.0334068	1.09869	1.22978	Male
1368	683	1.16248	0.0329121	1.0979	1.22705	Female
1369	684	1.16425	0.0334097	1.0987	1.22981	Male
1370	684	1.1625	0.0329152	1.09792	1.22708	Female
1371	685	1.16427	0.0334127	1.09871	1.22983	Male
1372	685	1.16252	0.0329183	1.09793	1.2271	Female
1373	686	1.16429	0.0334157	1.09873	1.22986	Male
1374	686	1.16254	0.0329214	1.09794	1.22713	Female
1375	687	1.16431	0.0334187	1.09874	1.22988	Male
1376	687	1.16255	0.0329244	1.09795	1.22715	Female
1377	688	1.16433	0.0334217	1.09875	1.2299	Male
1378	688	1.16257	0.0329275	1.09797	1.22718	Female
1379	689	1.16435	0.0334247	1.09876	1.22993	Male
1380	689	1.16259	0.0329306	1.09798	1.2272	Female
1381	690	1.16436	0.0334276	1.09878	1.22995	Male
1382	690	1.16261	0.0329337	1.09799	1.22723	Female
1383	691	1.16438	0.0334306	1.09879	1.22998	Male
1384	691	1.16263	0.0329368	1.098	1.22725	Female
1385	692	1.1644	0.0334336	1.0988	1.23	Male
1386	692	1.16264	0.0329399	1.09801	1.22728	Female
1387	693	1.16442	0.0334366	1.09881	1.23002	Male
1388	693	1.16266	0.032943	1.09803	1.2273	Female
1389	694	1.16444	0.0334396	1.09882	1.23005	Male
1390	694	1.16268	0.0329461	1.09804	1.22732	Female
1391	695	1.16445	0.0334426	1.09884	1.23007	Male
1392	695	1.1627	0.0329492	1.09805	1.22735	Female
1393	696	1.16447	0.0334456	1.09885	1.23009	Male
1394	696	1.16272	0.0329523	1.09806	1.22737	Female
1395	697	1.16449	0.0334486	1.09886	1.23012	Male
1396	697	1.16273	0.0329553	1.09807	1.22739	Female
1397	698	1.16451	0.0334516	1.09887	1.23014	Male
1398	698	1.16275	0.0329584	1.09808	1.22742	Female
1399	699	1.16452	0.0334546	1.09888	1.23016	Male
1400	699	1.16277	0.0329615	1.09809	1.22744	Female
1401	700	1.16454	0.0334576	1.09889	1.23019	Male
1402	700	1.16278	0.0329646	1.09811	1.22746	Female
1403	701	1.16456	0.0334606	1.0989	1.23021	Male
1404	701	1.1628	0.0329677	1.09812	1.22749	Female
1405	702	1.16457	0.0334636	1.09892	1.23023	Male
1406	702	1.16282	0.0329708	1.09813	1.22751	Female
1407	703	1.16459	0.0334666	1.09893	1.23025	Male
1408	703	1.16284	0.0329739	1.09814	1.22753	Female
1409	704	1.16461	0.0334696	1.09894	1.23028	Male
1410	704	1.16285	0.032977	1.09815	1.22756	Female
1411	705	1.16462	0.0334726	1.09895	1.2303	Male
1412	705	1.16287	0.03298	1.09816	1.22758	Female
1413	706	1.16464	0.0334756	1.09896	1.23032	Male
1414	706	1.16289	0.0329831	1.09817	1.2276	Female
1415	707	1.16466	0.0334785	1.09897	1.23034	Male
1416	707	1.1629	0.0329862	1.09818	1.22762	Female
1417	708	1.16467	0.0334815	1.09898	1.23037	Male
1418	708	1.16292	0.0329892	1.09819	1.22765	Female
1419	709	1.16469	0.0334845	1.09899	1.23039	Male
1420	709	1.16293	0.0329923	1.0982	1.22767	Female
1421	710	1.16471	0.0334874	1.099	1.23041	Male
1422	710	1.16295	0.0329954	1.09821	1.22769	Female
1423	711	1.16472	0.0334904	1.09901	1.23043	Male
1424	711	1.16297	0.0329984	1.09822	1.22771	Female
1425	712	1.16474	0.0334934	1.09902	1.23046	Male
1426	712	1.16298	0.0330015	1.09823	1.22773	Female
1427	713	1.16475	0.0334963	1.09903	1.23048	Male
1428	713	1.163	0.0330045	1.09824	1.22776	Female
1429	714	1.16477	0.0334993	1.09904	1.2305	Male
1430	714	1.16302	0.0330075	1.09825	1.22778	Female
1431	715	1.16479	0.0335022	1.09905	1.23052	Male
1432	715	1.16303	0.0330105	1.09826	1.2278	Female
1433	716	1.1648	0.0335051	1.09906	1.23054	Male
1434	716	1.16305	0.0330136	1.09827	1.22782	Female
1435	717	1.16482	0.033508	1.09907	1.23056	Male
1436	717	1.16306	0.0330166	1.09828	1.22784	Female
1437	718	1.16483	0.033511	1.09908	1.23059	Male
1438	718	1.16308	0.0330196	1.09829	1.22787	Female
1439	719	1.16485	0.0335139	1.09909	1.23061	Male
1440	719	1.16309	0.0330226	1.0983	1.22789	Female
1441	720	1.16487	0.0335168	1.0991	1.23063	Male
1442	720	1.16311	0.0330255	1.09831	1.22791	Female
1443	721	1.16488	0.0335197	1.09911	1.23065	Male
1444	721	1.16313	0.0330285	1.09832	1.22793	Female
1445	722	1.1649	0.0335225	1.09912	1.23067	Male
1446	722	1.16314	0.0330315	1.09833	1.22795	Female
1447	723	1.16491	0.0335254	1.09913	1.23069	Male
1448	723	1.16316	0.0330344	1.09834	1.22797	Female
1449	724	1.16493	0.0335283	1.09914	1.23071	Male
1450	724	1.16317	0.0330374	1.09835	1.22799	Female
1451	725	1.16494	0.0335311	1.09915	1.23073	Male
1452	725	1.16319	0.0330403	1.09836	1.22802	Female
1453	726	1.16496	0.033534	1.09916	1.23076	Male
1454	726	1.1632	0.0330432	1.09837	1.22804	Female
1455	727	1.16497	0.0335368	1.09917	1.23078	Male
1456	727	1.16322	0.0330461	1.09838	1.22806	Female
1457	728	1.16499	0.0335396	1.09918	1.2308	Male
1458	728	1.16323	0.033049	1.09839	1.22808	Female
1459	729	1.16501	0.0335424	1.09919	1.23082	Male
1460	729	1.16325	0.0330519	1.0984	1.2281	Female
1461	730	1.16502	0.0335452	1.0992	1.23084	Male
1462	730	1.16326	0.0330548	1.09841	1.22812	Female
1463	731	1.16504	0.033548	1.09921	1.23086	Male
1464	731	1.16328	0.0330576	1.09842	1.22814	Female
1465	732	1.16505	0.0335508	1.09922	1.23088	Male
1466	732	1.1633	0.0330605	1.09843	1.22816	Female
1467	733	1.16507	0.0335535	1.09923	1.2309	Male
1468	733	1.16331	0.0330633	1.09844	1.22818	Female
1469	734	1.16508	0.0335563	1.09924	1.23092	Male
1470	734	1.16333	0.0330661	1.09845	1.2282	Female
1471	735	1.1651	0.033559	1.09925	1.23094	Male
1472	735	1.16334	0.0330689	1.09846	1.22822	Female
1473	736	1.16511	0.0335617	1.09926	1.23096	Male
1474	736	1.16336	0.0330717	1.09847	1.22825	Female
1475	737	1.16513	0.0335644	1.09927	1.23098	Male
1476	737	1.16337	0.0330745	1.09848	1.22827	Female
1477	738	1.16514	0.0335671	1.09928	1.231	Male
1478	738	1.16339	0.0330772	1.09849	1.22829	Female
1479	739	1.16516	0.0335697	1.09929	1.23102	Male
1480	739	1.1634	0.03308	1.0985	1.22831	Female
1481	740	1.16517	0.0335724	1.0993	1.23104	Male
1482	740	1.16342	0.0330827	1.09851	1.22833	Female
1483	741	1.16519	0.033575	1.09931	1.23107	Male
1484	741	1.16343	0.0330854	1.09852	1.22835	Female
1485	742	1.1652	0.0335776	1.09932	1.23109	Male
1486	742	1.16345	0.0330881	1.09853	1.22837	Female
1487	743	1.16522	0.0335802	1.09933	1.23111	Male
1488	743	1.16346	0.0330907	1.09854	1.22839	Female
1489	744	1.16523	0.0335828	1.09934	1.23113	Male
1490	744	1.16348	0.0330934	1.09855	1.22841	Female
1491	745	1.16525	0.0335854	1.09935	1.23115	Male
1492	745	1.16349	0.033096	1.09856	1.22843	Female
1493	746	1.16526	0.0335879	1.09936	1.23117	Male
1494	746	1.16351	0.0330986	1.09857	1.22845	Female
1495	747	1.16528	0.0335904	1.09937	1.23119	Male
1496	747	1.16352	0.0331012	1.09858	1.22847	Female
1497	748	1.1653	0.033593	1.09938	1.23121	Male
1498	748	1.16354	0.0331038	1.09859	1.22849	Female
1499	749	1.16531	0.0335954	1.09939	1.23123	Male
1500	749	1.16355	0.0331063	1.0986	1.22851	Female
1501	750	1.16533	0.0335979	1.0994	1.23125	Male
1502	750	1.16357	0.0331089	1.09861	1.22853	Female
1503	751	1.16534	0.0336004	1.09941	1.23127	Male
1504	751	1.16359	0.0331114	1.09862	1.22855	Female
1505	752	1.16536	0.0336028	1.09943	1.23129	Male
1506	752	1.1636	0.0331139	1.09863	1.22857	Female
1507	753	1.16537	0.0336052	1.09944	1.23131	Male
1508	753	1.16362	0.0331163	1.09864	1.22859	Female
1509	754	1.16539	0.0336076	1.09945	1.23133	Male
1510	754	1.16363	0.0331188	1.09865	1.22861	Female
1511	755	1.1654	0.0336099	1.09946	1.23135	Male
1512	755	1.16365	0.0331212	1.09866	1.22863	Female
1513	756	1.16542	0.0336123	1.09947	1.23137	Male
1514	756	1.16366	0.0331236	1.09867	1.22865	Female
1515	757	1.16543	0.0336146	1.09948	1.23139	Male
1516	757	1.16368	0.033126	1.09868	1.22867	Female
1517	758	1.16545	0.0336169	1.09949	1.23141	Male
1518	758	1.16369	0.0331283	1.09869	1.22869	Female
1519	759	1.16546	0.0336192	1.0995	1.23143	Male
1520	759	1.16371	0.0331307	1.0987	1.22871	Female
1521	760	1.16548	0.0336215	1.09951	1.23145	Male
1522	760	1.16372	0.033133	1.09872	1.22873	Female
1523	761	1.1655	0.0336237	1.09952	1.23147	Male
1524	761	1.16374	0.0331352	1.09873	1.22875	Female
1525	762	1.16551	0.0336259	1.09953	1.23149	Male
1526	762	1.16376	0.0331375	1.09874	1.22877	Female
1527	763	1.16553	0.0336281	1.09955	1.23151	Male
1528	763	1.16377	0.0331397	1.09875	1.22879	Female
1529	764	1.16554	0.0336302	1.09956	1.23153	Male
1530	764	1.16379	0.033142	1.09876	1.22881	Female
1531	765	1.16556	0.0336324	1.09957	1.23155	Male
1532	765	1.1638	0.0331441	1.09877	1.22883	Female
1533	766	1.16557	0.0336345	1.09958	1.23157	Male
1534	766	1.16382	0.0331463	1.09878	1.22885	Female
1535	767	1.16559	0.0336366	1.09959	1.23159	Male
1536	767	1.16383	0.0331484	1.09879	1.22887	Female
1537	768	1.16561	0.0336387	1.0996	1.23161	Male
1538	768	1.16385	0.0331505	1.09881	1.22889	Female
1539	769	1.16562	0.0336407	1.09962	1.23163	Male
1540	769	1.16387	0.0331526	1.09882	1.22891	Female
1541	770	1.16564	0.0336427	1.09963	1.23165	Male
1542	770	1.16388	0.0331547	1.09883	1.22893	Female
1543	771	1.16565	0.0336447	1.09964	1.23167	Male
1544	771	1.1639	0.0331567	1.09884	1.22895	Female
1545	772	1.16567	0.0336467	1.09965	1.23169	Male
1546	772	1.16391	0.0331587	1.09885	1.22897	Female
1547	773	1.16569	0.0336486	1.09967	1.23171	Male
1548	773	1.16393	0.0331607	1.09887	1.22899	Female
1549	774	1.1657	0.0336505	1.09968	1.23173	Male
1550	774	1.16395	0.0331627	1.09888	1.22901	Female
1551	775	1.16572	0.0336524	1.09969	1.23175	Male
1552	775	1.16396	0.0331646	1.09889	1.22903	Female
1553	776	1.16574	0.0336543	1.0997	1.23177	Male
1554	776	1.16398	0.0331665	1.0989	1.22905	Female
1555	777	1.16575	0.0336561	1.09972	1.23179	Male
1556	777	1.164	0.0331683	1.09892	1.22907	Female
1557	778	1.16577	0.0336579	1.09973	1.23181	Male
1558	778	1.16401	0.0331702	1.09893	1.22909	Female
1559	779	1.16578	0.0336597	1.09974	1.23183	Male
1560	779	1.16403	0.033172	1.09894	1.22911	Female
1561	780	1.1658	0.0336615	1.09975	1.23185	Male
1562	780	1.16405	0.0331738	1.09896	1.22913	Female
1563	781	1.16582	0.0336632	1.09977	1.23187	Male
1564	781	1.16406	0.0331755	1.09897	1.22915	Female
1565	782	1.16583	0.0336649	1.09978	1.23189	Male
1566	782	1.16408	0.0331773	1.09898	1.22917	Female
1567	783	1.16585	0.0336665	1.09979	1.23191	Male
1568	783	1.1641	0.033179	1.099	1.22919	Female
1569	784	1.16587	0.0336682	1.09981	1.23193	Male
1570	784	1.16411	0.0331806	1.09901	1.22921	Female
1571	785	1.16588	0.0336698	1.09982	1.23195	Male
1572	785	1.16413	0.0331823	1.09902	1.22923	Female
1573	786	1.1659	0.0336714	1.09984	1.23197	Male
1574	786	1.16415	0.0331839	1.09904	1.22925	Female
1575	787	1.16592	0.0336729	1.09985	1.23199	Male
1576	787	1.16416	0.0331855	1.09905	1.22928	Female
1577	788	1.16594	0.0336745	1.09986	1.23201	Male
1578	788	1.16418	0.033187	1.09906	1.2293	Female
1579	789	1.16595	0.033676	1.09988	1.23203	Male
1580	789	1.1642	0.0331885	1.09908	1.22932	Female
1581	790	1.16597	0.0336774	1.09989	1.23205	Male
1582	790	1.16421	0.03319	1.09909	1.22934	Female
1583	791	1.16599	0.0336789	1.09991	1.23207	Male
1584	791	1.16423	0.0331915	1.09911	1.22936	Female
1585	792	1.166	0.0336803	1.09992	1.23209	Male
1586	792	1.16425	0.0331929	1.09912	1.22938	Female
1587	793	1.16602	0.0336817	1.09994	1.23211	Male
1588	793	1.16427	0.0331943	1.09914	1.2294	Female
1589	794	1.16604	0.033683	1.09995	1.23213	Male
1590	794	1.16428	0.0331957	1.09915	1.22942	Female
1591	795	1.16606	0.0336844	1.09997	1.23215	Male
1592	795	1.1643	0.033197	1.09917	1.22944	Female
1593	796	1.16607	0.0336856	1.09998	1.23217	Male
1594	796	1.16432	0.0331983	1.09918	1.22946	Female
1595	797	1.16609	0.0336869	1.1	1.23219	Male
1596	797	1.16434	0.0331996	1.0992	1.22948	Female
1597	798	1.16611	0.0336881	1.10001	1.23221	Male
1598	798	1.16435	0.0332009	1.09921	1.2295	Female
1599	799	1.16613	0.0336893	1.10003	1.23223	Male
1600	799	1.16437	0.0332021	1.09923	1.22952	Female
1601	800	1.16615	0.0336905	1.10004	1.23225	Male
1602	800	1.16439	0.0332033	1.09924	1.22954	Female
1603	801	1.16616	0.0336917	1.10006	1.23227	Male
1604	801	1.16441	0.0332044	1.09926	1.22956	Female
1605	802	1.16618	0.0336928	1.10007	1.23229	Male
1606	802	1.16443	0.0332055	1.09927	1.22958	Female
1607	803	1.1662	0.0336938	1.10009	1.23231	Male
1608	803	1.16444	0.0332066	1.09929	1.2296	Female
1609	804	1.16622	0.0336949	1.10011	1.23233	Male
1610	804	1.16446	0.0332077	1.09931	1.22962	Female
1611	805	1.16624	0.0336959	1.10012	1.23235	Male
1612	805	1.16448	0.0332087	1.09932	1.22964	Female
1613	806	1.16625	0.0336969	1.10014	1.23237	Male
1614	806	1.1645	0.0332097	1.09934	1.22966	Female
1615	807	1.16627	0.0336979	1.10016	1.23239	Male
1616	807	1.16452	0.0332106	1.09936	1.22968	Female
1617	808	1.16629	0.0336988	1.10017	1.23241	Male
1618	808	1.16454	0.0332116	1.09937	1.2297	Female
1619	809	1.16631	0.0336997	1.10019	1.23243	Male
1620	809	1.16455	0.0332125	1.09939	1.22972	Female
1621	810	1.16633	0.0337005	1.10021	1.23245	Male
1622	810	1.16457	0.0332133	1.09941	1.22974	Female
1623	811	1.16635	0.0337014	1.10022	1.23247	Male
1624	811	1.16459	0.0332142	1.09942	1.22976	Female
1625	812	1.16637	0.0337022	1.10024	1.23249	Male
1626	812	1.16461	0.0332149	1.09944	1.22978	Female
1627	813	1.16639	0.0337029	1.10026	1.23251	Male
1628	813	1.16463	0.0332157	1.09946	1.2298	Female
1629	814	1.1664	0.0337037	1.10028	1.23253	Male
1630	814	1.16465	0.0332164	1.09948	1.22982	Female
1631	815	1.16642	0.0337044	1.10029	1.23255	Male
1632	815	1.16467	0.0332171	1.09949	1.22984	Female
1633	816	1.16644	0.033705	1.10031	1.23257	Male
1634	816	1.16469	0.0332178	1.09951	1.22986	Female
1635	817	1.16646	0.0337057	1.10033	1.2326	Male
1636	817	1.16471	0.0332184	1.09953	1.22988	Female
1637	818	1.16648	0.0337063	1.10035	1.23262	Male
1638	818	1.16473	0.033219	1.09955	1.2299	Female
1639	819	1.1665	0.0337068	1.10037	1.23264	Male
1640	819	1.16475	0.0332196	1.09957	1.22992	Female
1641	820	1.16652	0.0337074	1.10038	1.23266	Male
1642	820	1.16477	0.0332201	1.09958	1.22995	Female
1643	821	1.16654	0.0337079	1.1004	1.23268	Male
1644	821	1.16478	0.0332206	1.0996	1.22997	Female
1645	822	1.16656	0.0337084	1.10042	1.2327	Male
1646	822	1.1648	0.0332211	1.09962	1.22999	Female
1647	823	1.16658	0.0337088	1.10044	1.23272	Male
1648	823	1.16482	0.0332215	1.09964	1.23001	Female
1649	824	1.1666	0.0337092	1.10046	1.23274	Male
1650	824	1.16484	0.0332219	1.09966	1.23003	Female
1651	825	1.16662	0.0337096	1.10048	1.23276	Male
1652	825	1.16486	0.0332222	1.09968	1.23005	Female
1653	826	1.16664	0.03371	1.1005	1.23278	Male
1654	826	1.16488	0.0332226	1.0997	1.23007	Female
1655	827	1.16666	0.0337103	1.10052	1.2328	Male
1656	827	1.16491	0.0332229	1.09972	1.23009	Female
1657	828	1.16668	0.0337106	1.10054	1.23282	Male
1658	828	1.16493	0.0332231	1.09974	1.23011	Female
1659	829	1.1667	0.0337108	1.10056	1.23285	Male
1660	829	1.16495	0.0332234	1.09976	1.23013	Female
1661	830	1.16672	0.033711	1.10058	1.23287	Male
1662	830	1.16497	0.0332235	1.09978	1.23015	Female
1663	831	1.16674	0.0337112	1.1006	1.23289	Male
1664	831	1.16499	0.0332237	1.0998	1.23017	Female
1665	832	1.16676	0.0337113	1.10062	1.23291	Male
1666	832	1.16501	0.0332238	1.09982	1.2302	Female
1667	833	1.16679	0.0337115	1.10064	1.23293	Male
1668	833	1.16503	0.0332239	1.09984	1.23022	Female
1669	834	1.16681	0.0337116	1.10066	1.23295	Male
1670	834	1.16505	0.033224	1.09986	1.23024	Female
1671	835	1.16683	0.0337116	1.10068	1.23297	Male
1672	835	1.16507	0.033224	1.09988	1.23026	Female
1673	836	1.16685	0.0337116	1.1007	1.23299	Male
1674	836	1.16509	0.033224	1.0999	1.23028	Female
1675	837	1.16687	0.0337116	1.10073	1.23301	Male
1676	837	1.16511	0.0332239	1.09993	1.2303	Female
1677	838	1.16689	0.0337116	1.10075	1.23304	Male
1678	838	1.16514	0.0332239	1.09995	1.23032	Female
1679	839	1.16691	0.0337115	1.10077	1.23306	Male
1680	839	1.16516	0.0332238	1.09997	1.23034	Female
1681	840	1.16693	0.0337114	1.10079	1.23308	Male
1682	840	1.16518	0.0332236	1.09999	1.23037	Female
1683	841	1.16696	0.0337112	1.10081	1.2331	Male
1684	841	1.1652	0.0332234	1.10001	1.23039	Female
1685	842	1.16698	0.0337111	1.10083	1.23312	Male
1686	842	1.16522	0.0332232	1.10004	1.23041	Female
1687	843	1.167	0.0337109	1.10086	1.23314	Male
1688	843	1.16524	0.033223	1.10006	1.23043	Female
1689	844	1.16702	0.0337106	1.10088	1.23317	Male
1690	844	1.16527	0.0332227	1.10008	1.23045	Female
1691	845	1.16704	0.0337103	1.1009	1.23319	Male
1692	845	1.16529	0.0332224	1.1001	1.23047	Female
1693	846	1.16707	0.03371	1.10093	1.23321	Male
1694	846	1.16531	0.033222	1.10013	1.2305	Female
1695	847	1.16709	0.0337097	1.10095	1.23323	Male
1696	847	1.16533	0.0332216	1.10015	1.23052	Female
1697	848	1.16711	0.0337093	1.10097	1.23325	Male
1698	848	1.16536	0.0332212	1.10017	1.23054	Female
1699	849	1.16713	0.0337089	1.10099	1.23327	Male
1700	849	1.16538	0.0332208	1.1002	1.23056	Female
1701	850	1.16716	0.0337085	1.10102	1.2333	Male
1702	850	1.1654	0.0332203	1.10022	1.23058	Female
1703	851	1.16718	0.033708	1.10104	1.23332	Male
1704	851	1.16542	0.0332198	1.10024	1.2306	Female
1705	852	1.1672	0.0337075	1.10107	1.23334	Male
1706	852	1.16545	0.0332192	1.10027	1.23063	Female
1707	853	1.16723	0.033707	1.10109	1.23336	Male
1708	853	1.16547	0.0332186	1.10029	1.23065	Female
1709	854	1.16725	0.0337064	1.10111	1.23338	Male
1710	854	1.16549	0.033218	1.10032	1.23067	Female
1711	855	1.16727	0.0337058	1.10114	1.23341	Male
1712	855	1.16552	0.0332174	1.10034	1.23069	Female
1713	856	1.1673	0.0337052	1.10116	1.23343	Male
1714	856	1.16554	0.0332167	1.10037	1.23071	Female
1715	857	1.16732	0.0337045	1.10119	1.23345	Male
1716	857	1.16556	0.033216	1.10039	1.23074	Female
1717	858	1.16734	0.0337038	1.10121	1.23347	Male
1718	858	1.16559	0.0332152	1.10042	1.23076	Female
1719	859	1.16737	0.0337031	1.10124	1.2335	Male
1720	859	1.16561	0.0332145	1.10044	1.23078	Female
1721	860	1.16739	0.0337024	1.10126	1.23352	Male
1722	860	1.16564	0.0332136	1.10047	1.2308	Female
1723	861	1.16742	0.0337016	1.10129	1.23354	Male
1724	861	1.16566	0.0332128	1.10049	1.23083	Female
1725	862	1.16744	0.0337007	1.10132	1.23356	Male
1726	862	1.16568	0.0332119	1.10052	1.23085	Female
1727	863	1.16746	0.0336999	1.10134	1.23359	Male
1728	863	1.16571	0.033211	1.10055	1.23087	Female
1729	864	1.16749	0.033699	1.10137	1.23361	Male
1730	864	1.16573	0.0332101	1.10057	1.23089	Female
1731	865	1.16751	0.0336981	1.10139	1.23363	Male
1732	865	1.16576	0.0332091	1.1006	1.23092	Female
1733	866	1.16754	0.0336972	1.10142	1.23365	Male
1734	866	1.16578	0.0332081	1.10063	1.23094	Female
1735	867	1.16756	0.0336962	1.10145	1.23368	Male
1736	867	1.16581	0.033207	1.10065	1.23096	Female
1737	868	1.16759	0.0336952	1.10147	1.2337	Male
1738	868	1.16583	0.0332059	1.10068	1.23098	Female
1739	869	1.16761	0.0336941	1.1015	1.23372	Male
1740	869	1.16586	0.0332048	1.10071	1.23101	Female
1741	870	1.16764	0.0336931	1.10153	1.23375	Male
1742	870	1.16588	0.0332037	1.10073	1.23103	Female
1743	871	1.16766	0.033692	1.10156	1.23377	Male
1744	871	1.16591	0.0332025	1.10076	1.23105	Female
1745	872	1.16769	0.0336908	1.10158	1.23379	Male
1746	872	1.16593	0.0332013	1.10079	1.23108	Female
1747	873	1.16771	0.0336897	1.10161	1.23382	Male
1748	873	1.16596	0.0332001	1.10082	1.2311	Female
1749	874	1.16774	0.0336885	1.10164	1.23384	Male
1750	874	1.16598	0.0331988	1.10085	1.23112	Female
1751	875	1.16777	0.0336873	1.10167	1.23386	Male
1752	875	1.16601	0.0331975	1.10087	1.23115	Female
1753	876	1.16779	0.033686	1.1017	1.23389	Male
1754	876	1.16604	0.0331962	1.1009	1.23117	Female
1755	877	1.16782	0.0336847	1.10173	1.23391	Male
1756	877	1.16606	0.0331949	1.10093	1.23119	Female
1757	878	1.16784	0.0336834	1.10175	1.23393	Male
1758	878	1.16609	0.0331935	1.10096	1.23122	Female
1759	879	1.16787	0.0336821	1.10178	1.23396	Male
1760	879	1.16611	0.033192	1.10099	1.23124	Female
1761	880	1.1679	0.0336807	1.10181	1.23398	Male
1762	880	1.16614	0.0331906	1.10102	1.23126	Female
1763	881	1.16792	0.0336793	1.10184	1.234	Male
1764	881	1.16617	0.0331891	1.10105	1.23129	Female
1765	882	1.16795	0.0336779	1.10187	1.23403	Male
1766	882	1.16619	0.0331876	1.10108	1.23131	Female
1767	883	1.16798	0.0336764	1.1019	1.23405	Male
1768	883	1.16622	0.0331861	1.10111	1.23133	Female
1769	884	1.168	0.0336749	1.10193	1.23408	Male
1770	884	1.16625	0.0331845	1.10114	1.23136	Female
1771	885	1.16803	0.0336734	1.10196	1.2341	Male
1772	885	1.16628	0.0331829	1.10117	1.23138	Female
1773	886	1.16806	0.0336719	1.10199	1.23413	Male
1774	886	1.1663	0.0331813	1.1012	1.23141	Female
1775	887	1.16809	0.0336703	1.10202	1.23415	Male
1776	887	1.16633	0.0331796	1.10123	1.23143	Female
1777	888	1.16811	0.0336687	1.10205	1.23417	Male
1778	888	1.16636	0.0331779	1.10126	1.23146	Female
1779	889	1.16814	0.0336671	1.10208	1.2342	Male
1780	889	1.16639	0.0331762	1.10129	1.23148	Female
1781	890	1.16817	0.0336654	1.10211	1.23422	Male
1782	890	1.16641	0.0331744	1.10132	1.2315	Female
1783	891	1.1682	0.0336637	1.10215	1.23425	Male
1784	891	1.16644	0.0331727	1.10135	1.23153	Female
1785	892	1.16822	0.033662	1.10218	1.23427	Male
1786	892	1.16647	0.0331709	1.10139	1.23155	Female
1787	893	1.16825	0.0336603	1.10221	1.2343	Male
1788	893	1.1665	0.033169	1.10142	1.23158	Female
1789	894	1.16828	0.0336585	1.10224	1.23432	Male
1790	894	1.16653	0.0331672	1.10145	1.2316	Female
1791	895	1.16831	0.0336567	1.10227	1.23435	Male
1792	895	1.16655	0.0331653	1.10148	1.23163	Female
1793	896	1.16834	0.0336549	1.10231	1.23437	Male
1794	896	1.16658	0.0331633	1.10151	1.23165	Female
1795	897	1.16837	0.0336531	1.10234	1.2344	Male
1796	897	1.16661	0.0331614	1.10155	1.23168	Female
1797	898	1.1684	0.0336512	1.10237	1.23442	Male
1798	898	1.16664	0.0331594	1.10158	1.2317	Female
1799	899	1.16843	0.0336493	1.1024	1.23445	Male
1800	899	1.16667	0.0331574	1.10161	1.23173	Female
1801	900	1.16845	0.0336474	1.10244	1.23447	Male
1802	900	1.1667	0.0331554	1.10165	1.23175	Female
1803	901	1.16848	0.0336454	1.10247	1.2345	Male
1804	901	1.16673	0.0331533	1.10168	1.23178	Female
1805	902	1.16851	0.0336434	1.1025	1.23452	Male
1806	902	1.16676	0.0331513	1.10171	1.2318	Female
1807	903	1.16854	0.0336414	1.10254	1.23455	Male
1808	903	1.16679	0.0331491	1.10175	1.23183	Female
1809	904	1.16857	0.0336394	1.10257	1.23458	Male
1810	904	1.16682	0.033147	1.10178	1.23185	Female
1811	905	1.1686	0.0336373	1.1026	1.2346	Male
1812	905	1.16685	0.0331449	1.10181	1.23188	Female
1813	906	1.16863	0.0336353	1.10264	1.23463	Male
1814	906	1.16688	0.0331427	1.10185	1.23191	Female
1815	907	1.16866	0.0336332	1.10267	1.23465	Male
1816	907	1.16691	0.0331405	1.10188	1.23193	Female
1817	908	1.16869	0.033631	1.10271	1.23468	Male
1818	908	1.16694	0.0331382	1.10192	1.23196	Female
1819	909	1.16872	0.0336289	1.10274	1.23471	Male
1820	909	1.16697	0.033136	1.10195	1.23198	Female
1821	910	1.16875	0.0336267	1.10278	1.23473	Male
1822	910	1.167	0.0331337	1.10199	1.23201	Female
1823	911	1.16879	0.0336245	1.10281	1.23476	Male
1824	911	1.16703	0.0331314	1.10202	1.23204	Female
1825	912	1.16882	0.0336223	1.10285	1.23479	Male
1826	912	1.16706	0.033129	1.10206	1.23206	Female
1827	913	1.16885	0.0336201	1.10288	1.23481	Male
1828	913	1.16709	0.0331267	1.10209	1.23209	Female
1829	914	1.16888	0.0336178	1.10292	1.23484	Male
1830	914	1.16712	0.0331243	1.10213	1.23212	Female
1831	915	1.16891	0.0336155	1.10295	1.23487	Male
1832	915	1.16715	0.0331219	1.10217	1.23214	Female
1833	916	1.16894	0.0336132	1.10299	1.23489	Male
1834	916	1.16719	0.0331194	1.1022	1.23217	Female
1835	917	1.16897	0.0336109	1.10303	1.23492	Male
1836	917	1.16722	0.033117	1.10224	1.2322	Female
1837	918	1.16901	0.0336085	1.10306	1.23495	Male
1838	918	1.16725	0.0331145	1.10228	1.23222	Female
1839	919	1.16904	0.0336061	1.1031	1.23498	Male
1840	919	1.16728	0.033112	1.10231	1.23225	Female
1841	920	1.16907	0.0336037	1.10314	1.235	Male
1842	920	1.16731	0.0331095	1.10235	1.23228	Female
1843	921	1.1691	0.0336013	1.10317	1.23503	Male
1844	921	1.16735	0.0331069	1.10239	1.2323	Female
1845	922	1.16913	0.0335989	1.10321	1.23506	Male
1846	922	1.16738	0.0331044	1.10243	1.23233	Female
1847	923	1.16917	0.0335964	1.10325	1.23509	Male
1848	923	1.16741	0.0331018	1.10246	1.23236	Female
1849	924	1.1692	0.0335939	1.10329	1.23511	Male
1850	924	1.16744	0.0330992	1.1025	1.23239	Female
1851	925	1.16923	0.0335914	1.10332	1.23514	Male
1852	925	1.16748	0.0330965	1.10254	1.23241	Female
1853	926	1.16927	0.0335889	1.10336	1.23517	Male
1854	926	1.16751	0.0330939	1.10258	1.23244	Female
1855	927	1.1693	0.0335864	1.1034	1.2352	Male
1856	927	1.16754	0.0330912	1.10262	1.23247	Female
1857	928	1.16933	0.0335838	1.10344	1.23523	Male
1858	928	1.16758	0.0330885	1.10265	1.2325	Female
1859	929	1.16937	0.0335812	1.10348	1.23525	Male
1860	929	1.16761	0.0330858	1.10269	1.23253	Female
1861	930	1.1694	0.0335786	1.10352	1.23528	Male
1862	930	1.16764	0.0330831	1.10273	1.23256	Female
1863	931	1.16943	0.033576	1.10355	1.23531	Male
1864	931	1.16768	0.0330803	1.10277	1.23258	Female
1865	932	1.16947	0.0335734	1.10359	1.23534	Male
1866	932	1.16771	0.0330776	1.10281	1.23261	Female
1867	933	1.1695	0.0335707	1.10363	1.23537	Male
1868	933	1.16775	0.0330748	1.10285	1.23264	Female
1869	934	1.16954	0.0335681	1.10367	1.2354	Male
1870	934	1.16778	0.033072	1.10289	1.23267	Female
1871	935	1.16957	0.0335654	1.10371	1.23543	Male
1872	935	1.16781	0.0330691	1.10293	1.2327	Female
1873	936	1.1696	0.0335627	1.10375	1.23546	Male
1874	936	1.16785	0.0330663	1.10297	1.23273	Female
1875	937	1.16964	0.0335599	1.10379	1.23549	Male
1876	937	1.16788	0.0330634	1.10301	1.23276	Female
1877	938	1.16967	0.0335572	1.10383	1.23552	Male
1878	938	1.16792	0.0330606	1.10305	1.23279	Female
1879	939	1.16971	0.0335545	1.10387	1.23555	Male
1880	939	1.16795	0.0330577	1.10309	1.23282	Female
1881	940	1.16974	0.0335517	1.10391	1.23558	Male
1882	940	1.16799	0.0330548	1.10313	1.23285	Female
1883	941	1.16978	0.0335489	1.10395	1.23561	Male
1884	941	1.16802	0.0330518	1.10317	1.23287	Female
1885	942	1.16982	0.0335461	1.104	1.23564	Male
1886	942	1.16806	0.0330489	1.10322	1.2329	Female
1887	943	1.16985	0.0335433	1.10404	1.23567	Male
1888	943	1.1681	0.0330459	1.10326	1.23293	Female
1889	944	1.16989	0.0335405	1.10408	1.2357	Male
1890	944	1.16813	0.033043	1.1033	1.23296	Female
1891	945	1.16992	0.0335376	1.10412	1.23573	Male
1892	945	1.16817	0.03304	1.10334	1.23299	Female
1893	946	1.16996	0.0335348	1.10416	1.23576	Male
1894	946	1.1682	0.033037	1.10338	1.23303	Female
1895	947	1.17	0.0335319	1.1042	1.23579	Male
1896	947	1.16824	0.033034	1.10343	1.23306	Female
1897	948	1.17003	0.033529	1.10425	1.23582	Male
1898	948	1.16828	0.0330309	1.10347	1.23309	Female
1899	949	1.17007	0.0335262	1.10429	1.23585	Male
1900	949	1.16831	0.0330279	1.10351	1.23312	Female
1901	950	1.17011	0.0335233	1.10433	1.23588	Male
1902	950	1.16835	0.0330248	1.10355	1.23315	Female
1903	951	1.17014	0.0335203	1.10437	1.23591	Male
1904	951	1.16839	0.0330218	1.1036	1.23318	Female
1905	952	1.17018	0.0335174	1.10442	1.23594	Male
1906	952	1.16842	0.0330187	1.10364	1.23321	Female
1907	953	1.17022	0.0335145	1.10446	1.23598	Male
1908	953	1.16846	0.0330156	1.10368	1.23324	Female
1909	954	1.17026	0.0335115	1.1045	1.23601	Male
1910	954	1.1685	0.0330125	1.10373	1.23327	Female
1911	955	1.17029	0.0335086	1.10455	1.23604	Male
1912	955	1.16854	0.0330094	1.10377	1.2333	Female
1913	956	1.17033	0.0335056	1.10459	1.23607	Male
1914	956	1.16858	0.0330063	1.10381	1.23334	Female
1915	957	1.17037	0.0335026	1.10463	1.2361	Male
1916	957	1.16861	0.0330031	1.10386	1.23337	Female
1917	958	1.17041	0.0334996	1.10468	1.23614	Male
1918	958	1.16865	0.033	1.1039	1.2334	Female
1919	959	1.17045	0.0334966	1.10472	1.23617	Male
1920	959	1.16869	0.0329968	1.10395	1.23343	Female
1921	960	1.17048	0.0334936	1.10477	1.2362	Male
1922	960	1.16873	0.0329937	1.10399	1.23346	Female
1923	961	1.17052	0.0334906	1.10481	1.23623	Male
1924	961	1.16877	0.0329905	1.10404	1.2335	Female
1925	962	1.17056	0.0334876	1.10486	1.23627	Male
1926	962	1.16881	0.0329873	1.10408	1.23353	Female
1927	963	1.1706	0.0334846	1.1049	1.2363	Male
1928	963	1.16884	0.0329841	1.10413	1.23356	Female
1929	964	1.17064	0.0334815	1.10495	1.23633	Male
1930	964	1.16888	0.0329809	1.10417	1.2336	Female
1931	965	1.17068	0.0334785	1.10499	1.23637	Male
1932	965	1.16892	0.0329777	1.10422	1.23363	Female
1933	966	1.17072	0.0334754	1.10504	1.2364	Male
1934	966	1.16896	0.0329745	1.10426	1.23366	Female
1935	967	1.17076	0.0334724	1.10508	1.23643	Male
1936	967	1.169	0.0329713	1.10431	1.23369	Female
1937	968	1.1708	0.0334693	1.10513	1.23647	Male
1938	968	1.16904	0.032968	1.10436	1.23373	Female
1939	969	1.17084	0.0334662	1.10518	1.2365	Male
1940	969	1.16908	0.0329648	1.1044	1.23376	Female
1941	970	1.17088	0.0334632	1.10522	1.23654	Male
1942	970	1.16912	0.0329615	1.10445	1.2338	Female
1943	971	1.17092	0.0334601	1.10527	1.23657	Male
1944	971	1.16916	0.0329583	1.1045	1.23383	Female
1945	972	1.17096	0.033457	1.10531	1.23661	Male
1946	972	1.1692	0.0329551	1.10454	1.23386	Female
1947	973	1.171	0.0334539	1.10536	1.23664	Male
1948	973	1.16924	0.0329518	1.10459	1.2339	Female
1949	974	1.17104	0.0334508	1.10541	1.23667	Male
1950	974	1.16929	0.0329485	1.10464	1.23393	Female
1951	975	1.17108	0.0334478	1.10546	1.23671	Male
1952	975	1.16933	0.0329453	1.10469	1.23397	Female
1953	976	1.17112	0.0334447	1.1055	1.23674	Male
1954	976	1.16937	0.032942	1.10473	1.234	Female
1955	977	1.17117	0.0334416	1.10555	1.23678	Male
1956	977	1.16941	0.0329387	1.10478	1.23404	Female
1957	978	1.17121	0.0334385	1.1056	1.23682	Male
1958	978	1.16945	0.0329355	1.10483	1.23407	Female
1959	979	1.17125	0.0334354	1.10565	1.23685	Male
1960	979	1.16949	0.0329322	1.10488	1.23411	Female
1961	980	1.17129	0.0334323	1.10569	1.23689	Male
1962	980	1.16954	0.0329289	1.10493	1.23414	Female
1963	981	1.17133	0.0334292	1.10574	1.23692	Male
1964	981	1.16958	0.0329257	1.10497	1.23418	Female
1965	982	1.17138	0.0334261	1.10579	1.23696	Male
1966	982	1.16962	0.0329224	1.10502	1.23422	Female
1967	983	1.17142	0.033423	1.10584	1.237	Male
1968	983	1.16966	0.0329191	1.10507	1.23425	Female
1969	984	1.17146	0.0334199	1.10589	1.23703	Male
1970	984	1.1697	0.0329158	1.10512	1.23429	Female
1971	985	1.1715	0.0334168	1.10594	1.23707	Male
1972	985	1.16975	0.0329126	1.10517	1.23432	Female
1973	986	1.17155	0.0334137	1.10599	1.23711	Male
1974	986	1.16979	0.0329093	1.10522	1.23436	Female
1975	987	1.17159	0.0334106	1.10604	1.23714	Male
1976	987	1.16983	0.032906	1.10527	1.2344	Female
1977	988	1.17163	0.0334075	1.10609	1.23718	Male
1978	988	1.16988	0.0329027	1.10532	1.23444	Female
1979	989	1.17168	0.0334044	1.10613	1.23722	Male
1980	989	1.16992	0.0328995	1.10537	1.23447	Female
1981	990	1.17172	0.0334013	1.10618	1.23726	Male
1982	990	1.16996	0.0328962	1.10542	1.23451	Female
1983	991	1.17176	0.0333983	1.10623	1.23729	Male
1984	991	1.17001	0.0328929	1.10547	1.23455	Female
1985	992	1.17181	0.0333952	1.10629	1.23733	Male
1986	992	1.17005	0.0328897	1.10552	1.23459	Female
1987	993	1.17185	0.0333921	1.10634	1.23737	Male
1988	993	1.1701	0.0328864	1.10557	1.23462	Female
1989	994	1.1719	0.0333891	1.10639	1.23741	Male
1990	994	1.17014	0.0328832	1.10562	1.23466	Female
1991	995	1.17194	0.033386	1.10644	1.23745	Male
1992	995	1.17019	0.0328799	1.10567	1.2347	Female
1993	996	1.17199	0.033383	1.10649	1.23749	Male
1994	996	1.17023	0.0328767	1.10573	1.23474	Female
1995	997	1.17203	0.0333799	1.10654	1.23753	Male
1996	997	1.17028	0.0328735	1.10578	1.23478	Female
1997	998	1.17208	0.0333769	1.10659	1.23757	Male
1998	998	1.17032	0.0328702	1.10583	1.23482	Female
1999	999	1.17212	0.0333738	1.10664	1.23761	Male
[truncated: 499 more rows]

## Sheet: 5Aposterior_aperiodic_exponent
Unnamed: 0	x	predicted	std.error	conf.low	conf.high	group
1	0	1.08683	0.0431913	1.00209	1.17157	Male
2	0	1.07897	0.0426904	0.995212	1.16273	Female
3	1	1.08702	0.0431752	1.00231	1.17173	Male
4	1	1.07916	0.0426738	0.995437	1.16289	Female
5	2	1.08721	0.0431591	1.00254	1.17189	Male
6	2	1.07936	0.0426573	0.995662	1.16305	Female
7	3	1.08741	0.0431431	1.00276	1.17205	Male
8	3	1.07955	0.0426408	0.995886	1.16321	Female
9	4	1.0876	0.0431272	1.00298	1.17222	Male
10	4	1.07974	0.0426245	0.996111	1.16337	Female
11	5	1.08779	0.0431114	1.00321	1.17238	Male
12	5	1.07993	0.0426082	0.996335	1.16353	Female
13	6	1.08798	0.0430956	1.00343	1.17254	Male
14	6	1.08013	0.0425919	0.996559	1.16369	Female
15	7	1.08818	0.0430799	1.00365	1.1727	Male
16	7	1.08032	0.0425758	0.996783	1.16385	Female
17	8	1.08837	0.0430643	1.00388	1.17286	Male
18	8	1.08051	0.0425597	0.997007	1.16401	Female
19	9	1.08856	0.0430488	1.0041	1.17302	Male
20	9	1.0807	0.0425438	0.997231	1.16417	Female
21	10	1.08875	0.0430333	1.00432	1.17319	Male
22	10	1.08089	0.0425279	0.997454	1.16433	Female
23	11	1.08895	0.0430179	1.00454	1.17335	Male
24	11	1.08109	0.042512	0.997678	1.1645	Female
25	12	1.08914	0.0430026	1.00477	1.17351	Male
26	12	1.08128	0.0424963	0.997901	1.16466	Female
27	13	1.08933	0.0429874	1.00499	1.17367	Male
28	13	1.08147	0.0424806	0.998124	1.16482	Female
29	14	1.08952	0.0429723	1.00521	1.17383	Male
30	14	1.08166	0.042465	0.998347	1.16498	Female
31	15	1.08971	0.0429572	1.00543	1.174	Male
32	15	1.08186	0.0424495	0.99857	1.16514	Female
33	16	1.08991	0.0429422	1.00565	1.17416	Male
34	16	1.08205	0.042434	0.998792	1.1653	Female
35	17	1.0901	0.0429273	1.00588	1.17432	Male
36	17	1.08224	0.0424187	0.999015	1.16547	Female
37	18	1.09029	0.0429124	1.0061	1.17449	Male
38	18	1.08243	0.0424034	0.999237	1.16563	Female
39	19	1.09048	0.0428977	1.00632	1.17465	Male
40	19	1.08263	0.0423882	0.999459	1.16579	Female
41	20	1.09068	0.042883	1.00654	1.17481	Male
42	20	1.08282	0.0423731	0.999681	1.16595	Female
43	21	1.09087	0.0428684	1.00676	1.17498	Male
44	21	1.08301	0.042358	0.999903	1.16612	Female
45	22	1.09106	0.0428539	1.00698	1.17514	Male
46	22	1.0832	0.042343	1.00012	1.16628	Female
47	23	1.09125	0.0428394	1.0072	1.17531	Male
48	23	1.08339	0.0423281	1.00035	1.16644	Female
49	24	1.09145	0.042825	1.00742	1.17547	Male
50	24	1.08359	0.0423133	1.00057	1.16661	Female
51	25	1.09164	0.0428108	1.00764	1.17563	Male
52	25	1.08378	0.0422986	1.00079	1.16677	Female
53	26	1.09183	0.0427965	1.00786	1.1758	Male
54	26	1.08397	0.0422839	1.00101	1.16693	Female
55	27	1.09202	0.0427824	1.00808	1.17596	Male
56	27	1.08416	0.0422693	1.00123	1.1671	Female
57	28	1.09222	0.0427683	1.0083	1.17613	Male
58	28	1.08436	0.0422548	1.00145	1.16726	Female
59	29	1.09241	0.0427544	1.00852	1.17629	Male
60	29	1.08455	0.0422404	1.00167	1.16743	Female
61	30	1.0926	0.0427405	1.00874	1.17646	Male
62	30	1.08474	0.0422261	1.00189	1.16759	Female
63	31	1.09279	0.0427266	1.00896	1.17662	Male
64	31	1.08493	0.0422118	1.00211	1.16775	Female
65	32	1.09298	0.0427129	1.00918	1.17679	Male
66	32	1.08513	0.0421976	1.00233	1.16792	Female
67	33	1.09318	0.0426992	1.0094	1.17695	Male
68	33	1.08532	0.0421835	1.00255	1.16808	Female
69	34	1.09337	0.0426856	1.00962	1.17712	Male
70	34	1.08551	0.0421695	1.00277	1.16825	Female
71	35	1.09356	0.0426721	1.00984	1.17728	Male
72	35	1.0857	0.0421556	1.00299	1.16841	Female
73	36	1.09375	0.0426587	1.01006	1.17745	Male
74	36	1.0859	0.0421417	1.00321	1.16858	Female
75	37	1.09395	0.0426453	1.01028	1.17762	Male
76	37	1.08609	0.0421279	1.00343	1.16874	Female
77	38	1.09414	0.0426321	1.01049	1.17778	Male
78	38	1.08628	0.0421142	1.00365	1.16891	Female
79	39	1.09433	0.0426189	1.01071	1.17795	Male
80	39	1.08647	0.0421006	1.00387	1.16907	Female
81	40	1.09452	0.0426058	1.01093	1.17812	Male
82	40	1.08666	0.042087	1.00409	1.16924	Female
83	41	1.09472	0.0425927	1.01115	1.17828	Male
84	41	1.08686	0.0420736	1.00431	1.16941	Female
85	42	1.09491	0.0425798	1.01137	1.17845	Male
86	42	1.08705	0.0420602	1.00453	1.16957	Female
87	43	1.0951	0.0425669	1.01158	1.17862	Male
88	43	1.08724	0.0420469	1.00475	1.16974	Female
89	44	1.09529	0.0425541	1.0118	1.17878	Male
90	44	1.08743	0.0420336	1.00496	1.1699	Female
91	45	1.09548	0.0425414	1.01202	1.17895	Male
92	45	1.08763	0.0420205	1.00518	1.17007	Female
93	46	1.09568	0.0425287	1.01224	1.17912	Male
94	46	1.08782	0.0420074	1.0054	1.17024	Female
95	47	1.09587	0.0425162	1.01245	1.17929	Male
96	47	1.08801	0.0419944	1.00562	1.1704	Female
97	48	1.09606	0.0425037	1.01267	1.17945	Male
98	48	1.0882	0.0419815	1.00583	1.17057	Female
99	49	1.09625	0.0424913	1.01289	1.17962	Male
100	49	1.0884	0.0419687	1.00605	1.17074	Female
101	50	1.09645	0.042479	1.0131	1.17979	Male
102	50	1.08859	0.0419559	1.00627	1.17091	Female
103	51	1.09664	0.0424667	1.01332	1.17996	Male
104	51	1.08878	0.0419433	1.00649	1.17107	Female
105	52	1.09683	0.0424546	1.01353	1.18013	Male
106	52	1.08897	0.0419307	1.0067	1.17124	Female
107	53	1.09702	0.0424425	1.01375	1.1803	Male
108	53	1.08916	0.0419182	1.00692	1.17141	Female
109	54	1.09722	0.0424305	1.01397	1.18047	Male
110	54	1.08936	0.0419058	1.00714	1.17158	Female
111	55	1.09741	0.0424186	1.01418	1.18063	Male
112	55	1.08955	0.0418934	1.00735	1.17174	Female
113	56	1.0976	0.0424067	1.0144	1.1808	Male
114	56	1.08974	0.0418812	1.00757	1.17191	Female
115	57	1.09779	0.042395	1.01461	1.18097	Male
116	57	1.08993	0.041869	1.00779	1.17208	Female
117	58	1.09799	0.0423833	1.01483	1.18114	Male
118	58	1.09013	0.0418569	1.008	1.17225	Female
119	59	1.09818	0.0423717	1.01504	1.18131	Male
120	59	1.09032	0.0418449	1.00822	1.17242	Female
121	60	1.09837	0.0423602	1.01526	1.18148	Male
122	60	1.09051	0.0418329	1.00843	1.17259	Female
123	61	1.09856	0.0423487	1.01547	1.18165	Male
124	61	1.0907	0.0418211	1.00865	1.17276	Female
125	62	1.09875	0.0423374	1.01569	1.18182	Male
126	62	1.0909	0.0418093	1.00887	1.17293	Female
127	63	1.09895	0.0423261	1.0159	1.18199	Male
128	63	1.09109	0.0417976	1.00908	1.1731	Female
129	64	1.09914	0.0423149	1.01612	1.18216	Male
130	64	1.09128	0.041786	1.0093	1.17327	Female
131	65	1.09933	0.0423038	1.01633	1.18233	Male
132	65	1.09147	0.0417745	1.00951	1.17343	Female
133	66	1.09952	0.0422928	1.01654	1.1825	Male
134	66	1.09167	0.041763	1.00973	1.1736	Female
135	67	1.09972	0.0422818	1.01676	1.18267	Male
136	67	1.09186	0.0417517	1.00994	1.17377	Female
137	68	1.09991	0.0422709	1.01697	1.18284	Male
138	68	1.09205	0.0417404	1.01015	1.17394	Female
139	69	1.1001	0.0422601	1.01719	1.18302	Male
140	69	1.09224	0.0417292	1.01037	1.17412	Female
141	70	1.10029	0.0422494	1.0174	1.18319	Male
142	70	1.09243	0.0417181	1.01058	1.17429	Female
143	71	1.10049	0.0422388	1.01761	1.18336	Male
144	71	1.09263	0.041707	1.0108	1.17446	Female
145	72	1.10068	0.0422283	1.01783	1.18353	Male
146	72	1.09282	0.0416961	1.01101	1.17463	Female
147	73	1.10087	0.0422178	1.01804	1.1837	Male
148	73	1.09301	0.0416852	1.01122	1.1748	Female
149	74	1.10106	0.0422074	1.01825	1.18387	Male
150	74	1.0932	0.0416744	1.01144	1.17497	Female
151	75	1.10125	0.0421971	1.01846	1.18405	Male
152	75	1.0934	0.0416637	1.01165	1.17514	Female
153	76	1.10145	0.0421869	1.01868	1.18422	Male
154	76	1.09359	0.0416531	1.01186	1.17531	Female
155	77	1.10164	0.0421768	1.01889	1.18439	Male
156	77	1.09378	0.0416425	1.01208	1.17548	Female
157	78	1.10183	0.0421667	1.0191	1.18456	Male
158	78	1.09397	0.0416321	1.01229	1.17566	Female
159	79	1.10202	0.0421567	1.01931	1.18474	Male
160	79	1.09416	0.0416217	1.0125	1.17583	Female
161	80	1.10222	0.0421468	1.01952	1.18491	Male
162	80	1.09436	0.0416114	1.01271	1.176	Female
163	81	1.10241	0.042137	1.01973	1.18508	Male
164	81	1.09455	0.0416012	1.01293	1.17617	Female
165	82	1.1026	0.0421273	1.01995	1.18525	Male
166	82	1.09474	0.0415911	1.01314	1.17634	Female
167	83	1.10279	0.0421177	1.02016	1.18543	Male
168	83	1.09493	0.041581	1.01335	1.17652	Female
169	84	1.10298	0.0421081	1.02037	1.1856	Male
170	84	1.09513	0.0415711	1.01356	1.17669	Female
171	85	1.10318	0.0420986	1.02058	1.18577	Male
172	85	1.09532	0.0415612	1.01377	1.17686	Female
173	86	1.10337	0.0420892	1.02079	1.18595	Male
174	86	1.09551	0.0415514	1.01399	1.17703	Female
175	87	1.10356	0.0420799	1.021	1.18612	Male
176	87	1.0957	0.0415417	1.0142	1.17721	Female
177	88	1.10375	0.0420707	1.02121	1.1863	Male
178	88	1.09589	0.0415321	1.01441	1.17738	Female
179	89	1.10394	0.0420616	1.02142	1.18647	Male
180	89	1.09609	0.0415226	1.01462	1.17755	Female
181	90	1.10414	0.0420525	1.02163	1.18664	Male
182	90	1.09628	0.0415131	1.01483	1.17773	Female
183	91	1.10433	0.0420435	1.02184	1.18682	Male
184	91	1.09647	0.0415037	1.01504	1.1779	Female
185	92	1.10452	0.0420346	1.02205	1.18699	Male
186	92	1.09666	0.0414945	1.01525	1.17807	Female
187	93	1.10471	0.0420258	1.02226	1.18717	Male
188	93	1.09685	0.0414853	1.01546	1.17825	Female
189	94	1.1049	0.0420171	1.02247	1.18734	Male
190	94	1.09705	0.0414761	1.01567	1.17842	Female
191	95	1.1051	0.0420085	1.02268	1.18752	Male
192	95	1.09724	0.0414671	1.01588	1.1786	Female
193	96	1.10529	0.0419999	1.02288	1.18769	Male
194	96	1.09743	0.0414582	1.01609	1.17877	Female
195	97	1.10548	0.0419914	1.02309	1.18787	Male
196	97	1.09762	0.0414493	1.0163	1.17895	Female
197	98	1.10567	0.041983	1.0233	1.18804	Male
198	98	1.09781	0.0414405	1.01651	1.17912	Female
199	99	1.10586	0.0419747	1.02351	1.18822	Male
200	99	1.098	0.0414319	1.01671	1.17929	Female
201	100	1.10605	0.0419665	1.02372	1.18839	Male
202	100	1.0982	0.0414232	1.01692	1.17947	Female
203	101	1.10625	0.0419584	1.02392	1.18857	Male
204	101	1.09839	0.0414147	1.01713	1.17964	Female
205	102	1.10644	0.0419503	1.02413	1.18875	Male
206	102	1.09858	0.0414063	1.01734	1.17982	Female
207	103	1.10663	0.0419423	1.02434	1.18892	Male
208	103	1.09877	0.0413979	1.01755	1.17999	Female
209	104	1.10682	0.0419345	1.02454	1.1891	Male
210	104	1.09896	0.0413897	1.01776	1.18017	Female
211	105	1.10701	0.0419267	1.02475	1.18927	Male
212	105	1.09915	0.0413815	1.01796	1.18034	Female
213	106	1.1072	0.0419189	1.02496	1.18945	Male
214	106	1.09934	0.0413734	1.01817	1.18052	Female
215	107	1.10739	0.0419113	1.02516	1.18963	Male
216	107	1.09954	0.0413654	1.01838	1.1807	Female
217	108	1.10759	0.0419038	1.02537	1.1898	Male
218	108	1.09973	0.0413575	1.01858	1.18087	Female
219	109	1.10778	0.0418963	1.02558	1.18998	Male
220	109	1.09992	0.0413496	1.01879	1.18105	Female
221	110	1.10797	0.0418889	1.02578	1.19015	Male
222	110	1.10011	0.0413419	1.019	1.18122	Female
223	111	1.10816	0.0418816	1.02599	1.19033	Male
224	111	1.1003	0.0413342	1.0192	1.1814	Female
225	112	1.10835	0.0418744	1.02619	1.19051	Male
226	112	1.10049	0.0413266	1.01941	1.18157	Female
227	113	1.10854	0.0418673	1.0264	1.19068	Male
228	113	1.10068	0.0413192	1.01961	1.18175	Female
229	114	1.10873	0.0418602	1.0266	1.19086	Male
230	114	1.10087	0.0413117	1.01982	1.18193	Female
231	115	1.10892	0.0418533	1.02681	1.19104	Male
232	115	1.10106	0.0413044	1.02002	1.1821	Female
233	116	1.10911	0.0418464	1.02701	1.19122	Male
234	116	1.10125	0.0412972	1.02023	1.18228	Female
235	117	1.1093	0.0418396	1.02721	1.19139	Male
236	117	1.10144	0.04129	1.02043	1.18246	Female
237	118	1.10949	0.0418329	1.02742	1.19157	Male
238	118	1.10164	0.041283	1.02064	1.18263	Female
239	119	1.10968	0.0418263	1.02762	1.19175	Male
240	119	1.10183	0.041276	1.02084	1.18281	Female
241	120	1.10987	0.0418198	1.02782	1.19193	Male
242	120	1.10202	0.0412691	1.02105	1.18299	Female
243	121	1.11006	0.0418133	1.02803	1.1921	Male
244	121	1.10221	0.0412623	1.02125	1.18316	Female
245	122	1.11025	0.0418069	1.02823	1.19228	Male
246	122	1.1024	0.0412556	1.02145	1.18334	Female
247	123	1.11044	0.0418007	1.02843	1.19246	Male
248	123	1.10259	0.0412489	1.02165	1.18352	Female
249	124	1.11063	0.0417945	1.02863	1.19264	Male
250	124	1.10278	0.0412424	1.02186	1.18369	Female
251	125	1.11082	0.0417883	1.02883	1.19281	Male
252	125	1.10297	0.0412359	1.02206	1.18387	Female
253	126	1.11101	0.0417823	1.02904	1.19299	Male
254	126	1.10316	0.0412295	1.02226	1.18405	Female
255	127	1.1112	0.0417764	1.02924	1.19317	Male
256	127	1.10334	0.0412232	1.02246	1.18423	Female
257	128	1.11139	0.0417705	1.02944	1.19335	Male
258	128	1.10353	0.041217	1.02267	1.1844	Female
259	129	1.11158	0.0417647	1.02964	1.19352	Male
260	129	1.10372	0.0412109	1.02287	1.18458	Female
261	130	1.11177	0.041759	1.02984	1.1937	Male
262	130	1.10391	0.0412048	1.02307	1.18476	Female
263	131	1.11196	0.0417534	1.03004	1.19388	Male
264	131	1.1041	0.0411989	1.02327	1.18493	Female
265	132	1.11215	0.0417479	1.03024	1.19406	Male
266	132	1.10429	0.041193	1.02347	1.18511	Female
267	133	1.11234	0.0417424	1.03044	1.19424	Male
268	133	1.10448	0.0411872	1.02367	1.18529	Female
269	134	1.11253	0.0417371	1.03064	1.19442	Male
270	134	1.10467	0.0411815	1.02387	1.18547	Female
271	135	1.11272	0.0417318	1.03084	1.19459	Male
272	135	1.10486	0.0411759	1.02407	1.18564	Female
273	136	1.1129	0.0417266	1.03104	1.19477	Male
274	136	1.10505	0.0411703	1.02427	1.18582	Female
275	137	1.11309	0.0417215	1.03123	1.19495	Male
276	137	1.10523	0.0411649	1.02447	1.186	Female
277	138	1.11328	0.0417165	1.03143	1.19513	Male
278	138	1.10542	0.0411595	1.02467	1.18618	Female
279	139	1.11347	0.0417115	1.03163	1.19531	Male
280	139	1.10561	0.0411542	1.02486	1.18635	Female
281	140	1.11366	0.0417067	1.03183	1.19549	Male
282	140	1.1058	0.041149	1.02506	1.18653	Female
283	141	1.11384	0.0417019	1.03202	1.19566	Male
284	141	1.10599	0.0411439	1.02526	1.18671	Female
285	142	1.11403	0.0416972	1.03222	1.19584	Male
286	142	1.10617	0.0411389	1.02546	1.18689	Female
287	143	1.11422	0.0416926	1.03242	1.19602	Male
288	143	1.10636	0.0411339	1.02565	1.18707	Female
289	144	1.11441	0.041688	1.03261	1.1962	Male
290	144	1.10655	0.0411291	1.02585	1.18724	Female
291	145	1.11459	0.0416836	1.03281	1.19638	Male
292	145	1.10673	0.0411243	1.02605	1.18742	Female
293	146	1.11478	0.0416792	1.03301	1.19656	Male
294	146	1.10692	0.0411196	1.02624	1.1876	Female
295	147	1.11497	0.0416749	1.0332	1.19673	Male
296	147	1.10711	0.041115	1.02644	1.18778	Female
297	148	1.11515	0.0416707	1.0334	1.19691	Male
298	148	1.10729	0.0411104	1.02664	1.18795	Female
299	149	1.11534	0.0416666	1.03359	1.19709	Male
300	149	1.10748	0.041106	1.02683	1.18813	Female
301	150	1.11553	0.0416625	1.03378	1.19727	Male
302	150	1.10767	0.0411016	1.02703	1.18831	Female
303	151	1.11571	0.0416585	1.03398	1.19745	Male
304	151	1.10785	0.0410973	1.02722	1.18849	Female
305	152	1.1159	0.0416546	1.03417	1.19763	Male
306	152	1.10804	0.0410931	1.02741	1.18866	Female
307	153	1.11608	0.0416508	1.03436	1.1978	Male
308	153	1.10823	0.041089	1.02761	1.18884	Female
309	154	1.11627	0.0416471	1.03456	1.19798	Male
310	154	1.10841	0.0410849	1.0278	1.18902	Female
311	155	1.11646	0.0416435	1.03475	1.19816	Male
312	155	1.1086	0.041081	1.028	1.1892	Female
313	156	1.11664	0.0416399	1.03494	1.19834	Male
314	156	1.10878	0.0410771	1.02819	1.18938	Female
315	157	1.11683	0.0416364	1.03513	1.19852	Male
316	157	1.10897	0.0410733	1.02838	1.18955	Female
317	158	1.11701	0.041633	1.03533	1.19869	Male
318	158	1.10915	0.0410696	1.02857	1.18973	Female
319	159	1.11719	0.0416296	1.03552	1.19887	Male
320	159	1.10934	0.0410659	1.02876	1.18991	Female
321	160	1.11738	0.0416264	1.03571	1.19905	Male
322	160	1.10952	0.0410624	1.02896	1.19009	Female
323	161	1.11756	0.0416232	1.0359	1.19923	Male
324	161	1.1097	0.0410589	1.02915	1.19026	Female
325	162	1.11775	0.0416201	1.03609	1.19941	Male
326	162	1.10989	0.0410555	1.02934	1.19044	Female
327	163	1.11793	0.0416171	1.03628	1.19958	Male
328	163	1.11007	0.0410521	1.02953	1.19062	Female
329	164	1.11812	0.0416141	1.03647	1.19976	Male
330	164	1.11026	0.0410489	1.02972	1.19079	Female
331	165	1.1183	0.0416113	1.03666	1.19994	Male
332	165	1.11044	0.0410457	1.02991	1.19097	Female
333	166	1.11848	0.0416085	1.03685	1.20012	Male
334	166	1.11062	0.0410426	1.0301	1.19115	Female
335	167	1.11866	0.0416057	1.03703	1.2003	Male
336	167	1.11081	0.0410396	1.03029	1.19133	Female
337	168	1.11885	0.0416031	1.03722	1.20047	Male
338	168	1.11099	0.0410367	1.03047	1.1915	Female
339	169	1.11903	0.0416005	1.03741	1.20065	Male
340	169	1.11117	0.0410338	1.03066	1.19168	Female
341	170	1.11921	0.041598	1.0376	1.20083	Male
342	170	1.11135	0.041031	1.03085	1.19186	Female
343	171	1.11939	0.0415956	1.03778	1.20101	Male
344	171	1.11154	0.0410283	1.03104	1.19203	Female
345	172	1.11958	0.0415933	1.03797	1.20118	Male
346	172	1.11172	0.0410257	1.03122	1.19221	Female
347	173	1.11976	0.041591	1.03816	1.20136	Male
348	173	1.1119	0.0410231	1.03141	1.19239	Female
349	174	1.11994	0.0415888	1.03834	1.20154	Male
350	174	1.11208	0.0410206	1.0316	1.19256	Female
351	175	1.12012	0.0415867	1.03853	1.20171	Male
352	175	1.11226	0.0410182	1.03178	1.19274	Female
353	176	1.1203	0.0415846	1.03871	1.20189	Male
354	176	1.11244	0.0410159	1.03197	1.19292	Female
355	177	1.12048	0.0415827	1.0389	1.20207	Male
356	177	1.11262	0.0410136	1.03215	1.19309	Female
357	178	1.12066	0.0415808	1.03908	1.20224	Male
358	178	1.1128	0.0410114	1.03234	1.19327	Female
359	179	1.12084	0.0415789	1.03926	1.20242	Male
360	179	1.11298	0.0410093	1.03252	1.19344	Female
361	180	1.12102	0.0415772	1.03945	1.2026	Male
362	180	1.11316	0.0410073	1.03271	1.19362	Female
363	181	1.1212	0.0415755	1.03963	1.20277	Male
364	181	1.11334	0.0410053	1.03289	1.1938	Female
365	182	1.12138	0.0415739	1.03981	1.20295	Male
366	182	1.11352	0.0410034	1.03307	1.19397	Female
367	183	1.12156	0.0415723	1.03999	1.20313	Male
368	183	1.1137	0.0410016	1.03326	1.19415	Female
369	184	1.12174	0.0415708	1.04018	1.2033	Male
370	184	1.11388	0.0409998	1.03344	1.19432	Female
371	185	1.12192	0.0415694	1.04036	1.20348	Male
372	185	1.11406	0.0409981	1.03362	1.1945	Female
373	186	1.1221	0.0415681	1.04054	1.20365	Male
374	186	1.11424	0.0409965	1.0338	1.19467	Female
375	187	1.12227	0.0415668	1.04072	1.20383	Male
376	187	1.11441	0.040995	1.03398	1.19485	Female
377	188	1.12245	0.0415656	1.0409	1.204	Male
378	188	1.11459	0.0409935	1.03416	1.19502	Female
379	189	1.12263	0.0415645	1.04108	1.20418	Male
380	189	1.11477	0.0409921	1.03434	1.1952	Female
381	190	1.12281	0.0415634	1.04126	1.20435	Male
382	190	1.11495	0.0409908	1.03452	1.19537	Female
383	191	1.12298	0.0415624	1.04144	1.20453	Male
384	191	1.11512	0.0409895	1.0347	1.19555	Female
385	192	1.12316	0.0415614	1.04162	1.2047	Male
386	192	1.1153	0.0409883	1.03488	1.19572	Female
387	193	1.12334	0.0415606	1.04179	1.20488	Male
388	193	1.11548	0.0409872	1.03506	1.19589	Female
389	194	1.12351	0.0415598	1.04197	1.20505	Male
390	194	1.11565	0.0409861	1.03524	1.19607	Female
391	195	1.12369	0.041559	1.04215	1.20523	Male
392	195	1.11583	0.0409851	1.03542	1.19624	Female
393	196	1.12386	0.0415583	1.04232	1.2054	Male
394	196	1.116	0.0409842	1.03559	1.19642	Female
395	197	1.12404	0.0415577	1.0425	1.20557	Male
396	197	1.11618	0.0409833	1.03577	1.19659	Female
397	198	1.12421	0.0415572	1.04268	1.20575	Male
398	198	1.11635	0.0409825	1.03595	1.19676	Female
399	199	1.12439	0.0415567	1.04285	1.20592	Male
400	199	1.11653	0.0409818	1.03612	1.19693	Female
401	200	1.12456	0.0415563	1.04303	1.20609	Male
402	200	1.1167	0.0409811	1.0363	1.19711	Female
403	201	1.12473	0.0415559	1.0432	1.20627	Male
404	201	1.11688	0.0409805	1.03647	1.19728	Female
405	202	1.12491	0.0415556	1.04338	1.20644	Male
406	202	1.11705	0.0409799	1.03665	1.19745	Female
407	203	1.12508	0.0415554	1.04355	1.20661	Male
408	203	1.11722	0.0409794	1.03682	1.19762	Female
409	204	1.12525	0.0415552	1.04372	1.20679	Male
410	204	1.1174	0.040979	1.03699	1.1978	Female
411	205	1.12543	0.0415551	1.04389	1.20696	Male
412	205	1.11757	0.0409787	1.03717	1.19797	Female
413	206	1.1256	0.041555	1.04407	1.20713	Male
414	206	1.11774	0.0409784	1.03734	1.19814	Female
415	207	1.12577	0.041555	1.04424	1.2073	Male
416	207	1.11791	0.0409781	1.03751	1.19831	Female
417	208	1.12594	0.0415551	1.04441	1.20747	Male
418	208	1.11808	0.0409779	1.03768	1.19848	Female
419	209	1.12611	0.0415552	1.04458	1.20765	Male
420	209	1.11825	0.0409778	1.03786	1.19865	Female
421	210	1.12628	0.0415553	1.04475	1.20782	Male
422	210	1.11843	0.0409777	1.03803	1.19882	Female
423	211	1.12645	0.0415556	1.04492	1.20799	Male
424	211	1.1186	0.0409777	1.0382	1.19899	Female
425	212	1.12662	0.0415559	1.04509	1.20816	Male
426	212	1.11877	0.0409778	1.03837	1.19916	Female
427	213	1.12679	0.0415562	1.04526	1.20833	Male
428	213	1.11894	0.0409779	1.03854	1.19933	Female
429	214	1.12696	0.0415566	1.04543	1.2085	Male
430	214	1.11911	0.0409781	1.03871	1.1995	Female
431	215	1.12713	0.041557	1.0456	1.20867	Male
432	215	1.11927	0.0409783	1.03887	1.19967	Female
433	216	1.1273	0.0415576	1.04577	1.20884	Male
434	216	1.11944	0.0409786	1.03904	1.19984	Female
435	217	1.12747	0.0415581	1.04593	1.20901	Male
436	217	1.11961	0.0409789	1.03921	1.20001	Female
437	218	1.12764	0.0415587	1.0461	1.20918	Male
438	218	1.11978	0.0409793	1.03938	1.20018	Female
439	219	1.12781	0.0415594	1.04627	1.20935	Male
440	219	1.11995	0.0409797	1.03954	1.20035	Female
441	220	1.12797	0.0415601	1.04643	1.20951	Male
442	220	1.12011	0.0409802	1.03971	1.20052	Female
443	221	1.12814	0.0415609	1.0466	1.20968	Male
444	221	1.12028	0.0409808	1.03988	1.20069	Female
445	222	1.12831	0.0415617	1.04676	1.20985	Male
446	222	1.12045	0.0409814	1.04004	1.20085	Female
447	223	1.12847	0.0415626	1.04693	1.21002	Male
448	223	1.12061	0.040982	1.04021	1.20102	Female
449	224	1.12864	0.0415635	1.04709	1.21019	Male
450	224	1.12078	0.0409827	1.04037	1.20119	Female
451	225	1.1288	0.0415644	1.04725	1.21035	Male
452	225	1.12094	0.0409835	1.04053	1.20135	Female
453	226	1.12897	0.0415655	1.04742	1.21052	Male
454	226	1.12111	0.0409843	1.0407	1.20152	Female
455	227	1.12913	0.0415665	1.04758	1.21069	Male
456	227	1.12127	0.0409851	1.04086	1.20169	Female
457	228	1.1293	0.0415676	1.04774	1.21085	Male
458	228	1.12144	0.040986	1.04102	1.20185	Female
459	229	1.12946	0.0415688	1.0479	1.21102	Male
460	229	1.1216	0.040987	1.04119	1.20202	Female
461	230	1.12962	0.04157	1.04806	1.21119	Male
462	230	1.12177	0.040988	1.04135	1.20218	Female
463	231	1.12979	0.0415712	1.04822	1.21135	Male
464	231	1.12193	0.040989	1.04151	1.20235	Female
465	232	1.12995	0.0415725	1.04838	1.21152	Male
466	232	1.12209	0.0409901	1.04167	1.20251	Female
467	233	1.13011	0.0415739	1.04854	1.21168	Male
468	233	1.12225	0.0409913	1.04183	1.20268	Female
469	234	1.13027	0.0415752	1.0487	1.21185	Male
470	234	1.12242	0.0409924	1.04199	1.20284	Female
471	235	1.13044	0.0415767	1.04886	1.21201	Male
472	235	1.12258	0.0409937	1.04215	1.20301	Female
473	236	1.1306	0.0415781	1.04902	1.21217	Male
474	236	1.12274	0.0409949	1.04231	1.20317	Female
475	237	1.13076	0.0415796	1.04918	1.21234	Male
476	237	1.1229	0.0409962	1.04246	1.20333	Female
477	238	1.13092	0.0415812	1.04933	1.2125	Male
478	238	1.12306	0.0409976	1.04262	1.2035	Female
479	239	1.13108	0.0415828	1.04949	1.21266	Male
480	239	1.12322	0.040999	1.04278	1.20366	Female
481	240	1.13124	0.0415844	1.04965	1.21283	Male
482	240	1.12338	0.0410004	1.04293	1.20382	Female
483	241	1.1314	0.0415861	1.0498	1.21299	Male
484	241	1.12354	0.0410019	1.04309	1.20398	Female
485	242	1.13155	0.0415878	1.04996	1.21315	Male
486	242	1.1237	0.0410034	1.04325	1.20414	Female
487	243	1.13171	0.0415896	1.05011	1.21331	Male
488	243	1.12385	0.041005	1.0434	1.20431	Female
489	244	1.13187	0.0415913	1.05027	1.21347	Male
490	244	1.12401	0.0410066	1.04356	1.20447	Female
491	245	1.13203	0.0415932	1.05042	1.21363	Male
492	245	1.12417	0.0410082	1.04371	1.20463	Female
493	246	1.13218	0.041595	1.05057	1.21379	Male
494	246	1.12433	0.0410099	1.04386	1.20479	Female
495	247	1.13234	0.0415969	1.05073	1.21395	Male
496	247	1.12448	0.0410116	1.04402	1.20495	Female
497	248	1.1325	0.0415989	1.05088	1.21411	Male
498	248	1.12464	0.0410134	1.04417	1.20511	Female
499	249	1.13265	0.0416008	1.05103	1.21427	Male
500	249	1.12479	0.0410152	1.04432	1.20527	Female
501	250	1.13281	0.0416028	1.05118	1.21443	Male
502	250	1.12495	0.041017	1.04447	1.20542	Female
503	251	1.13296	0.0416049	1.05133	1.21459	Male
504	251	1.1251	0.0410188	1.04462	1.20558	Female
505	252	1.13312	0.0416069	1.05148	1.21475	Male
506	252	1.12526	0.0410207	1.04477	1.20574	Female
507	253	1.13327	0.041609	1.05163	1.21491	Male
508	253	1.12541	0.0410226	1.04492	1.2059	Female
509	254	1.13342	0.0416111	1.05178	1.21506	Male
510	254	1.12556	0.0410246	1.04507	1.20605	Female
511	255	1.13357	0.0416133	1.05193	1.21522	Male
512	255	1.12572	0.0410266	1.04522	1.20621	Female
513	256	1.13373	0.0416155	1.05208	1.21538	Male
514	256	1.12587	0.0410286	1.04537	1.20637	Female
515	257	1.13388	0.0416177	1.05222	1.21553	Male
516	257	1.12602	0.0410307	1.04552	1.20652	Female
517	258	1.13403	0.04162	1.05237	1.21569	Male
518	258	1.12617	0.0410327	1.04567	1.20668	Female
519	259	1.13418	0.0416223	1.05252	1.21584	Male
520	259	1.12632	0.0410349	1.04581	1.20683	Female
521	260	1.13433	0.0416246	1.05266	1.216	Male
522	260	1.12647	0.041037	1.04596	1.20699	Female
523	261	1.13448	0.0416269	1.05281	1.21615	Male
524	261	1.12662	0.0410392	1.0461	1.20714	Female
525	262	1.13463	0.0416293	1.05295	1.21631	Male
526	262	1.12677	0.0410414	1.04625	1.2073	Female
527	263	1.13478	0.0416316	1.0531	1.21646	Male
528	263	1.12692	0.0410436	1.04639	1.20745	Female
529	264	1.13493	0.0416341	1.05324	1.21662	Male
530	264	1.12707	0.0410458	1.04654	1.2076	Female
531	265	1.13508	0.0416365	1.05339	1.21677	Male
532	265	1.12722	0.0410481	1.04668	1.20776	Female
533	266	1.13522	0.041639	1.05353	1.21692	Male
534	266	1.12737	0.0410504	1.04682	1.20791	Female
535	267	1.13537	0.0416414	1.05367	1.21707	Male
536	267	1.12751	0.0410527	1.04697	1.20806	Female
537	268	1.13552	0.0416439	1.05381	1.21722	Male
538	268	1.12766	0.0410551	1.04711	1.20821	Female
539	269	1.13566	0.0416465	1.05395	1.21738	Male
540	269	1.12781	0.0410575	1.04725	1.20836	Female
541	270	1.13581	0.041649	1.05409	1.21753	Male
542	270	1.12795	0.0410599	1.04739	1.20851	Female
543	271	1.13596	0.0416516	1.05423	1.21768	Male
544	271	1.1281	0.0410623	1.04753	1.20866	Female
545	272	1.1361	0.0416542	1.05437	1.21783	Male
546	272	1.12824	0.0410647	1.04767	1.20881	Female
547	273	1.13624	0.0416568	1.05451	1.21798	Male
548	273	1.12839	0.0410672	1.04781	1.20896	Female
549	274	1.13639	0.0416594	1.05465	1.21812	Male
550	274	1.12853	0.0410697	1.04795	1.20911	Female
551	275	1.13653	0.0416621	1.05479	1.21827	Male
552	275	1.12867	0.0410722	1.04809	1.20926	Female
553	276	1.13667	0.0416648	1.05493	1.21842	Male
554	276	1.12881	0.0410747	1.04823	1.2094	Female
555	277	1.13682	0.0416674	1.05506	1.21857	Male
556	277	1.12896	0.0410773	1.04836	1.20955	Female
557	278	1.13696	0.0416701	1.0552	1.21871	Male
558	278	1.1291	0.0410798	1.0485	1.2097	Female
559	279	1.1371	0.0416729	1.05534	1.21886	Male
560	279	1.12924	0.0410824	1.04864	1.20984	Female
561	280	1.13724	0.0416756	1.05547	1.21901	Male
562	280	1.12938	0.041085	1.04877	1.20999	Female
563	281	1.13738	0.0416784	1.05561	1.21915	Male
564	281	1.12952	0.0410876	1.04891	1.21013	Female
565	282	1.13752	0.0416811	1.05574	1.2193	Male
566	282	1.12966	0.0410902	1.04904	1.21028	Female
567	283	1.13766	0.0416839	1.05587	1.21944	Male
568	283	1.1298	0.0410929	1.04917	1.21042	Female
569	284	1.1378	0.0416867	1.05601	1.21959	Male
570	284	1.12994	0.0410955	1.04931	1.21057	Female
571	285	1.13793	0.0416895	1.05614	1.21973	Male
572	285	1.13008	0.0410982	1.04944	1.21071	Female
573	286	1.13807	0.0416923	1.05627	1.21987	Male
574	286	1.13021	0.0411009	1.04957	1.21085	Female
575	287	1.13821	0.0416951	1.0564	1.22001	Male
576	287	1.13035	0.0411036	1.0497	1.211	Female
577	288	1.13834	0.041698	1.05653	1.22016	Male
578	288	1.13049	0.0411063	1.04983	1.21114	Female
579	289	1.13848	0.0417008	1.05666	1.2203	Male
580	289	1.13062	0.041109	1.04997	1.21128	Female
581	290	1.13862	0.0417037	1.05679	1.22044	Male
582	290	1.13076	0.0411117	1.0501	1.21142	Female
583	291	1.13875	0.0417066	1.05692	1.22058	Male
584	291	1.13089	0.0411145	1.05022	1.21156	Female
585	292	1.13888	0.0417094	1.05705	1.22072	Male
586	292	1.13103	0.0411172	1.05035	1.2117	Female
587	293	1.13902	0.0417123	1.05718	1.22086	Male
588	293	1.13116	0.04112	1.05048	1.21184	Female
589	294	1.13915	0.0417152	1.05731	1.221	Male
590	294	1.13129	0.0411227	1.05061	1.21198	Female
591	295	1.13928	0.0417181	1.05743	1.22114	Male
592	295	1.13143	0.0411255	1.05074	1.21211	Female
593	296	1.13942	0.041721	1.05756	1.22127	Male
594	296	1.13156	0.0411283	1.05086	1.21225	Female
595	297	1.13955	0.0417239	1.05768	1.22141	Male
596	297	1.13169	0.0411311	1.05099	1.21239	Female
597	298	1.13968	0.0417268	1.05781	1.22155	Male
598	298	1.13182	0.0411339	1.05111	1.21253	Female
599	299	1.13981	0.0417298	1.05793	1.22168	Male
600	299	1.13195	0.0411367	1.05124	1.21266	Female
601	300	1.13994	0.0417327	1.05806	1.22182	Male
602	300	1.13208	0.0411395	1.05136	1.2128	Female
603	301	1.14007	0.0417356	1.05818	1.22195	Male
604	301	1.13221	0.0411423	1.05149	1.21293	Female
605	302	1.1402	0.0417386	1.05831	1.22209	Male
606	302	1.13234	0.0411451	1.05161	1.21307	Female
607	303	1.14033	0.0417415	1.05843	1.22222	Male
608	303	1.13247	0.041148	1.05173	1.2132	Female
609	304	1.14045	0.0417444	1.05855	1.22236	Male
610	304	1.13259	0.0411508	1.05186	1.21333	Female
611	305	1.14058	0.0417474	1.05867	1.22249	Male
612	305	1.13272	0.0411536	1.05198	1.21347	Female
613	306	1.14071	0.0417503	1.05879	1.22262	Male
614	306	1.13285	0.0411565	1.0521	1.2136	Female
615	307	1.14083	0.0417533	1.05891	1.22275	Male
616	307	1.13297	0.0411593	1.05222	1.21373	Female
617	308	1.14096	0.0417562	1.05903	1.22288	Male
618	308	1.1331	0.0411621	1.05234	1.21386	Female
619	309	1.14108	0.0417592	1.05915	1.22302	Male
620	309	1.13322	0.041165	1.05246	1.21399	Female
621	310	1.14121	0.0417621	1.05927	1.22315	Male
622	310	1.13335	0.0411678	1.05258	1.21412	Female
623	311	1.14133	0.0417651	1.05939	1.22327	Male
624	311	1.13347	0.0411707	1.05269	1.21425	Female
625	312	1.14145	0.041768	1.0595	1.2234	Male
626	312	1.1336	0.0411735	1.05281	1.21438	Female
627	313	1.14158	0.0417709	1.05962	1.22353	Male
628	313	1.13372	0.0411763	1.05293	1.21451	Female
629	314	1.1417	0.0417739	1.05974	1.22366	Male
630	314	1.13384	0.0411792	1.05305	1.21463	Female
631	315	1.14182	0.0417768	1.05985	1.22379	Male
632	315	1.13396	0.041182	1.05316	1.21476	Female
633	316	1.14194	0.0417797	1.05997	1.22391	Male
634	316	1.13408	0.0411848	1.05328	1.21489	Female
635	317	1.14206	0.0417827	1.06008	1.22404	Male
636	317	1.1342	0.0411877	1.05339	1.21501	Female
637	318	1.14218	0.0417856	1.0602	1.22417	Male
638	318	1.13432	0.0411905	1.05351	1.21514	Female
639	319	1.1423	0.0417885	1.06031	1.22429	Male
640	319	1.13444	0.0411933	1.05362	1.21526	Female
641	320	1.14242	0.0417914	1.06042	1.22441	Male
642	320	1.13456	0.0411961	1.05373	1.21539	Female
643	321	1.14254	0.0417944	1.06054	1.22454	Male
644	321	1.13468	0.0411989	1.05385	1.21551	Female
645	322	1.14265	0.0417973	1.06065	1.22466	Male
646	322	1.1348	0.0412018	1.05396	1.21563	Female
647	323	1.14277	0.0418002	1.06076	1.22478	Male
648	323	1.13491	0.0412046	1.05407	1.21576	Female
649	324	1.14289	0.041803	1.06087	1.22491	Male
650	324	1.13503	0.0412074	1.05418	1.21588	Female
651	325	1.143	0.0418059	1.06098	1.22503	Male
652	325	1.13515	0.0412102	1.05429	1.216	Female
653	326	1.14312	0.0418088	1.06109	1.22515	Male
654	326	1.13526	0.0412129	1.0544	1.21612	Female
655	327	1.14323	0.0418117	1.0612	1.22527	Male
656	327	1.13538	0.0412157	1.05451	1.21624	Female
657	328	1.14335	0.0418145	1.06131	1.22539	Male
658	328	1.13549	0.0412185	1.05462	1.21636	Female
659	329	1.14346	0.0418174	1.06141	1.22551	Male
660	329	1.1356	0.0412213	1.05473	1.21648	Female
661	330	1.14357	0.0418202	1.06152	1.22563	Male
662	330	1.13572	0.041224	1.05483	1.2166	Female
663	331	1.14369	0.0418231	1.06163	1.22574	Male
664	331	1.13583	0.0412268	1.05494	1.21672	Female
665	332	1.1438	0.0418259	1.06174	1.22586	Male
666	332	1.13594	0.0412295	1.05505	1.21683	Female
667	333	1.14391	0.0418287	1.06184	1.22598	Male
668	333	1.13605	0.0412322	1.05515	1.21695	Female
669	334	1.14402	0.0418315	1.06195	1.22609	Male
670	334	1.13616	0.041235	1.05526	1.21706	Female
671	335	1.14413	0.0418343	1.06205	1.22621	Male
672	335	1.13627	0.0412377	1.05536	1.21718	Female
673	336	1.14424	0.0418371	1.06215	1.22632	Male
674	336	1.13638	0.0412404	1.05547	1.21729	Female
675	337	1.14435	0.0418399	1.06226	1.22644	Male
676	337	1.13649	0.0412431	1.05557	1.21741	Female
677	338	1.14446	0.0418426	1.06236	1.22655	Male
678	338	1.1366	0.0412458	1.05567	1.21752	Female
679	339	1.14456	0.0418454	1.06246	1.22666	Male
680	339	1.1367	0.0412484	1.05577	1.21763	Female
681	340	1.14467	0.0418481	1.06256	1.22678	Male
682	340	1.13681	0.0412511	1.05588	1.21775	Female
683	341	1.14478	0.0418508	1.06266	1.22689	Male
684	341	1.13692	0.0412537	1.05598	1.21786	Female
685	342	1.14488	0.0418535	1.06277	1.227	Male
686	342	1.13702	0.0412564	1.05608	1.21797	Female
687	343	1.14499	0.0418562	1.06287	1.22711	Male
688	343	1.13713	0.041259	1.05618	1.21808	Female
689	344	1.14509	0.0418589	1.06296	1.22722	Male
690	344	1.13723	0.0412616	1.05628	1.21819	Female
691	345	1.1452	0.0418616	1.06306	1.22733	Male
692	345	1.13734	0.0412642	1.05638	1.2183	Female
693	346	1.1453	0.0418642	1.06316	1.22744	Male
694	346	1.13744	0.0412668	1.05647	1.21841	Female
695	347	1.1454	0.0418669	1.06326	1.22755	Male
696	347	1.13754	0.0412693	1.05657	1.21851	Female
697	348	1.1455	0.0418695	1.06336	1.22765	Male
698	348	1.13765	0.0412719	1.05667	1.21862	Female
699	349	1.14561	0.0418721	1.06345	1.22776	Male
700	349	1.13775	0.0412744	1.05677	1.21873	Female
701	350	1.14571	0.0418747	1.06355	1.22787	Male
702	350	1.13785	0.0412769	1.05686	1.21883	Female
703	351	1.14581	0.0418773	1.06364	1.22797	Male
704	351	1.13795	0.0412794	1.05696	1.21894	Female
705	352	1.14591	0.0418798	1.06374	1.22808	Male
706	352	1.13805	0.0412819	1.05705	1.21904	Female
707	353	1.14601	0.0418824	1.06383	1.22818	Male
708	353	1.13815	0.0412844	1.05715	1.21915	Female
709	354	1.1461	0.0418849	1.06393	1.22828	Male
710	354	1.13825	0.0412869	1.05724	1.21925	Female
711	355	1.1462	0.0418874	1.06402	1.22839	Male
712	355	1.13834	0.0412893	1.05733	1.21935	Female
713	356	1.1463	0.0418899	1.06411	1.22849	Male
714	356	1.13844	0.0412917	1.05743	1.21946	Female
715	357	1.1464	0.0418923	1.0642	1.22859	Male
716	357	1.13854	0.0412942	1.05752	1.21956	Female
717	358	1.14649	0.0418948	1.06429	1.22869	Male
718	358	1.13863	0.0412965	1.05761	1.21966	Female
719	359	1.14659	0.0418972	1.06439	1.22879	Male
720	359	1.13873	0.0412989	1.0577	1.21976	Female
721	360	1.14668	0.0418996	1.06448	1.22889	Male
722	360	1.13882	0.0413013	1.05779	1.21986	Female
723	361	1.14678	0.041902	1.06456	1.22899	Male
724	361	1.13892	0.0413036	1.05788	1.21996	Female
725	362	1.14687	0.0419044	1.06465	1.22909	Male
726	362	1.13901	0.0413059	1.05797	1.22005	Female
727	363	1.14696	0.0419068	1.06474	1.22919	Male
728	363	1.13911	0.0413082	1.05806	1.22015	Female
729	364	1.14706	0.0419091	1.06483	1.22928	Male
730	364	1.1392	0.0413105	1.05815	1.22025	Female
731	365	1.14715	0.0419114	1.06492	1.22938	Male
732	365	1.13929	0.0413128	1.05823	1.22035	Female
733	366	1.14724	0.0419137	1.065	1.22947	Male
734	366	1.13938	0.041315	1.05832	1.22044	Female
735	367	1.14733	0.041916	1.06509	1.22957	Male
736	367	1.13947	0.0413173	1.05841	1.22054	Female
737	368	1.14742	0.0419183	1.06518	1.22966	Male
738	368	1.13956	0.0413195	1.05849	1.22063	Female
739	369	1.14751	0.0419205	1.06526	1.22976	Male
740	369	1.13965	0.0413217	1.05858	1.22072	Female
741	370	1.1476	0.0419228	1.06534	1.22985	Male
742	370	1.13974	0.0413238	1.05866	1.22082	Female
743	371	1.14769	0.041925	1.06543	1.22994	Male
744	371	1.13983	0.041326	1.05874	1.22091	Female
745	372	1.14777	0.0419271	1.06551	1.23003	Male
746	372	1.13991	0.0413281	1.05883	1.221	Female
747	373	1.14786	0.0419293	1.06559	1.23013	Male
748	373	1.14	0.0413302	1.05891	1.22109	Female
749	374	1.14795	0.0419314	1.06568	1.23022	Male
750	374	1.14009	0.0413323	1.05899	1.22118	Female
751	375	1.14803	0.0419335	1.06576	1.23031	Male
752	375	1.14017	0.0413344	1.05907	1.22127	Female
753	376	1.14812	0.0419356	1.06584	1.23039	Male
754	376	1.14026	0.0413364	1.05915	1.22136	Female
755	377	1.1482	0.0419377	1.06592	1.23048	Male
756	377	1.14034	0.0413385	1.05924	1.22145	Female
757	378	1.14828	0.0419398	1.066	1.23057	Male
758	378	1.14043	0.0413405	1.05931	1.22154	Female
759	379	1.14837	0.0419418	1.06608	1.23066	Male
760	379	1.14051	0.0413425	1.05939	1.22162	Female
761	380	1.14845	0.0419438	1.06616	1.23074	Male
762	380	1.14059	0.0413444	1.05947	1.22171	Female
763	381	1.14853	0.0419458	1.06623	1.23083	Male
764	381	1.14067	0.0413464	1.05955	1.22179	Female
765	382	1.14861	0.0419478	1.06631	1.23091	Male
766	382	1.14075	0.0413483	1.05963	1.22188	Female
767	383	1.14869	0.0419497	1.06639	1.231	Male
768	383	1.14083	0.0413502	1.0597	1.22196	Female
769	384	1.14877	0.0419516	1.06646	1.23108	Male
770	384	1.14091	0.0413521	1.05978	1.22205	Female
771	385	1.14885	0.0419535	1.06654	1.23117	Male
772	385	1.14099	0.041354	1.05986	1.22213	Female
773	386	1.14893	0.0419554	1.06661	1.23125	Male
774	386	1.14107	0.0413558	1.05993	1.22221	Female
775	387	1.14901	0.0419573	1.06669	1.23133	Male
776	387	1.14115	0.0413576	1.06001	1.22229	Female
777	388	1.14909	0.0419591	1.06676	1.23141	Male
778	388	1.14123	0.0413595	1.06008	1.22238	Female
779	389	1.14916	0.0419609	1.06684	1.23149	Male
780	389	1.1413	0.0413612	1.06015	1.22246	Female
781	390	1.14924	0.0419627	1.06691	1.23157	Male
782	390	1.14138	0.041363	1.06023	1.22254	Female
783	391	1.14932	0.0419645	1.06698	1.23165	Male
784	391	1.14146	0.0413647	1.0603	1.22261	Female
785	392	1.14939	0.0419662	1.06705	1.23173	Male
786	392	1.14153	0.0413665	1.06037	1.22269	Female
787	393	1.14946	0.041968	1.06712	1.23181	Male
788	393	1.14161	0.0413682	1.06044	1.22277	Female
789	394	1.14954	0.0419697	1.06719	1.23188	Male
790	394	1.14168	0.0413698	1.06051	1.22285	Female
791	395	1.14961	0.0419714	1.06726	1.23196	Male
792	395	1.14175	0.0413715	1.06058	1.22292	Female
793	396	1.14968	0.041973	1.06733	1.23204	Male
794	396	1.14183	0.0413731	1.06065	1.223	Female
795	397	1.14976	0.0419747	1.0674	1.23211	Male
796	397	1.1419	0.0413747	1.06072	1.22307	Female
797	398	1.14983	0.0419763	1.06747	1.23219	Male
798	398	1.14197	0.0413763	1.06079	1.22315	Female
799	399	1.1499	0.0419779	1.06754	1.23226	Male
800	399	1.14204	0.0413779	1.06085	1.22322	Female
801	400	1.14997	0.0419795	1.0676	1.23233	Male
802	400	1.14211	0.0413795	1.06092	1.2233	Female
803	401	1.15004	0.041981	1.06767	1.2324	Male
804	401	1.14218	0.041381	1.06099	1.22337	Female
805	402	1.15011	0.0419826	1.06774	1.23248	Male
806	402	1.14225	0.0413825	1.06105	1.22344	Female
807	403	1.15017	0.0419841	1.0678	1.23255	Male
808	403	1.14232	0.041384	1.06112	1.22351	Female
809	404	1.15024	0.0419856	1.06787	1.23262	Male
810	404	1.14238	0.0413855	1.06118	1.22358	Female
811	405	1.15031	0.0419871	1.06793	1.23269	Male
812	405	1.14245	0.041387	1.06125	1.22365	Female
813	406	1.15038	0.0419885	1.06799	1.23276	Male
814	406	1.14252	0.0413884	1.06131	1.22372	Female
815	407	1.15044	0.04199	1.06806	1.23283	Male
816	407	1.14258	0.0413898	1.06138	1.22379	Female
817	408	1.15051	0.0419914	1.06812	1.23289	Male
818	408	1.14265	0.0413912	1.06144	1.22386	Female
819	409	1.15057	0.0419928	1.06818	1.23296	Male
820	409	1.14271	0.0413926	1.0615	1.22393	Female
821	410	1.15064	0.0419942	1.06824	1.23303	Male
822	410	1.14278	0.0413939	1.06156	1.22399	Female
823	411	1.1507	0.0419955	1.0683	1.23309	Male
824	411	1.14284	0.0413953	1.06162	1.22406	Female
825	412	1.15076	0.0419969	1.06836	1.23316	Male
826	412	1.1429	0.0413966	1.06168	1.22412	Female
827	413	1.15082	0.0419982	1.06842	1.23322	Male
828	413	1.14297	0.0413979	1.06174	1.22419	Female
829	414	1.15089	0.0419995	1.06848	1.23329	Male
830	414	1.14303	0.0413992	1.0618	1.22425	Female
831	415	1.15095	0.0420007	1.06854	1.23335	Male
832	415	1.14309	0.0414005	1.06186	1.22432	Female
833	416	1.15101	0.042002	1.0686	1.23342	Male
834	416	1.14315	0.0414017	1.06192	1.22438	Female
835	417	1.15107	0.0420033	1.06866	1.23348	Male
836	417	1.14321	0.041403	1.06198	1.22444	Female
837	418	1.15113	0.0420045	1.06871	1.23354	Male
838	418	1.14327	0.0414042	1.06203	1.2245	Female
839	419	1.15119	0.0420057	1.06877	1.2336	Male
840	419	1.14333	0.0414054	1.06209	1.22456	Female
841	420	1.15124	0.0420069	1.06883	1.23366	Male
842	420	1.14338	0.0414066	1.06214	1.22462	Female
843	421	1.1513	0.0420081	1.06888	1.23372	Male
844	421	1.14344	0.0414077	1.0622	1.22468	Female
845	422	1.15136	0.0420092	1.06894	1.23378	Male
846	422	1.1435	0.0414089	1.06225	1.22474	Female
847	423	1.15141	0.0420103	1.06899	1.23384	Male
848	423	1.14356	0.04141	1.06231	1.2248	Female
849	424	1.15147	0.0420115	1.06904	1.2339	Male
850	424	1.14361	0.0414111	1.06236	1.22486	Female
851	425	1.15153	0.0420126	1.0691	1.23395	Male
852	425	1.14367	0.0414122	1.06242	1.22492	Female
853	426	1.15158	0.0420137	1.06915	1.23401	Male
854	426	1.14372	0.0414133	1.06247	1.22498	Female
855	427	1.15163	0.0420147	1.0692	1.23407	Male
856	427	1.14378	0.0414144	1.06252	1.22503	Female
857	428	1.15169	0.0420158	1.06925	1.23412	Male
858	428	1.14383	0.0414154	1.06257	1.22509	Female
859	429	1.15174	0.0420168	1.0693	1.23418	Male
860	429	1.14388	0.0414165	1.06262	1.22514	Female
861	430	1.15179	0.0420179	1.06935	1.23423	Male
862	430	1.14393	0.0414175	1.06267	1.2252	Female
863	431	1.15185	0.0420189	1.0694	1.23429	Male
864	431	1.14399	0.0414185	1.06272	1.22525	Female
865	432	1.1519	0.0420199	1.06945	1.23434	Male
866	432	1.14404	0.0414195	1.06277	1.2253	Female
867	433	1.15195	0.0420208	1.0695	1.23439	Male
868	433	1.14409	0.0414205	1.06282	1.22536	Female
869	434	1.152	0.0420218	1.06955	1.23445	Male
870	434	1.14414	0.0414215	1.06287	1.22541	Female
871	435	1.15205	0.0420228	1.0696	1.2345	Male
872	435	1.14419	0.0414224	1.06292	1.22546	Female
873	436	1.1521	0.0420237	1.06965	1.23455	Male
874	436	1.14424	0.0414234	1.06297	1.22551	Female
875	437	1.15215	0.0420246	1.06969	1.2346	Male
876	437	1.14429	0.0414243	1.06301	1.22556	Female
877	438	1.15219	0.0420256	1.06974	1.23465	Male
878	438	1.14434	0.0414252	1.06306	1.22561	Female
879	439	1.15224	0.0420265	1.06979	1.2347	Male
880	439	1.14438	0.0414261	1.0631	1.22566	Female
881	440	1.15229	0.0420273	1.06983	1.23475	Male
882	440	1.14443	0.041427	1.06315	1.22571	Female
883	441	1.15234	0.0420282	1.06988	1.2348	Male
884	441	1.14448	0.0414279	1.06319	1.22576	Female
885	442	1.15238	0.0420291	1.06992	1.23484	Male
886	442	1.14452	0.0414288	1.06324	1.22581	Female
887	443	1.15243	0.0420299	1.06996	1.23489	Male
888	443	1.14457	0.0414297	1.06328	1.22585	Female
889	444	1.15247	0.0420308	1.07001	1.23494	Male
890	444	1.14461	0.0414305	1.06333	1.2259	Female
891	445	1.15252	0.0420316	1.07005	1.23498	Male
892	445	1.14466	0.0414314	1.06337	1.22595	Female
893	446	1.15256	0.0420324	1.07009	1.23503	Male
894	446	1.1447	0.0414322	1.06341	1.22599	Female
895	447	1.1526	0.0420333	1.07013	1.23507	Male
896	447	1.14474	0.041433	1.06345	1.22604	Female
897	448	1.15265	0.0420341	1.07017	1.23512	Male
898	448	1.14479	0.0414338	1.06349	1.22608	Female
899	449	1.15269	0.0420349	1.07022	1.23516	Male
900	449	1.14483	0.0414346	1.06353	1.22613	Female
901	450	1.15273	0.0420356	1.07026	1.2352	Male
902	450	1.14487	0.0414354	1.06357	1.22617	Female
903	451	1.15277	0.0420364	1.0703	1.23525	Male
904	451	1.14491	0.0414362	1.06361	1.22621	Female
905	452	1.15281	0.0420372	1.07034	1.23529	Male
906	452	1.14495	0.041437	1.06365	1.22625	Female
907	453	1.15285	0.0420379	1.07037	1.23533	Male
908	453	1.14499	0.0414378	1.06369	1.2263	Female
909	454	1.15289	0.0420387	1.07041	1.23537	Male
910	454	1.14503	0.0414386	1.06373	1.22634	Female
911	455	1.15293	0.0420394	1.07045	1.23541	Male
912	455	1.14507	0.0414393	1.06377	1.22638	Female
913	456	1.15297	0.0420402	1.07049	1.23545	Male
914	456	1.14511	0.0414401	1.06381	1.22642	Female
915	457	1.15301	0.0420409	1.07052	1.23549	Male
916	457	1.14515	0.0414408	1.06384	1.22646	Female
917	458	1.15305	0.0420416	1.07056	1.23553	Male
918	458	1.14519	0.0414416	1.06388	1.2265	Female
919	459	1.15308	0.0420424	1.0706	1.23557	Male
920	459	1.14523	0.0414423	1.06392	1.22654	Female
921	460	1.15312	0.0420431	1.07063	1.23561	Male
922	460	1.14526	0.0414431	1.06395	1.22658	Female
923	461	1.15316	0.0420438	1.07067	1.23565	Male
924	461	1.1453	0.0414438	1.06399	1.22661	Female
925	462	1.15319	0.0420445	1.0707	1.23569	Male
926	462	1.14534	0.0414445	1.06402	1.22665	Female
927	463	1.15323	0.0420452	1.07074	1.23572	Male
928	463	1.14537	0.0414453	1.06405	1.22669	Female
929	464	1.15326	0.0420459	1.07077	1.23576	Male
930	464	1.14541	0.041446	1.06409	1.22672	Female
931	465	1.1533	0.0420466	1.0708	1.2358	Male
932	465	1.14544	0.0414467	1.06412	1.22676	Female
933	466	1.15333	0.0420472	1.07084	1.23583	Male
934	466	1.14547	0.0414474	1.06415	1.2268	Female
935	467	1.15337	0.0420479	1.07087	1.23587	Male
936	467	1.14551	0.0414481	1.06419	1.22683	Female
937	468	1.1534	0.0420486	1.0709	1.2359	Male
938	468	1.14554	0.0414488	1.06422	1.22686	Female
939	469	1.15343	0.0420493	1.07093	1.23593	Male
940	469	1.14557	0.0414495	1.06425	1.2269	Female
941	470	1.15347	0.0420499	1.07096	1.23597	Male
942	470	1.14561	0.0414502	1.06428	1.22693	Female
943	471	1.1535	0.0420506	1.07099	1.236	Male
944	471	1.14564	0.0414509	1.06431	1.22697	Female
945	472	1.15353	0.0420513	1.07102	1.23603	Male
946	472	1.14567	0.0414516	1.06434	1.227	Female
947	473	1.15356	0.042052	1.07105	1.23607	Male
948	473	1.1457	0.0414524	1.06437	1.22703	Female
949	474	1.15359	0.0420526	1.07108	1.2361	Male
950	474	1.14573	0.0414531	1.0644	1.22706	Female
951	475	1.15362	0.0420533	1.07111	1.23613	Male
952	475	1.14576	0.0414538	1.06443	1.22709	Female
953	476	1.15365	0.042054	1.07114	1.23616	Male
954	476	1.14579	0.0414545	1.06446	1.22712	Female
955	477	1.15368	0.0420546	1.07117	1.23619	Male
956	477	1.14582	0.0414552	1.06448	1.22716	Female
957	478	1.15371	0.0420553	1.07119	1.23622	Male
958	478	1.14585	0.0414559	1.06451	1.22719	Female
959	479	1.15374	0.042056	1.07122	1.23625	Male
960	479	1.14588	0.0414566	1.06454	1.22722	Female
961	480	1.15376	0.0420566	1.07125	1.23628	Male
962	480	1.1459	0.0414573	1.06457	1.22724	Female
963	481	1.15379	0.0420573	1.07127	1.23631	Male
964	481	1.14593	0.041458	1.06459	1.22727	Female
965	482	1.15382	0.042058	1.0713	1.23634	Male
966	482	1.14596	0.0414587	1.06462	1.2273	Female
967	483	1.15384	0.0420587	1.07132	1.23636	Male
968	483	1.14599	0.0414594	1.06464	1.22733	Female
969	484	1.15387	0.0420593	1.07135	1.23639	Male
970	484	1.14601	0.0414602	1.06467	1.22736	Female
971	485	1.1539	0.04206	1.07137	1.23642	Male
972	485	1.14604	0.0414609	1.06469	1.22738	Female
973	486	1.15392	0.0420607	1.0714	1.23645	Male
974	486	1.14606	0.0414616	1.06471	1.22741	Female
975	487	1.15395	0.0420614	1.07142	1.23647	Male
976	487	1.14609	0.0414624	1.06474	1.22744	Female
977	488	1.15397	0.0420621	1.07144	1.2365	Male
978	488	1.14611	0.0414631	1.06476	1.22746	Female
979	489	1.154	0.0420628	1.07147	1.23652	Male
980	489	1.14614	0.0414638	1.06478	1.22749	Female
981	490	1.15402	0.0420635	1.07149	1.23655	Male
982	490	1.14616	0.0414646	1.06481	1.22751	Female
983	491	1.15404	0.0420642	1.07151	1.23657	Male
984	491	1.14618	0.0414653	1.06483	1.22754	Female
985	492	1.15407	0.0420649	1.07153	1.2366	Male
986	492	1.14621	0.0414661	1.06485	1.22756	Female
987	493	1.15409	0.0420656	1.07155	1.23662	Male
988	493	1.14623	0.0414669	1.06487	1.22759	Female
989	494	1.15411	0.0420663	1.07158	1.23664	Male
990	494	1.14625	0.0414676	1.06489	1.22761	Female
991	495	1.15413	0.0420671	1.0716	1.23667	Male
992	495	1.14627	0.0414684	1.06491	1.22763	Female
993	496	1.15415	0.0420678	1.07162	1.23669	Male
994	496	1.14629	0.0414692	1.06493	1.22766	Female
995	497	1.15417	0.0420685	1.07163	1.23671	Male
996	497	1.14632	0.04147	1.06495	1.22768	Female
997	498	1.15419	0.0420693	1.07165	1.23674	Male
998	498	1.14634	0.0414708	1.06497	1.2277	Female
999	499	1.15421	0.04207	1.07167	1.23676	Male
1000	499	1.14636	0.0414716	1.06499	1.22772	Female
1001	500	1.15423	0.0420708	1.07169	1.23678	Male
1002	500	1.14638	0.0414724	1.06501	1.22775	Female
1003	501	1.15425	0.0420716	1.07171	1.2368	Male
1004	501	1.1464	0.0414733	1.06502	1.22777	Female
1005	502	1.15427	0.0420724	1.07173	1.23682	Male
1006	502	1.14641	0.0414741	1.06504	1.22779	Female
1007	503	1.15429	0.0420732	1.07174	1.23684	Male
1008	503	1.14643	0.0414749	1.06506	1.22781	Female
1009	504	1.15431	0.042074	1.07176	1.23686	Male
1010	504	1.14645	0.0414758	1.06508	1.22783	Female
1011	505	1.15433	0.0420748	1.07178	1.23688	Male
1012	505	1.14647	0.0414767	1.06509	1.22785	Female
1013	506	1.15435	0.0420756	1.07179	1.2369	Male
1014	506	1.14649	0.0414775	1.06511	1.22787	Female
1015	507	1.15436	0.0420764	1.07181	1.23692	Male
1016	507	1.1465	0.0414784	1.06512	1.22789	Female
1017	508	1.15438	0.0420772	1.07182	1.23694	Male
1018	508	1.14652	0.0414793	1.06514	1.2279	Female
1019	509	1.1544	0.0420781	1.07184	1.23695	Male
1020	509	1.14654	0.0414802	1.06515	1.22792	Female
1021	510	1.15441	0.042079	1.07185	1.23697	Male
1022	510	1.14655	0.0414812	1.06517	1.22794	Female
1023	511	1.15443	0.0420798	1.07187	1.23699	Male
1024	511	1.14657	0.0414821	1.06518	1.22796	Female
1025	512	1.15444	0.0420807	1.07188	1.23701	Male
1026	512	1.14659	0.041483	1.0652	1.22798	Female
1027	513	1.15446	0.0420816	1.0719	1.23702	Male
1028	513	1.1466	0.041484	1.06521	1.22799	Female
1029	514	1.15447	0.0420825	1.07191	1.23704	Male
1030	514	1.14662	0.041485	1.06522	1.22801	Female
1031	515	1.15449	0.0420834	1.07192	1.23706	Male
1032	515	1.14663	0.041486	1.06523	1.22803	Female
1033	516	1.1545	0.0420843	1.07193	1.23707	Male
1034	516	1.14664	0.041487	1.06525	1.22804	Female
1035	517	1.15452	0.0420853	1.07195	1.23709	Male
1036	517	1.14666	0.041488	1.06526	1.22806	Female
1037	518	1.15453	0.0420862	1.07196	1.2371	Male
1038	518	1.14667	0.041489	1.06527	1.22807	Female
1039	519	1.15454	0.0420872	1.07197	1.23712	Male
1040	519	1.14669	0.04149	1.06528	1.22809	Female
1041	520	1.15456	0.0420882	1.07198	1.23713	Male
1042	520	1.1467	0.0414911	1.06529	1.2281	Female
1043	521	1.15457	0.0420892	1.07199	1.23715	Male
1044	521	1.14671	0.0414922	1.0653	1.22812	Female
1045	522	1.15458	0.0420902	1.072	1.23716	Male
1046	522	1.14672	0.0414932	1.06531	1.22813	Female
1047	523	1.15459	0.0420912	1.07201	1.23718	Male
1048	523	1.14673	0.0414943	1.06532	1.22815	Female
1049	524	1.15461	0.0420923	1.07202	1.23719	Male
1050	524	1.14675	0.0414955	1.06533	1.22816	Female
1051	525	1.15462	0.0420933	1.07203	1.2372	Male
1052	525	1.14676	0.0414966	1.06534	1.22817	Female
1053	526	1.15463	0.0420944	1.07204	1.23722	Male
1054	526	1.14677	0.0414977	1.06535	1.22819	Female
1055	527	1.15464	0.0420955	1.07205	1.23723	Male
1056	527	1.14678	0.0414989	1.06536	1.2282	Female
1057	528	1.15465	0.0420966	1.07205	1.23724	Male
1058	528	1.14679	0.0415001	1.06537	1.22821	Female
1059	529	1.15466	0.0420977	1.07206	1.23726	Male
1060	529	1.1468	0.0415013	1.06537	1.22823	Female
1061	530	1.15467	0.0420988	1.07207	1.23727	Male
1062	530	1.14681	0.0415025	1.06538	1.22824	Female
1063	531	1.15468	0.0421	1.07208	1.23728	Male
1064	531	1.14682	0.0415037	1.06539	1.22825	Female
1065	532	1.15469	0.0421012	1.07208	1.23729	Male
1066	532	1.14683	0.041505	1.0654	1.22826	Female
1067	533	1.1547	0.0421023	1.07209	1.2373	Male
1068	533	1.14684	0.0415062	1.0654	1.22827	Female
1069	534	1.15471	0.0421035	1.0721	1.23731	Male
1070	534	1.14685	0.0415075	1.06541	1.22828	Female
1071	535	1.15471	0.0421048	1.0721	1.23732	Male
1072	535	1.14685	0.0415088	1.06541	1.2283	Female
1073	536	1.15472	0.042106	1.07211	1.23733	Male
1074	536	1.14686	0.0415101	1.06542	1.22831	Female
1075	537	1.15473	0.0421073	1.07211	1.23734	Male
1076	537	1.14687	0.0415115	1.06542	1.22832	Female
1077	538	1.15474	0.0421085	1.07212	1.23735	Male
1078	538	1.14688	0.0415128	1.06543	1.22833	Female
1079	539	1.15474	0.0421098	1.07212	1.23736	Male
1080	539	1.14689	0.0415142	1.06543	1.22834	Female
1081	540	1.15475	0.0421111	1.07213	1.23737	Male
1082	540	1.14689	0.0415156	1.06544	1.22835	Female
1083	541	1.15476	0.0421125	1.07213	1.23738	Male
1084	541	1.1469	0.041517	1.06544	1.22836	Female
1085	542	1.15476	0.0421138	1.07214	1.23739	Male
1086	542	1.14691	0.0415184	1.06545	1.22837	Female
1087	543	1.15477	0.0421152	1.07214	1.2374	Male
1088	543	1.14691	0.0415199	1.06545	1.22837	Female
1089	544	1.15478	0.0421166	1.07214	1.23741	Male
1090	544	1.14692	0.0415214	1.06545	1.22838	Female
1091	545	1.15478	0.042118	1.07215	1.23742	Male
1092	545	1.14692	0.0415229	1.06546	1.22839	Female
1093	546	1.15479	0.0421194	1.07215	1.23743	Male
1094	546	1.14693	0.0415244	1.06546	1.2284	Female
1095	547	1.15479	0.0421208	1.07215	1.23743	Male
1096	547	1.14693	0.0415259	1.06546	1.22841	Female
1097	548	1.1548	0.0421223	1.07215	1.23744	Male
1098	548	1.14694	0.0415275	1.06546	1.22842	Female
1099	549	1.1548	0.0421238	1.07216	1.23745	Male
1100	549	1.14694	0.0415291	1.06546	1.22842	Female
1101	550	1.15481	0.0421253	1.07216	1.23746	Male
1102	550	1.14695	0.0415307	1.06546	1.22843	Female
1103	551	1.15481	0.0421268	1.07216	1.23746	Male
1104	551	1.14695	0.0415323	1.06547	1.22844	Female
1105	552	1.15482	0.0421284	1.07216	1.23747	Male
1106	552	1.14696	0.0415339	1.06547	1.22845	Female
1107	553	1.15482	0.0421299	1.07216	1.23748	Male
1108	553	1.14696	0.0415356	1.06547	1.22845	Female
1109	554	1.15482	0.0421315	1.07216	1.23749	Male
1110	554	1.14696	0.0415373	1.06547	1.22846	Female
1111	555	1.15483	0.0421331	1.07216	1.23749	Male
1112	555	1.14697	0.041539	1.06547	1.22847	Female
1113	556	1.15483	0.0421348	1.07216	1.2375	Male
1114	556	1.14697	0.0415407	1.06547	1.22847	Female
1115	557	1.15483	0.0421364	1.07216	1.2375	Male
1116	557	1.14697	0.0415425	1.06547	1.22848	Female
1117	558	1.15483	0.0421381	1.07216	1.23751	Male
1118	558	1.14698	0.0415442	1.06547	1.22849	Female
1119	559	1.15484	0.0421398	1.07216	1.23752	Male
1120	559	1.14698	0.041546	1.06546	1.22849	Female
1121	560	1.15484	0.0421415	1.07216	1.23752	Male
1122	560	1.14698	0.0415479	1.06546	1.2285	Female
1123	561	1.15484	0.0421433	1.07216	1.23753	Male
1124	561	1.14698	0.0415497	1.06546	1.2285	Female
1125	562	1.15484	0.042145	1.07215	1.23753	Male
1126	562	1.14698	0.0415516	1.06546	1.22851	Female
1127	563	1.15484	0.0421468	1.07215	1.23754	Male
1128	563	1.14699	0.0415535	1.06546	1.22851	Female
1129	564	1.15485	0.0421486	1.07215	1.23754	Male
1130	564	1.14699	0.0415554	1.06546	1.22852	Female
1131	565	1.15485	0.0421505	1.07215	1.23755	Male
1132	565	1.14699	0.0415573	1.06545	1.22852	Female
1133	566	1.15485	0.0421523	1.07214	1.23755	Male
1134	566	1.14699	0.0415593	1.06545	1.22853	Female
1135	567	1.15485	0.0421542	1.07214	1.23756	Male
1136	567	1.14699	0.0415613	1.06545	1.22853	Female
1137	568	1.15485	0.0421561	1.07214	1.23756	Male
1138	568	1.14699	0.0415633	1.06544	1.22854	Female
1139	569	1.15485	0.042158	1.07214	1.23756	Male
1140	569	1.14699	0.0415653	1.06544	1.22854	Female
1141	570	1.15485	0.04216	1.07213	1.23757	Male
1142	570	1.14699	0.0415673	1.06544	1.22855	Female
1143	571	1.15485	0.0421619	1.07213	1.23757	Male
1144	571	1.14699	0.0415694	1.06543	1.22855	Female
1145	572	1.15485	0.0421639	1.07212	1.23758	Male
1146	572	1.14699	0.0415715	1.06543	1.22856	Female
1147	573	1.15485	0.042166	1.07212	1.23758	Male
1148	573	1.14699	0.0415737	1.06542	1.22856	Female
1149	574	1.15485	0.042168	1.07212	1.23758	Male
1150	574	1.14699	0.0415758	1.06542	1.22856	Female
1151	575	1.15485	0.0421701	1.07211	1.23759	Male
1152	575	1.14699	0.041578	1.06541	1.22857	Female
1153	576	1.15485	0.0421722	1.07211	1.23759	Male
1154	576	1.14699	0.0415802	1.06541	1.22857	Female
1155	577	1.15485	0.0421743	1.0721	1.23759	Male
1156	577	1.14699	0.0415824	1.0654	1.22857	Female
1157	578	1.15485	0.0421764	1.0721	1.2376	Male
1158	578	1.14699	0.0415847	1.0654	1.22858	Female
1159	579	1.15484	0.0421786	1.07209	1.2376	Male
1160	579	1.14699	0.0415869	1.06539	1.22858	Female
1161	580	1.15484	0.0421808	1.07208	1.2376	Male
1162	580	1.14698	0.0415892	1.06539	1.22858	Female
1163	581	1.15484	0.042183	1.07208	1.23761	Male
1164	581	1.14698	0.0415916	1.06538	1.22859	Female
1165	582	1.15484	0.0421852	1.07207	1.23761	Male
1166	582	1.14698	0.0415939	1.06537	1.22859	Female
1167	583	1.15484	0.0421875	1.07207	1.23761	Male
1168	583	1.14698	0.0415963	1.06537	1.22859	Female
1169	584	1.15484	0.0421898	1.07206	1.23761	Male
1170	584	1.14698	0.0415987	1.06536	1.22859	Female
1171	585	1.15483	0.0421921	1.07205	1.23762	Male
1172	585	1.14698	0.0416011	1.06535	1.2286	Female
1173	586	1.15483	0.0421944	1.07205	1.23762	Male
1174	586	1.14697	0.0416036	1.06535	1.2286	Female
1175	587	1.15483	0.0421968	1.07204	1.23762	Male
1176	587	1.14697	0.0416061	1.06534	1.2286	Female
1177	588	1.15483	0.0421992	1.07203	1.23762	Male
1178	588	1.14697	0.0416086	1.06533	1.2286	Female
1179	589	1.15482	0.0422016	1.07202	1.23762	Male
1180	589	1.14697	0.0416111	1.06532	1.22861	Female
1181	590	1.15482	0.042204	1.07202	1.23763	Male
1182	590	1.14696	0.0416136	1.06532	1.22861	Female
1183	591	1.15482	0.0422065	1.07201	1.23763	Male
1184	591	1.14696	0.0416162	1.06531	1.22861	Female
1185	592	1.15482	0.042209	1.072	1.23763	Male
1186	592	1.14696	0.0416188	1.0653	1.22861	Female
1187	593	1.15481	0.0422115	1.07199	1.23763	Male
1188	593	1.14695	0.0416214	1.06529	1.22862	Female
1189	594	1.15481	0.042214	1.07199	1.23763	Male
1190	594	1.14695	0.0416241	1.06528	1.22862	Female
1191	595	1.15481	0.0422166	1.07198	1.23764	Male
1192	595	1.14695	0.0416268	1.06528	1.22862	Female
1193	596	1.1548	0.0422191	1.07197	1.23764	Male
1194	596	1.14694	0.0416295	1.06527	1.22862	Female
1195	597	1.1548	0.0422217	1.07196	1.23764	Male
1196	597	1.14694	0.0416322	1.06526	1.22862	Female
1197	598	1.1548	0.0422244	1.07195	1.23764	Male
1198	598	1.14694	0.041635	1.06525	1.22863	Female
1199	599	1.15479	0.042227	1.07194	1.23764	Male
1200	599	1.14693	0.0416377	1.06524	1.22863	Female
1201	600	1.15479	0.0422297	1.07193	1.23764	Male
1202	600	1.14693	0.0416405	1.06523	1.22863	Female
1203	601	1.15478	0.0422324	1.07192	1.23764	Male
1204	601	1.14693	0.0416434	1.06522	1.22863	Female
1205	602	1.15478	0.0422352	1.07191	1.23765	Male
1206	602	1.14692	0.0416462	1.06521	1.22863	Female
1207	603	1.15478	0.0422379	1.0719	1.23765	Male
1208	603	1.14692	0.0416491	1.0652	1.22863	Female
1209	604	1.15477	0.0422407	1.0719	1.23765	Male
1210	604	1.14691	0.041652	1.06519	1.22864	Female
1211	605	1.15477	0.0422435	1.07189	1.23765	Male
1212	605	1.14691	0.0416549	1.06518	1.22864	Female
1213	606	1.15476	0.0422463	1.07188	1.23765	Male
1214	606	1.14691	0.0416579	1.06517	1.22864	Female
1215	607	1.15476	0.0422492	1.07187	1.23765	Male
1216	607	1.1469	0.0416609	1.06516	1.22864	Female
1217	608	1.15476	0.042252	1.07186	1.23765	Male
1218	608	1.1469	0.0416639	1.06515	1.22864	Female
1219	609	1.15475	0.0422549	1.07185	1.23766	Male
1220	609	1.14689	0.0416669	1.06514	1.22864	Female
1221	610	1.15475	0.0422579	1.07184	1.23766	Male
1222	610	1.14689	0.0416699	1.06513	1.22864	Female
1223	611	1.15474	0.0422608	1.07183	1.23766	Male
1224	611	1.14688	0.041673	1.06512	1.22865	Female
1225	612	1.15474	0.0422638	1.07181	1.23766	Male
1226	612	1.14688	0.0416761	1.06511	1.22865	Female
1227	613	1.15473	0.0422668	1.0718	1.23766	Male
1228	613	1.14687	0.0416792	1.0651	1.22865	Female
1229	614	1.15473	0.0422698	1.07179	1.23766	Male
1230	614	1.14687	0.0416824	1.06509	1.22865	Female
1231	615	1.15472	0.0422728	1.07178	1.23766	Male
1232	615	1.14686	0.0416855	1.06508	1.22865	Female
1233	616	1.15472	0.0422759	1.07177	1.23766	Male
1234	616	1.14686	0.0416887	1.06507	1.22865	Female
1235	617	1.15471	0.042279	1.07176	1.23767	Male
1236	617	1.14685	0.041692	1.06505	1.22865	Female
1237	618	1.15471	0.0422821	1.07175	1.23767	Male
1238	618	1.14685	0.0416952	1.06504	1.22866	Female
1239	619	1.1547	0.0422852	1.07174	1.23767	Male
1240	619	1.14684	0.0416985	1.06503	1.22866	Female
1241	620	1.1547	0.0422884	1.07173	1.23767	Male
1242	620	1.14684	0.0417018	1.06502	1.22866	Female
1243	621	1.15469	0.0422916	1.07172	1.23767	Male
1244	621	1.14684	0.0417051	1.06501	1.22866	Female
1245	622	1.15469	0.0422948	1.07171	1.23767	Male
1246	622	1.14683	0.0417084	1.065	1.22866	Female
1247	623	1.15468	0.042298	1.07169	1.23767	Male
1248	623	1.14683	0.0417118	1.06499	1.22866	Female
1249	624	1.15468	0.0423013	1.07168	1.23767	Male
1250	624	1.14682	0.0417151	1.06497	1.22867	Female
1251	625	1.15467	0.0423045	1.07167	1.23768	Male
1252	625	1.14682	0.0417185	1.06496	1.22867	Female
1253	626	1.15467	0.0423078	1.07166	1.23768	Male
1254	626	1.14681	0.041722	1.06495	1.22867	Female
1255	627	1.15466	0.0423111	1.07165	1.23768	Male
1256	627	1.14681	0.0417254	1.06494	1.22867	Female
1257	628	1.15466	0.0423145	1.07164	1.23768	Male
1258	628	1.1468	0.0417289	1.06493	1.22867	Female
1259	629	1.15465	0.0423178	1.07163	1.23768	Male
1260	629	1.1468	0.0417324	1.06492	1.22867	Female
1261	630	1.15465	0.0423212	1.07161	1.23768	Male
1262	630	1.14679	0.0417359	1.0649	1.22868	Female
1263	631	1.15464	0.0423246	1.0716	1.23769	Male
1264	631	1.14679	0.0417394	1.06489	1.22868	Female
1265	632	1.15464	0.042328	1.07159	1.23769	Male
1266	632	1.14678	0.0417429	1.06488	1.22868	Female
1267	633	1.15463	0.0423315	1.07158	1.23769	Male
1268	633	1.14678	0.0417465	1.06487	1.22868	Female
1269	634	1.15463	0.0423349	1.07157	1.23769	Male
1270	634	1.14677	0.0417501	1.06486	1.22869	Female
1271	635	1.15462	0.0423384	1.07156	1.23769	Male
1272	635	1.14677	0.0417537	1.06484	1.22869	Female
1273	636	1.15462	0.0423419	1.07154	1.2377	Male
1274	636	1.14676	0.0417574	1.06483	1.22869	Female
1275	637	1.15462	0.0423454	1.07153	1.2377	Male
1276	637	1.14676	0.041761	1.06482	1.22869	Female
1277	638	1.15461	0.042349	1.07152	1.2377	Male
1278	638	1.14675	0.0417647	1.06481	1.22869	Female
1279	639	1.15461	0.0423525	1.07151	1.2377	Male
1280	639	1.14675	0.0417684	1.0648	1.2287	Female
1281	640	1.1546	0.0423561	1.0715	1.2377	Male
1282	640	1.14674	0.0417721	1.06478	1.2287	Female
1283	641	1.1546	0.0423597	1.07149	1.23771	Male
1284	641	1.14674	0.0417758	1.06477	1.2287	Female
1285	642	1.15459	0.0423633	1.07147	1.23771	Male
1286	642	1.14673	0.0417796	1.06476	1.2287	Female
1287	643	1.15459	0.0423669	1.07146	1.23771	Male
1288	643	1.14673	0.0417833	1.06475	1.22871	Female
1289	644	1.15458	0.0423706	1.07145	1.23771	Male
1290	644	1.14672	0.0417871	1.06474	1.22871	Female
1291	645	1.15458	0.0423743	1.07144	1.23772	Male
1292	645	1.14672	0.0417909	1.06473	1.22871	Female
1293	646	1.15457	0.0423779	1.07143	1.23772	Male
1294	646	1.14672	0.0417947	1.06471	1.22872	Female
1295	647	1.15457	0.0423816	1.07142	1.23772	Male
1296	647	1.14671	0.0417986	1.0647	1.22872	Female
1297	648	1.15457	0.0423854	1.0714	1.23773	Male
1298	648	1.14671	0.0418024	1.06469	1.22872	Female
1299	649	1.15456	0.0423891	1.07139	1.23773	Male
1300	649	1.1467	0.0418063	1.06468	1.22873	Female
1301	650	1.15456	0.0423929	1.07138	1.23773	Male
1302	650	1.1467	0.0418102	1.06467	1.22873	Female
1303	651	1.15455	0.0423966	1.07137	1.23774	Male
1304	651	1.14669	0.0418141	1.06465	1.22873	Female
1305	652	1.15455	0.0424004	1.07136	1.23774	Male
1306	652	1.14669	0.041818	1.06464	1.22874	Female
1307	653	1.15454	0.0424042	1.07135	1.23774	Male
1308	653	1.14669	0.041822	1.06463	1.22874	Female
1309	654	1.15454	0.042408	1.07134	1.23775	Male
1310	654	1.14668	0.0418259	1.06462	1.22875	Female
1311	655	1.15454	0.0424119	1.07132	1.23775	Male
1312	655	1.14668	0.0418299	1.06461	1.22875	Female
1313	656	1.15453	0.0424157	1.07131	1.23775	Male
1314	656	1.14668	0.0418339	1.0646	1.22875	Female
1315	657	1.15453	0.0424196	1.0713	1.23776	Male
1316	657	1.14667	0.0418379	1.06459	1.22876	Female
1317	658	1.15453	0.0424235	1.07129	1.23776	Male
1318	658	1.14667	0.0418419	1.06457	1.22876	Female
1319	659	1.15452	0.0424273	1.07128	1.23777	Male
1320	659	1.14666	0.0418459	1.06456	1.22877	Female
1321	660	1.15452	0.0424312	1.07127	1.23777	Male
1322	660	1.14666	0.0418499	1.06455	1.22877	Female
1323	661	1.15452	0.0424352	1.07126	1.23778	Male
1324	661	1.14666	0.041854	1.06454	1.22878	Female
1325	662	1.15451	0.0424391	1.07125	1.23778	Male
1326	662	1.14666	0.041858	1.06453	1.22878	Female
1327	663	1.15451	0.042443	1.07124	1.23778	Male
1328	663	1.14665	0.0418621	1.06452	1.22879	Female
1329	664	1.15451	0.042447	1.07123	1.23779	Male
1330	664	1.14665	0.0418662	1.06451	1.22879	Female
1331	665	1.15451	0.0424509	1.07122	1.23779	Male
1332	665	1.14665	0.0418703	1.0645	1.2288	Female
1333	666	1.1545	0.0424549	1.07121	1.2378	Male
1334	666	1.14664	0.0418744	1.06449	1.2288	Female
1335	667	1.1545	0.0424589	1.0712	1.23781	Male
1336	667	1.14664	0.0418785	1.06448	1.22881	Female
1337	668	1.1545	0.0424629	1.07119	1.23781	Male
1338	668	1.14664	0.0418826	1.06447	1.22881	Female
1339	669	1.1545	0.0424669	1.07118	1.23782	Male
1340	669	1.14664	0.0418868	1.06446	1.22882	Female
1341	670	1.15449	0.0424709	1.07117	1.23782	Male
1342	670	1.14664	0.0418909	1.06445	1.22883	Female
1343	671	1.15449	0.0424749	1.07116	1.23783	Male
1344	671	1.14663	0.0418951	1.06443	1.22883	Female
1345	672	1.15449	0.042479	1.07115	1.23783	Male
1346	672	1.14663	0.0418993	1.06443	1.22884	Female
1347	673	1.15449	0.042483	1.07114	1.23784	Male
1348	673	1.14663	0.0419034	1.06442	1.22885	Female
1349	674	1.15449	0.0424871	1.07113	1.23785	Male
1350	674	1.14663	0.0419076	1.06441	1.22885	Female
1351	675	1.15449	0.0424911	1.07112	1.23785	Male
1352	675	1.14663	0.0419118	1.0644	1.22886	Female
1353	676	1.15449	0.0424952	1.07111	1.23786	Male
1354	676	1.14663	0.041916	1.06439	1.22887	Female
1355	677	1.15448	0.0424993	1.0711	1.23787	Male
1356	677	1.14663	0.0419202	1.06438	1.22887	Female
1357	678	1.15448	0.0425033	1.07109	1.23788	Male
1358	678	1.14662	0.0419244	1.06437	1.22888	Female
1359	679	1.15448	0.0425074	1.07108	1.23788	Male
1360	679	1.14662	0.0419286	1.06436	1.22889	Female
1361	680	1.15448	0.0425115	1.07107	1.23789	Male
1362	680	1.14662	0.0419328	1.06435	1.2289	Female
1363	681	1.15448	0.0425156	1.07107	1.2379	Male
1364	681	1.14662	0.0419371	1.06434	1.2289	Female
1365	682	1.15448	0.0425197	1.07106	1.23791	Male
1366	682	1.14662	0.0419413	1.06433	1.22891	Female
1367	683	1.15448	0.0425238	1.07105	1.23791	Male
1368	683	1.14662	0.0419455	1.06433	1.22892	Female
1369	684	1.15448	0.0425279	1.07104	1.23792	Male
1370	684	1.14662	0.0419498	1.06432	1.22893	Female
1371	685	1.15448	0.042532	1.07103	1.23793	Male
1372	685	1.14662	0.041954	1.06431	1.22894	Female
1373	686	1.15448	0.0425362	1.07103	1.23794	Male
1374	686	1.14662	0.0419583	1.0643	1.22895	Female
1375	687	1.15448	0.0425403	1.07102	1.23795	Male
1376	687	1.14663	0.0419625	1.06429	1.22896	Female
1377	688	1.15448	0.0425444	1.07101	1.23796	Male
1378	688	1.14663	0.0419668	1.06429	1.22897	Female
1379	689	1.15449	0.0425485	1.07101	1.23797	Male
1380	689	1.14663	0.041971	1.06428	1.22897	Female
1381	690	1.15449	0.0425526	1.071	1.23798	Male
1382	690	1.14663	0.0419753	1.06427	1.22898	Female
1383	691	1.15449	0.0425568	1.07099	1.23799	Male
1384	691	1.14663	0.0419795	1.06427	1.22899	Female
1385	692	1.15449	0.0425609	1.07099	1.238	Male
1386	692	1.14663	0.0419838	1.06426	1.229	Female
1387	693	1.15449	0.042565	1.07098	1.23801	Male
1388	693	1.14663	0.041988	1.06425	1.22902	Female
1389	694	1.15449	0.0425691	1.07097	1.23802	Male
1390	694	1.14664	0.0419923	1.06425	1.22903	Female
1391	695	1.1545	0.0425733	1.07097	1.23803	Male
1392	695	1.14664	0.0419965	1.06424	1.22904	Female
1393	696	1.1545	0.0425774	1.07096	1.23804	Male
1394	696	1.14664	0.0420008	1.06424	1.22905	Female
1395	697	1.1545	0.0425815	1.07096	1.23805	Male
1396	697	1.14664	0.042005	1.06423	1.22906	Female
1397	698	1.15451	0.0425856	1.07095	1.23806	Male
1398	698	1.14665	0.0420092	1.06422	1.22907	Female
1399	699	1.15451	0.0425898	1.07095	1.23807	Male
1400	699	1.14665	0.0420135	1.06422	1.22908	Female
1401	700	1.15451	0.0425939	1.07094	1.23808	Male
1402	700	1.14665	0.0420177	1.06421	1.22909	Female
1403	701	1.15452	0.042598	1.07094	1.23809	Male
1404	701	1.14666	0.0420219	1.06421	1.22911	Female
1405	702	1.15452	0.0426021	1.07093	1.23811	Male
1406	702	1.14666	0.0420262	1.06421	1.22912	Female
1407	703	1.15452	0.0426062	1.07093	1.23812	Male
1408	703	1.14667	0.0420304	1.0642	1.22913	Female
1409	704	1.15453	0.0426103	1.07093	1.23813	Male
1410	704	1.14667	0.0420346	1.0642	1.22914	Female
1411	705	1.15453	0.0426144	1.07092	1.23814	Male
1412	705	1.14668	0.0420388	1.06419	1.22916	Female
1413	706	1.15454	0.0426185	1.07092	1.23816	Male
1414	706	1.14668	0.042043	1.06419	1.22917	Female
1415	707	1.15454	0.0426225	1.07092	1.23817	Male
1416	707	1.14669	0.0420472	1.06419	1.22918	Female
1417	708	1.15455	0.0426266	1.07092	1.23818	Male
1418	708	1.14669	0.0420514	1.06419	1.2292	Female
1419	709	1.15456	0.0426307	1.07091	1.2382	Male
1420	709	1.1467	0.0420556	1.06418	1.22921	Female
1421	710	1.15456	0.0426347	1.07091	1.23821	Male
1422	710	1.1467	0.0420597	1.06418	1.22922	Female
1423	711	1.15457	0.0426388	1.07091	1.23823	Male
1424	711	1.14671	0.0420639	1.06418	1.22924	Female
1425	712	1.15457	0.0426428	1.07091	1.23824	Male
1426	712	1.14672	0.0420681	1.06418	1.22925	Female
1427	713	1.15458	0.0426468	1.07091	1.23825	Male
1428	713	1.14672	0.0420722	1.06418	1.22927	Female
1429	714	1.15459	0.0426508	1.07091	1.23827	Male
1430	714	1.14673	0.0420763	1.06418	1.22928	Female
1431	715	1.1546	0.0426549	1.07091	1.23829	Male
1432	715	1.14674	0.0420804	1.06417	1.2293	Female
1433	716	1.1546	0.0426588	1.07091	1.2383	Male
1434	716	1.14674	0.0420845	1.06417	1.22932	Female
1435	717	1.15461	0.0426628	1.07091	1.23832	Male
1436	717	1.14675	0.0420886	1.06417	1.22933	Female
1437	718	1.15462	0.0426668	1.07091	1.23833	Male
1438	718	1.14676	0.0420927	1.06417	1.22935	Female
1439	719	1.15463	0.0426708	1.07091	1.23835	Male
1440	719	1.14677	0.0420968	1.06418	1.22936	Female
1441	720	1.15464	0.0426747	1.07091	1.23837	Male
1442	720	1.14678	0.0421008	1.06418	1.22938	Female
1443	721	1.15465	0.0426786	1.07091	1.23838	Male
1444	721	1.14679	0.0421049	1.06418	1.2294	Female
1445	722	1.15466	0.0426825	1.07091	1.2384	Male
1446	722	1.1468	0.0421089	1.06418	1.22942	Female
1447	723	1.15467	0.0426864	1.07091	1.23842	Male
1448	723	1.14681	0.0421129	1.06418	1.22943	Female
1449	724	1.15468	0.0426903	1.07092	1.23843	Male
1450	724	1.14682	0.0421169	1.06418	1.22945	Female
1451	725	1.15469	0.0426942	1.07092	1.23845	Male
1452	725	1.14683	0.0421209	1.06419	1.22947	Female
1453	726	1.1547	0.0426981	1.07092	1.23847	Male
1454	726	1.14684	0.0421248	1.06419	1.22949	Female
1455	727	1.15471	0.0427019	1.07093	1.23849	Male
1456	727	1.14685	0.0421287	1.06419	1.22951	Female
1457	728	1.15472	0.0427057	1.07093	1.23851	Male
1458	728	1.14686	0.0421327	1.0642	1.22953	Female
1459	729	1.15473	0.0427095	1.07093	1.23853	Male
1460	729	1.14687	0.0421366	1.0642	1.22954	Female
1461	730	1.15474	0.0427133	1.07094	1.23855	Male
1462	730	1.14688	0.0421404	1.0642	1.22956	Female
1463	731	1.15475	0.042717	1.07094	1.23857	Male
1464	731	1.1469	0.0421443	1.06421	1.22958	Female
1465	732	1.15477	0.0427208	1.07095	1.23859	Male
1466	732	1.14691	0.0421481	1.06421	1.2296	Female
1467	733	1.15478	0.0427245	1.07095	1.23861	Male
1468	733	1.14692	0.042152	1.06422	1.22962	Female
1469	734	1.15479	0.0427282	1.07096	1.23863	Male
1470	734	1.14694	0.0421557	1.06423	1.22965	Female
1471	735	1.15481	0.0427319	1.07097	1.23865	Male
1472	735	1.14695	0.0421595	1.06423	1.22967	Female
1473	736	1.15482	0.0427355	1.07097	1.23867	Male
1474	736	1.14696	0.0421633	1.06424	1.22969	Female
1475	737	1.15484	0.0427392	1.07098	1.23869	Male
1476	737	1.14698	0.042167	1.06425	1.22971	Female
1477	738	1.15485	0.0427428	1.07099	1.23871	Male
1478	738	1.14699	0.0421707	1.06425	1.22973	Female
1479	739	1.15487	0.0427464	1.071	1.23873	Male
1480	739	1.14701	0.0421744	1.06426	1.22975	Female
1481	740	1.15488	0.0427499	1.07101	1.23876	Male
1482	740	1.14702	0.042178	1.06427	1.22978	Female
1483	741	1.1549	0.0427535	1.07101	1.23878	Male
1484	741	1.14704	0.0421817	1.06428	1.2298	Female
1485	742	1.15491	0.042757	1.07102	1.2388	Male
1486	742	1.14705	0.0421853	1.06429	1.22982	Female
1487	743	1.15493	0.0427605	1.07103	1.23883	Male
1488	743	1.14707	0.0421888	1.0643	1.22985	Female
1489	744	1.15495	0.042764	1.07104	1.23885	Male
1490	744	1.14709	0.0421924	1.06431	1.22987	Female
1491	745	1.15496	0.0427674	1.07105	1.23887	Male
1492	745	1.14711	0.0421959	1.06432	1.22989	Female
1493	746	1.15498	0.0427708	1.07106	1.2389	Male
1494	746	1.14712	0.0421994	1.06433	1.22992	Female
1495	747	1.155	0.0427742	1.07108	1.23892	Male
1496	747	1.14714	0.0422029	1.06434	1.22994	Female
1497	748	1.15502	0.0427775	1.07109	1.23895	Male
1498	748	1.14716	0.0422063	1.06435	1.22997	Female
1499	749	1.15504	0.0427809	1.0711	1.23897	Male
1500	749	1.14718	0.0422097	1.06436	1.22999	Female
1501	750	1.15506	0.0427842	1.07111	1.239	Male
1502	750	1.1472	0.0422131	1.06437	1.23002	Female
1503	751	1.15508	0.0427874	1.07113	1.23902	Male
1504	751	1.14722	0.0422164	1.06439	1.23005	Female
1505	752	1.15509	0.0427907	1.07114	1.23905	Male
1506	752	1.14724	0.0422197	1.0644	1.23007	Female
1507	753	1.15512	0.0427939	1.07115	1.23908	Male
1508	753	1.14726	0.042223	1.06441	1.2301	Female
1509	754	1.15514	0.0427971	1.07117	1.2391	Male
1510	754	1.14728	0.0422263	1.06443	1.23013	Female
1511	755	1.15516	0.0428002	1.07118	1.23913	Male
1512	755	1.1473	0.0422295	1.06444	1.23015	Female
1513	756	1.15518	0.0428033	1.0712	1.23916	Male
1514	756	1.14732	0.0422327	1.06446	1.23018	Female
1515	757	1.1552	0.0428064	1.07121	1.23919	Male
1516	757	1.14734	0.0422358	1.06447	1.23021	Female
1517	758	1.15522	0.0428095	1.07123	1.23922	Male
1518	758	1.14736	0.042239	1.06449	1.23024	Female
1519	759	1.15525	0.0428125	1.07125	1.23924	Male
1520	759	1.14739	0.042242	1.06451	1.23027	Female
1521	760	1.15527	0.0428155	1.07126	1.23927	Male
1522	760	1.14741	0.0422451	1.06452	1.23029	Female
1523	761	1.15529	0.0428184	1.07128	1.2393	Male
1524	761	1.14743	0.0422481	1.06454	1.23032	Female
1525	762	1.15532	0.0428214	1.0713	1.23933	Male
1526	762	1.14746	0.0422511	1.06456	1.23035	Female
1527	763	1.15534	0.0428243	1.07132	1.23936	Male
1528	763	1.14748	0.042254	1.06458	1.23038	Female
1529	764	1.15536	0.0428271	1.07134	1.23939	Male
1530	764	1.14751	0.042257	1.0646	1.23041	Female
1531	765	1.15539	0.0428299	1.07136	1.23942	Male
1532	765	1.14753	0.0422598	1.06462	1.23044	Female
1533	766	1.15541	0.0428327	1.07138	1.23945	Male
1534	766	1.14756	0.0422627	1.06464	1.23048	Female
1535	767	1.15544	0.0428355	1.0714	1.23948	Male
1536	767	1.14758	0.0422655	1.06466	1.23051	Female
1537	768	1.15547	0.0428382	1.07142	1.23952	Male
1538	768	1.14761	0.0422683	1.06468	1.23054	Female
1539	769	1.15549	0.0428409	1.07144	1.23955	Male
1540	769	1.14763	0.042271	1.0647	1.23057	Female
1541	770	1.15552	0.0428435	1.07146	1.23958	Male
1542	770	1.14766	0.0422737	1.06472	1.2306	Female
1543	771	1.15555	0.0428461	1.07148	1.23961	Male
1544	771	1.14769	0.0422763	1.06474	1.23064	Female
1545	772	1.15558	0.0428487	1.07151	1.23965	Male
1546	772	1.14772	0.042279	1.06477	1.23067	Female
1547	773	1.1556	0.0428512	1.07153	1.23968	Male
1548	773	1.14775	0.0422815	1.06479	1.2307	Female
1549	774	1.15563	0.0428537	1.07155	1.23971	Male
1550	774	1.14777	0.0422841	1.06481	1.23074	Female
1551	775	1.15566	0.0428562	1.07158	1.23975	Male
1552	775	1.1478	0.0422866	1.06484	1.23077	Female
1553	776	1.15569	0.0428586	1.0716	1.23978	Male
1554	776	1.14783	0.0422891	1.06486	1.2308	Female
1555	777	1.15572	0.042861	1.07163	1.23982	Male
1556	777	1.14786	0.0422915	1.06489	1.23084	Female
1557	778	1.15575	0.0428633	1.07165	1.23985	Male
1558	778	1.14789	0.0422939	1.06491	1.23087	Female
1559	779	1.15578	0.0428656	1.07168	1.23989	Male
1560	779	1.14792	0.0422962	1.06494	1.23091	Female
1561	780	1.15581	0.0428679	1.07171	1.23992	Male
1562	780	1.14796	0.0422985	1.06497	1.23095	Female
1563	781	1.15585	0.0428701	1.07173	1.23996	Male
1564	781	1.14799	0.0423008	1.06499	1.23098	Female
1565	782	1.15588	0.0428723	1.07176	1.23999	Male
1566	782	1.14802	0.042303	1.06502	1.23102	Female
1567	783	1.15591	0.0428744	1.07179	1.24003	Male
1568	783	1.14805	0.0423052	1.06505	1.23105	Female
1569	784	1.15594	0.0428765	1.07182	1.24007	Male
1570	784	1.14808	0.0423073	1.06508	1.23109	Female
1571	785	1.15598	0.0428786	1.07185	1.2401	Male
1572	785	1.14812	0.0423094	1.06511	1.23113	Female
1573	786	1.15601	0.0428806	1.07188	1.24014	Male
1574	786	1.14815	0.0423115	1.06514	1.23117	Female
1575	787	1.15604	0.0428826	1.07191	1.24018	Male
1576	787	1.14819	0.0423135	1.06517	1.23121	Female
1577	788	1.15608	0.0428845	1.07194	1.24022	Male
1578	788	1.14822	0.0423154	1.0652	1.23124	Female
1579	789	1.15611	0.0428864	1.07197	1.24026	Male
1580	789	1.14826	0.0423174	1.06523	1.23128	Female
1581	790	1.15615	0.0428883	1.072	1.2403	Male
1582	790	1.14829	0.0423193	1.06526	1.23132	Female
1583	791	1.15619	0.0428901	1.07203	1.24034	Male
1584	791	1.14833	0.0423211	1.06529	1.23136	Female
1585	792	1.15622	0.0428919	1.07207	1.24038	Male
1586	792	1.14836	0.0423229	1.06533	1.2314	Female
1587	793	1.15626	0.0428936	1.0721	1.24042	Male
1588	793	1.1484	0.0423246	1.06536	1.23144	Female
1589	794	1.1563	0.0428953	1.07213	1.24046	Male
1590	794	1.14844	0.0423264	1.06539	1.23148	Female
1591	795	1.15633	0.042897	1.07217	1.2405	Male
1592	795	1.14847	0.042328	1.06543	1.23152	Female
1593	796	1.15637	0.0428986	1.0722	1.24054	Male
1594	796	1.14851	0.0423296	1.06546	1.23156	Female
1595	797	1.15641	0.0429001	1.07224	1.24058	Male
1596	797	1.14855	0.0423312	1.0655	1.23161	Female
1597	798	1.15645	0.0429017	1.07228	1.24062	Male
1598	798	1.14859	0.0423328	1.06553	1.23165	Female
1599	799	1.15649	0.0429031	1.07231	1.24067	Male
1600	799	1.14863	0.0423342	1.06557	1.23169	Female
1601	800	1.15653	0.0429046	1.07235	1.24071	Male
1602	800	1.14867	0.0423357	1.06561	1.23173	Female
1603	801	1.15657	0.042906	1.07239	1.24075	Male
1604	801	1.14871	0.0423371	1.06564	1.23178	Female
1605	802	1.15661	0.0429073	1.07242	1.24079	Male
1606	802	1.14875	0.0423384	1.06568	1.23182	Female
1607	803	1.15665	0.0429086	1.07246	1.24084	Male
1608	803	1.14879	0.0423397	1.06572	1.23186	Female
1609	804	1.15669	0.0429099	1.0725	1.24088	Male
1610	804	1.14883	0.042341	1.06576	1.23191	Female
1611	805	1.15673	0.0429111	1.07254	1.24093	Male
1612	805	1.14888	0.0423422	1.0658	1.23195	Female
1613	806	1.15678	0.0429123	1.07258	1.24097	Male
1614	806	1.14892	0.0423434	1.06584	1.232	Female
1615	807	1.15682	0.0429134	1.07262	1.24102	Male
1616	807	1.14896	0.0423445	1.06588	1.23204	Female
1617	808	1.15686	0.0429145	1.07266	1.24106	Male
1618	808	1.149	0.0423456	1.06592	1.23209	Female
1619	809	1.15691	0.0429155	1.07271	1.24111	Male
1620	809	1.14905	0.0423466	1.06596	1.23213	Female
1621	810	1.15695	0.0429165	1.07275	1.24115	Male
1622	810	1.14909	0.0423476	1.06601	1.23218	Female
1623	811	1.157	0.0429174	1.07279	1.2412	Male
1624	811	1.14914	0.0423486	1.06605	1.23223	Female
1625	812	1.15704	0.0429183	1.07283	1.24125	Male
1626	812	1.14918	0.0423495	1.06609	1.23227	Female
1627	813	1.15709	0.0429192	1.07288	1.24129	Male
1628	813	1.14923	0.0423503	1.06614	1.23232	Female
1629	814	1.15713	0.04292	1.07292	1.24134	Male
1630	814	1.14927	0.0423511	1.06618	1.23237	Female
1631	815	1.15718	0.0429208	1.07297	1.24139	Male
1632	815	1.14932	0.0423519	1.06622	1.23241	Female
1633	816	1.15723	0.0429215	1.07301	1.24144	Male
1634	816	1.14937	0.0423526	1.06627	1.23246	Female
1635	817	1.15727	0.0429222	1.07306	1.24149	Male
1636	817	1.14941	0.0423532	1.06632	1.23251	Female
1637	818	1.15732	0.0429228	1.07311	1.24154	Male
1638	818	1.14946	0.0423538	1.06636	1.23256	Female
1639	819	1.15737	0.0429234	1.07315	1.24158	Male
1640	819	1.14951	0.0423544	1.06641	1.23261	Female
1641	820	1.15742	0.0429239	1.0732	1.24163	Male
1642	820	1.14956	0.0423549	1.06646	1.23266	Female
1643	821	1.15747	0.0429244	1.07325	1.24168	Male
1644	821	1.14961	0.0423554	1.06651	1.23271	Female
1645	822	1.15752	0.0429248	1.0733	1.24174	Male
1646	822	1.14966	0.0423558	1.06655	1.23276	Female
1647	823	1.15757	0.0429252	1.07335	1.24179	Male
1648	823	1.14971	0.0423562	1.0666	1.23281	Female
1649	824	1.15762	0.0429256	1.0734	1.24184	Male
1650	824	1.14976	0.0423565	1.06665	1.23286	Female
1651	825	1.15767	0.0429259	1.07345	1.24189	Male
1652	825	1.14981	0.0423568	1.0667	1.23291	Female
1653	826	1.15772	0.0429262	1.0735	1.24194	Male
1654	826	1.14986	0.042357	1.06675	1.23296	Female
1655	827	1.15777	0.0429264	1.07355	1.24199	Male
1656	827	1.14991	0.0423572	1.06681	1.23302	Female
1657	828	1.15782	0.0429265	1.0736	1.24205	Male
1658	828	1.14996	0.0423573	1.06686	1.23307	Female
1659	829	1.15788	0.0429267	1.07365	1.2421	Male
1660	829	1.15002	0.0423574	1.06691	1.23312	Female
1661	830	1.15793	0.0429267	1.07371	1.24215	Male
1662	830	1.15007	0.0423575	1.06696	1.23318	Female
1663	831	1.15798	0.0429268	1.07376	1.2422	Male
1664	831	1.15012	0.0423575	1.06702	1.23323	Female
1665	832	1.15804	0.0429268	1.07381	1.24226	Male
1666	832	1.15018	0.0423574	1.06707	1.23328	Female
1667	833	1.15809	0.0429267	1.07387	1.24231	Male
1668	833	1.15023	0.0423573	1.06713	1.23334	Female
1669	834	1.15815	0.0429266	1.07392	1.24237	Male
1670	834	1.15029	0.0423572	1.06718	1.23339	Female
1671	835	1.1582	0.0429264	1.07398	1.24242	Male
1672	835	1.15034	0.042357	1.06724	1.23345	Female
1673	836	1.15826	0.0429262	1.07403	1.24248	Male
1674	836	1.1504	0.0423567	1.06729	1.2335	Female
1675	837	1.15831	0.042926	1.07409	1.24253	Male
1676	837	1.15045	0.0423564	1.06735	1.23356	Female
1677	838	1.15837	0.0429257	1.07415	1.24259	Male
1678	838	1.15051	0.0423561	1.06741	1.23361	Female
1679	839	1.15843	0.0429253	1.07421	1.24265	Male
1680	839	1.15057	0.0423557	1.06747	1.23367	Female
1681	840	1.15848	0.042925	1.07427	1.2427	Male
1682	840	1.15063	0.0423553	1.06752	1.23373	Female
1683	841	1.15854	0.0429245	1.07432	1.24276	Male
1684	841	1.15068	0.0423548	1.06758	1.23378	Female
1685	842	1.1586	0.042924	1.07438	1.24282	Male
1686	842	1.15074	0.0423542	1.06764	1.23384	Female
1687	843	1.15866	0.0429235	1.07444	1.24288	Male
1688	843	1.1508	0.0423537	1.0677	1.2339	Female
1689	844	1.15872	0.0429229	1.0745	1.24293	Male
1690	844	1.15086	0.042353	1.06776	1.23396	Female
1691	845	1.15878	0.0429223	1.07457	1.24299	Male
1692	845	1.15092	0.0423524	1.06782	1.23402	Female
1693	846	1.15884	0.0429217	1.07463	1.24305	Male
1694	846	1.15098	0.0423516	1.06789	1.23408	Female
1695	847	1.1589	0.042921	1.07469	1.24311	Male
1696	847	1.15104	0.0423509	1.06795	1.23413	Female
1697	848	1.15896	0.0429202	1.07475	1.24317	Male
1698	848	1.1511	0.0423501	1.06801	1.23419	Female
1699	849	1.15902	0.0429194	1.07481	1.24323	Male
1700	849	1.15116	0.0423492	1.06808	1.23425	Female
1701	850	1.15909	0.0429186	1.07488	1.24329	Male
1702	850	1.15123	0.0423483	1.06814	1.23431	Female
1703	851	1.15915	0.0429177	1.07494	1.24335	Male
1704	851	1.15129	0.0423473	1.0682	1.23438	Female
1705	852	1.15921	0.0429167	1.07501	1.24341	Male
1706	852	1.15135	0.0423463	1.06827	1.23444	Female
1707	853	1.15927	0.0429157	1.07507	1.24348	Male
1708	853	1.15142	0.0423453	1.06833	1.2345	Female
1709	854	1.15934	0.0429147	1.07514	1.24354	Male
1710	854	1.15148	0.0423442	1.0684	1.23456	Female
1711	855	1.1594	0.0429136	1.07521	1.2436	Male
1712	855	1.15154	0.042343	1.06847	1.23462	Female
1713	856	1.15947	0.0429125	1.07527	1.24366	Male
1714	856	1.15161	0.0423418	1.06853	1.23468	Female
1715	857	1.15953	0.0429114	1.07534	1.24373	Male
1716	857	1.15167	0.0423406	1.0686	1.23475	Female
1717	858	1.1596	0.0429102	1.07541	1.24379	Male
1718	858	1.15174	0.0423393	1.06867	1.23481	Female
1719	859	1.15967	0.0429089	1.07548	1.24385	Male
1720	859	1.15181	0.042338	1.06874	1.23487	Female
1721	860	1.15973	0.0429076	1.07555	1.24392	Male
1722	860	1.15187	0.0423366	1.06881	1.23494	Female
1723	861	1.1598	0.0429063	1.07562	1.24398	Male
1724	861	1.15194	0.0423352	1.06888	1.235	Female
1725	862	1.15987	0.0429049	1.07569	1.24405	Male
1726	862	1.15201	0.0423337	1.06895	1.23507	Female
1727	863	1.15993	0.0429034	1.07576	1.24411	Male
1728	863	1.15208	0.0423322	1.06902	1.23513	Female
1729	864	1.16	0.042902	1.07583	1.24418	Male
1730	864	1.15214	0.0423306	1.06909	1.2352	Female
1731	865	1.16007	0.0429004	1.0759	1.24424	Male
1732	865	1.15221	0.042329	1.06916	1.23526	Female
1733	866	1.16014	0.0428989	1.07597	1.24431	Male
1734	866	1.15228	0.0423274	1.06924	1.23533	Female
1735	867	1.16021	0.0428973	1.07605	1.24438	Male
1736	867	1.15235	0.0423257	1.06931	1.2354	Female
1737	868	1.16028	0.0428956	1.07612	1.24444	Male
1738	868	1.15242	0.0423239	1.06938	1.23546	Female
1739	869	1.16035	0.0428939	1.07619	1.24451	Male
1740	869	1.15249	0.0423221	1.06946	1.23553	Female
1741	870	1.16042	0.0428922	1.07627	1.24458	Male
1742	870	1.15257	0.0423203	1.06953	1.2356	Female
1743	871	1.1605	0.0428904	1.07634	1.24465	Male
1744	871	1.15264	0.0423184	1.06961	1.23567	Female
1745	872	1.16057	0.0428886	1.07642	1.24472	Male
1746	872	1.15271	0.0423165	1.06968	1.23573	Female
1747	873	1.16064	0.0428867	1.0765	1.24478	Male
1748	873	1.15278	0.0423145	1.06976	1.2358	Female
1749	874	1.16071	0.0428848	1.07657	1.24485	Male
1750	874	1.15285	0.0423125	1.06984	1.23587	Female
1751	875	1.16079	0.0428828	1.07665	1.24492	Male
1752	875	1.15293	0.0423105	1.06991	1.23594	Female
1753	876	1.16086	0.0428809	1.07673	1.24499	Male
1754	876	1.153	0.0423084	1.06999	1.23601	Female
1755	877	1.16094	0.0428788	1.07681	1.24506	Male
1756	877	1.15308	0.0423062	1.07007	1.23608	Female
1757	878	1.16101	0.0428767	1.07689	1.24514	Male
1758	878	1.15315	0.042304	1.07015	1.23615	Female
1759	879	1.16109	0.0428746	1.07697	1.24521	Male
1760	879	1.15323	0.0423018	1.07023	1.23622	Female
1761	880	1.16116	0.0428725	1.07705	1.24528	Male
1762	880	1.1533	0.0422995	1.07031	1.2363	Female
1763	881	1.16124	0.0428702	1.07713	1.24535	Male
1764	881	1.15338	0.0422972	1.07039	1.23637	Female
1765	882	1.16131	0.042868	1.07721	1.24542	Male
1766	882	1.15346	0.0422949	1.07047	1.23644	Female
1767	883	1.16139	0.0428657	1.07729	1.24549	Male
1768	883	1.15353	0.0422925	1.07055	1.23651	Female
1769	884	1.16147	0.0428634	1.07737	1.24557	Male
1770	884	1.15361	0.04229	1.07064	1.23658	Female
1771	885	1.16155	0.042861	1.07745	1.24564	Male
1772	885	1.15369	0.0422875	1.07072	1.23666	Female
1773	886	1.16163	0.0428586	1.07754	1.24572	Male
1774	886	1.15377	0.042285	1.0708	1.23673	Female
1775	887	1.1617	0.0428562	1.07762	1.24579	Male
1776	887	1.15385	0.0422825	1.07089	1.2368	Female
1777	888	1.16178	0.0428537	1.0777	1.24586	Male
1778	888	1.15393	0.0422798	1.07097	1.23688	Female
1779	889	1.16186	0.0428511	1.07779	1.24594	Male
1780	889	1.15401	0.0422772	1.07106	1.23695	Female
1781	890	1.16194	0.0428486	1.07788	1.24601	Male
1782	890	1.15409	0.0422745	1.07114	1.23703	Female
1783	891	1.16203	0.042846	1.07796	1.24609	Male
1784	891	1.15417	0.0422718	1.07123	1.2371	Female
1785	892	1.16211	0.0428433	1.07805	1.24617	Male
1786	892	1.15425	0.042269	1.07132	1.23718	Female
1787	893	1.16219	0.0428407	1.07813	1.24624	Male
1788	893	1.15433	0.0422662	1.0714	1.23726	Female
1789	894	1.16227	0.0428379	1.07822	1.24632	Male
1790	894	1.15441	0.0422633	1.07149	1.23733	Female
1791	895	1.16235	0.0428352	1.07831	1.2464	Male
1792	895	1.15449	0.0422604	1.07158	1.23741	Female
1793	896	1.16244	0.0428324	1.0784	1.24647	Male
1794	896	1.15458	0.0422575	1.07167	1.23749	Female
1795	897	1.16252	0.0428295	1.07849	1.24655	Male
1796	897	1.15466	0.0422546	1.07176	1.23757	Female
1797	898	1.1626	0.0428267	1.07858	1.24663	Male
1798	898	1.15475	0.0422515	1.07185	1.23764	Female
1799	899	1.16269	0.0428238	1.07867	1.24671	Male
1800	899	1.15483	0.0422485	1.07194	1.23772	Female
1801	900	1.16277	0.0428208	1.07876	1.24679	Male
1802	900	1.15491	0.0422454	1.07203	1.2378	Female
1803	901	1.16286	0.0428178	1.07885	1.24687	Male
1804	901	1.155	0.0422423	1.07212	1.23788	Female
1805	902	1.16294	0.0428148	1.07894	1.24695	Male
1806	902	1.15509	0.0422391	1.07221	1.23796	Female
1807	903	1.16303	0.0428118	1.07903	1.24703	Male
1808	903	1.15517	0.0422359	1.0723	1.23804	Female
1809	904	1.16312	0.0428087	1.07913	1.24711	Male
1810	904	1.15526	0.0422327	1.0724	1.23812	Female
1811	905	1.1632	0.0428055	1.07922	1.24719	Male
1812	905	1.15535	0.0422294	1.07249	1.2382	Female
1813	906	1.16329	0.0428024	1.07931	1.24727	Male
1814	906	1.15543	0.0422261	1.07259	1.23828	Female
1815	907	1.16338	0.0427992	1.07941	1.24735	Male
1816	907	1.15552	0.0422228	1.07268	1.23836	Female
1817	908	1.16347	0.042796	1.0795	1.24744	Male
1818	908	1.15561	0.0422194	1.07278	1.23845	Female
1819	909	1.16356	0.0427927	1.0796	1.24752	Male
1820	909	1.1557	0.042216	1.07287	1.23853	Female
1821	910	1.16365	0.0427894	1.07969	1.2476	Male
1822	910	1.15579	0.0422126	1.07297	1.23861	Female
1823	911	1.16374	0.0427861	1.07979	1.24768	Male
1824	911	1.15588	0.0422091	1.07306	1.23869	Female
1825	912	1.16383	0.0427827	1.07989	1.24777	Male
1826	912	1.15597	0.0422056	1.07316	1.23878	Female
1827	913	1.16392	0.0427793	1.07999	1.24785	Male
1828	913	1.15606	0.042202	1.07326	1.23886	Female
1829	914	1.16401	0.0427759	1.08008	1.24794	Male
1830	914	1.15615	0.0421984	1.07336	1.23895	Female
1831	915	1.1641	0.0427724	1.08018	1.24802	Male
1832	915	1.15624	0.0421948	1.07346	1.23903	Female
1833	916	1.16419	0.042769	1.08028	1.24811	Male
1834	916	1.15634	0.0421912	1.07356	1.23911	Female
1835	917	1.16429	0.0427654	1.08038	1.24819	Male
1836	917	1.15643	0.0421875	1.07366	1.2392	Female
1837	918	1.16438	0.0427619	1.08048	1.24828	Male
1838	918	1.15652	0.0421838	1.07376	1.23929	Female
1839	919	1.16447	0.0427583	1.08058	1.24837	Male
1840	919	1.15661	0.04218	1.07386	1.23937	Female
1841	920	1.16457	0.0427547	1.08068	1.24845	Male
1842	920	1.15671	0.0421762	1.07396	1.23946	Female
1843	921	1.16466	0.0427511	1.08078	1.24854	Male
1844	921	1.1568	0.0421724	1.07406	1.23955	Female
1845	922	1.16476	0.0427474	1.08089	1.24863	Male
1846	922	1.1569	0.0421686	1.07416	1.23963	Female
1847	923	1.16485	0.0427437	1.08099	1.24872	Male
1848	923	1.15699	0.0421647	1.07427	1.23972	Female
1849	924	1.16495	0.04274	1.08109	1.2488	Male
1850	924	1.15709	0.0421608	1.07437	1.23981	Female
1851	925	1.16504	0.0427362	1.0812	1.24889	Male
1852	925	1.15719	0.0421569	1.07447	1.2399	Female
1853	926	1.16514	0.0427324	1.0813	1.24898	Male
1854	926	1.15728	0.042153	1.07458	1.23999	Female
1855	927	1.16524	0.0427286	1.0814	1.24907	Male
1856	927	1.15738	0.042149	1.07468	1.24008	Female
1857	928	1.16534	0.0427248	1.08151	1.24916	Male
1858	928	1.15748	0.042145	1.07479	1.24017	Female
1859	929	1.16543	0.0427209	1.08161	1.24925	Male
1860	929	1.15758	0.0421409	1.07489	1.24026	Female
1861	930	1.16553	0.042717	1.08172	1.24934	Male
1862	930	1.15767	0.0421369	1.075	1.24035	Female
1863	931	1.16563	0.0427131	1.08183	1.24944	Male
1864	931	1.15777	0.0421328	1.07511	1.24044	Female
1865	932	1.16573	0.0427092	1.08193	1.24953	Male
1866	932	1.15787	0.0421286	1.07522	1.24053	Female
1867	933	1.16583	0.0427052	1.08204	1.24962	Male
1868	933	1.15797	0.0421245	1.07532	1.24062	Female
1869	934	1.16593	0.0427012	1.08215	1.24971	Male
1870	934	1.15807	0.0421203	1.07543	1.24071	Female
1871	935	1.16603	0.0426972	1.08226	1.2498	Male
1872	935	1.15817	0.0421161	1.07554	1.24081	Female
1873	936	1.16613	0.0426932	1.08237	1.2499	Male
1874	936	1.15827	0.0421119	1.07565	1.2409	Female
1875	937	1.16623	0.0426891	1.08248	1.24999	Male
1876	937	1.15838	0.0421077	1.07576	1.24099	Female
1877	938	1.16634	0.042685	1.08259	1.25009	Male
1878	938	1.15848	0.0421034	1.07587	1.24109	Female
1879	939	1.16644	0.0426809	1.0827	1.25018	Male
1880	939	1.15858	0.0420991	1.07598	1.24118	Female
1881	940	1.16654	0.0426768	1.08281	1.25028	Male
1882	940	1.15868	0.0420948	1.07609	1.24127	Female
1883	941	1.16665	0.0426727	1.08292	1.25037	Male
1884	941	1.15879	0.0420904	1.07621	1.24137	Female
1885	942	1.16675	0.0426685	1.08303	1.25047	Male
1886	942	1.15889	0.0420861	1.07632	1.24147	Female
1887	943	1.16685	0.0426643	1.08315	1.25056	Male
1888	943	1.159	0.0420817	1.07643	1.24156	Female
1889	944	1.16696	0.0426601	1.08326	1.25066	Male
1890	944	1.1591	0.0420773	1.07654	1.24166	Female
1891	945	1.16706	0.0426559	1.08337	1.25076	Male
1892	945	1.15921	0.0420729	1.07666	1.24175	Female
1893	946	1.16717	0.0426516	1.08349	1.25085	Male
1894	946	1.15931	0.0420684	1.07677	1.24185	Female
1895	947	1.16728	0.0426474	1.0836	1.25095	Male
1896	947	1.15942	0.042064	1.07689	1.24195	Female
1897	948	1.16738	0.0426431	1.08372	1.25105	Male
1898	948	1.15952	0.0420595	1.077	1.24205	Female
1899	949	1.16749	0.0426388	1.08383	1.25115	Male
1900	949	1.15963	0.042055	1.07712	1.24214	Female
1901	950	1.1676	0.0426345	1.08395	1.25125	Male
1902	950	1.15974	0.0420504	1.07724	1.24224	Female
1903	951	1.16771	0.0426301	1.08407	1.25135	Male
1904	951	1.15985	0.0420459	1.07735	1.24234	Female
1905	952	1.16781	0.0426258	1.08418	1.25145	Male
1906	952	1.15996	0.0420413	1.07747	1.24244	Female
1907	953	1.16792	0.0426214	1.0843	1.25155	Male
1908	953	1.16007	0.0420368	1.07759	1.24254	Female
1909	954	1.16803	0.042617	1.08442	1.25165	Male
1910	954	1.16017	0.0420322	1.07771	1.24264	Female
1911	955	1.16814	0.0426126	1.08454	1.25175	Male
1912	955	1.16028	0.0420276	1.07783	1.24274	Female
1913	956	1.16825	0.0426082	1.08466	1.25185	Male
1914	956	1.16039	0.042023	1.07795	1.24284	Female
1915	957	1.16836	0.0426038	1.08477	1.25195	Male
1916	957	1.16051	0.0420183	1.07806	1.24295	Female
1917	958	1.16848	0.0425994	1.08489	1.25206	Male
1918	958	1.16062	0.0420137	1.07819	1.24305	Female
1919	959	1.16859	0.0425949	1.08502	1.25216	Male
1920	959	1.16073	0.042009	1.07831	1.24315	Female
1921	960	1.1687	0.0425904	1.08514	1.25226	Male
1922	960	1.16084	0.0420043	1.07843	1.24325	Female
1923	961	1.16881	0.042586	1.08526	1.25237	Male
1924	961	1.16095	0.0419996	1.07855	1.24336	Female
1925	962	1.16892	0.0425815	1.08538	1.25247	Male
1926	962	1.16107	0.0419949	1.07867	1.24346	Female
1927	963	1.16904	0.042577	1.0855	1.25257	Male
1928	963	1.16118	0.0419902	1.07879	1.24356	Female
1929	964	1.16915	0.0425725	1.08562	1.25268	Male
1930	964	1.16129	0.0419855	1.07892	1.24367	Female
1931	965	1.16927	0.042568	1.08575	1.25279	Male
1932	965	1.16141	0.0419808	1.07904	1.24377	Female
1933	966	1.16938	0.0425635	1.08587	1.25289	Male
1934	966	1.16152	0.041976	1.07916	1.24388	Female
1935	967	1.1695	0.0425589	1.08599	1.253	Male
1936	967	1.16164	0.0419713	1.07929	1.24399	Female
1937	968	1.16961	0.0425544	1.08612	1.2531	Male
1938	968	1.16175	0.0419665	1.07941	1.24409	Female
1939	969	1.16973	0.0425498	1.08624	1.25321	Male
1940	969	1.16187	0.0419617	1.07954	1.2442	Female
1941	970	1.16984	0.0425453	1.08637	1.25332	Male
1942	970	1.16199	0.041957	1.07967	1.24431	Female
1943	971	1.16996	0.0425407	1.0865	1.25343	Male
1944	971	1.1621	0.0419522	1.07979	1.24441	Female
1945	972	1.17008	0.0425362	1.08662	1.25354	Male
1946	972	1.16222	0.0419474	1.07992	1.24452	Female
1947	973	1.1702	0.0425316	1.08675	1.25364	Male
1948	973	1.16234	0.0419426	1.08005	1.24463	Female
1949	974	1.17032	0.042527	1.08688	1.25375	Male
1950	974	1.16246	0.0419378	1.08017	1.24474	Female
1951	975	1.17043	0.0425224	1.087	1.25386	Male
1952	975	1.16258	0.041933	1.0803	1.24485	Female
1953	976	1.17055	0.0425178	1.08713	1.25397	Male
1954	976	1.16269	0.0419282	1.08043	1.24496	Female
1955	977	1.17067	0.0425133	1.08726	1.25408	Male
1956	977	1.16281	0.0419233	1.08056	1.24507	Female
1957	978	1.17079	0.0425087	1.08739	1.2542	Male
1958	978	1.16293	0.0419185	1.08069	1.24518	Female
1959	979	1.17091	0.0425041	1.08752	1.25431	Male
1960	979	1.16306	0.0419137	1.08082	1.24529	Female
1961	980	1.17103	0.0424995	1.08765	1.25442	Male
1962	980	1.16318	0.0419089	1.08095	1.2454	Female
1963	981	1.17116	0.0424949	1.08778	1.25453	Male
1964	981	1.1633	0.041904	1.08108	1.24551	Female
1965	982	1.17128	0.0424903	1.08791	1.25464	Male
1966	982	1.16342	0.0418992	1.08121	1.24563	Female
1967	983	1.1714	0.0424857	1.08804	1.25476	Male
1968	983	1.16354	0.0418944	1.08134	1.24574	Female
1969	984	1.17152	0.0424811	1.08818	1.25487	Male
1970	984	1.16366	0.0418896	1.08148	1.24585	Female
1971	985	1.17165	0.0424765	1.08831	1.25499	Male
1972	985	1.16379	0.0418847	1.08161	1.24597	Female
1973	986	1.17177	0.042472	1.08844	1.2551	Male
1974	986	1.16391	0.0418799	1.08174	1.24608	Female
1975	987	1.17189	0.0424674	1.08857	1.25522	Male
1976	987	1.16404	0.0418751	1.08188	1.2462	Female
1977	988	1.17202	0.0424628	1.08871	1.25533	Male
1978	988	1.16416	0.0418703	1.08201	1.24631	Female
1979	989	1.17214	0.0424582	1.08884	1.25545	Male
1980	989	1.16429	0.0418655	1.08215	1.24643	Female
1981	990	1.17227	0.0424537	1.08898	1.25556	Male
1982	990	1.16441	0.0418606	1.08228	1.24654	Female
1983	991	1.1724	0.0424491	1.08911	1.25568	Male
1984	991	1.16454	0.0418558	1.08242	1.24666	Female
1985	992	1.17252	0.0424445	1.08925	1.2558	Male
1986	992	1.16466	0.041851	1.08255	1.24678	Female
1987	993	1.17265	0.04244	1.08938	1.25592	Male
1988	993	1.16479	0.0418462	1.08269	1.24689	Female
1989	994	1.17278	0.0424355	1.08952	1.25604	Male
1990	994	1.16492	0.0418415	1.08282	1.24701	Female
1991	995	1.1729	0.0424309	1.08965	1.25615	Male
1992	995	1.16505	0.0418367	1.08296	1.24713	Female
1993	996	1.17303	0.0424264	1.08979	1.25627	Male
1994	996	1.16517	0.0418319	1.0831	1.24725	Female
1995	997	1.17316	0.0424219	1.08993	1.25639	Male
1996	997	1.1653	0.0418271	1.08324	1.24737	Female
1997	998	1.17329	0.0424174	1.09007	1.25651	Male
1998	998	1.16543	0.0418224	1.08338	1.24749	Female
1999	999	1.17342	0.0424129	1.09021	1.25663	Male
[truncated: 499 more rows]

## Sheet: 5Atemporal_aperiodic_exponent
Unnamed: 0	x	predicted	std.error	conf.low	conf.high	group
1	0	1.04432	0.0367583	0.9722	1.11644	Male
2	0	1.0612	0.0369505	0.988704	1.13369	Female
3	1	1.04426	0.0367296	0.972203	1.11633	Male
4	1	1.0611	0.0369188	0.988665	1.13353	Female
5	2	1.04421	0.0367009	0.972206	1.11622	Male
6	2	1.061	0.0368872	0.988626	1.13337	Female
7	3	1.04416	0.0366724	0.972208	1.11611	Male
8	3	1.0609	0.0368557	0.988587	1.13321	Female
9	4	1.0441	0.036644	0.972211	1.116	Male
10	4	1.0608	0.0368244	0.988547	1.13304	Female
11	5	1.04405	0.0366157	0.972213	1.11589	Male
12	5	1.06069	0.0367932	0.988507	1.13288	Female
13	6	1.044	0.0365875	0.972215	1.11578	Male
14	6	1.06059	0.0367621	0.988467	1.13272	Female
15	7	1.04394	0.0365595	0.972217	1.11567	Male
16	7	1.06049	0.0367311	0.988427	1.13256	Female
17	8	1.04389	0.0365315	0.972218	1.11557	Male
18	8	1.06039	0.0367002	0.988387	1.1324	Female
19	9	1.04384	0.0365037	0.972219	1.11546	Male
20	9	1.06029	0.0366695	0.988346	1.13223	Female
21	10	1.04378	0.036476	0.97222	1.11535	Male
22	10	1.06019	0.0366389	0.988305	1.13207	Female
23	11	1.04373	0.0364484	0.972221	1.11524	Male
24	11	1.06009	0.0366084	0.988264	1.13191	Female
25	12	1.04368	0.036421	0.972222	1.11513	Male
26	12	1.05999	0.036578	0.988223	1.13175	Female
27	13	1.04363	0.0363937	0.972222	1.11503	Male
28	13	1.05989	0.0365478	0.988181	1.13159	Female
29	14	1.04357	0.0363664	0.972222	1.11492	Male
30	14	1.05979	0.0365176	0.988139	1.13143	Female
31	15	1.04352	0.0363393	0.972222	1.11481	Male
32	15	1.05968	0.0364876	0.988097	1.13127	Female
33	16	1.04347	0.0363124	0.972222	1.11471	Male
34	16	1.05958	0.0364578	0.988055	1.13111	Female
35	17	1.04341	0.0362855	0.972221	1.1146	Male
36	17	1.05948	0.036428	0.988012	1.13095	Female
37	18	1.04336	0.0362588	0.97222	1.1145	Male
38	18	1.05938	0.0363984	0.987969	1.13079	Female
39	19	1.04331	0.0362322	0.972219	1.11439	Male
40	19	1.05928	0.0363689	0.987926	1.13063	Female
41	20	1.04325	0.0362057	0.972218	1.11429	Male
42	20	1.05918	0.0363395	0.987883	1.13048	Female
43	21	1.0432	0.0361793	0.972216	1.11418	Male
44	21	1.05908	0.0363103	0.987839	1.13032	Female
45	22	1.04315	0.0361531	0.972214	1.11408	Male
46	22	1.05898	0.0362812	0.987795	1.13016	Female
47	23	1.04309	0.036127	0.972212	1.11397	Male
48	23	1.05888	0.0362522	0.987751	1.13	Female
49	24	1.04304	0.036101	0.97221	1.11387	Male
50	24	1.05878	0.0362233	0.987707	1.12984	Female
51	25	1.04299	0.0360751	0.972207	1.11376	Male
52	25	1.05867	0.0361946	0.987662	1.12969	Female
53	26	1.04293	0.0360494	0.972205	1.11366	Male
54	26	1.05857	0.036166	0.987617	1.12953	Female
55	27	1.04288	0.0360238	0.972201	1.11356	Male
56	27	1.05847	0.0361375	0.987572	1.12937	Female
57	28	1.04283	0.0359983	0.972198	1.11345	Male
58	28	1.05837	0.0361091	0.987527	1.12922	Female
59	29	1.04277	0.0359729	0.972195	1.11335	Male
60	29	1.05827	0.0360809	0.987481	1.12906	Female
61	30	1.04272	0.0359477	0.972191	1.11325	Male
62	30	1.05817	0.0360528	0.987436	1.1289	Female
63	31	1.04267	0.0359226	0.972187	1.11314	Male
64	31	1.05807	0.0360249	0.987389	1.12875	Female
65	32	1.04261	0.0358976	0.972183	1.11304	Male
66	32	1.05797	0.035997	0.987343	1.12859	Female
67	33	1.04256	0.0358727	0.972178	1.11294	Male
68	33	1.05787	0.0359693	0.987296	1.12844	Female
69	34	1.04251	0.035848	0.972173	1.11284	Male
70	34	1.05777	0.0359417	0.98725	1.12828	Female
71	35	1.04245	0.0358233	0.972168	1.11274	Male
72	35	1.05766	0.0359143	0.987202	1.12813	Female
73	36	1.0424	0.0357989	0.972163	1.11263	Male
74	36	1.05756	0.035887	0.987155	1.12797	Female
75	37	1.04235	0.0357745	0.972157	1.11253	Male
76	37	1.05746	0.0358598	0.987107	1.12782	Female
77	38	1.04229	0.0357503	0.972152	1.11243	Male
78	38	1.05736	0.0358327	0.987059	1.12766	Female
79	39	1.04224	0.0357262	0.972146	1.11233	Male
80	39	1.05726	0.0358058	0.987011	1.12751	Female
81	40	1.04219	0.0357022	0.972139	1.11223	Male
82	40	1.05716	0.035779	0.986963	1.12736	Female
83	41	1.04213	0.0356783	0.972133	1.11213	Male
84	41	1.05706	0.0357524	0.986914	1.1272	Female
85	42	1.04208	0.0356546	0.972126	1.11203	Male
86	42	1.05696	0.0357259	0.986865	1.12705	Female
87	43	1.04203	0.035631	0.972119	1.11193	Male
88	43	1.05686	0.0356995	0.986816	1.1269	Female
89	44	1.04197	0.0356075	0.972112	1.11183	Male
90	44	1.05676	0.0356732	0.986767	1.12675	Female
91	45	1.04192	0.0355842	0.972104	1.11173	Male
92	45	1.05666	0.0356471	0.986717	1.12659	Female
93	46	1.04187	0.035561	0.972097	1.11164	Male
94	46	1.05655	0.0356211	0.986667	1.12644	Female
95	47	1.04181	0.0355379	0.972089	1.11154	Male
96	47	1.05645	0.0355953	0.986617	1.12629	Female
97	48	1.04176	0.035515	0.97208	1.11144	Male
98	48	1.05635	0.0355695	0.986566	1.12614	Female
99	49	1.04171	0.0354922	0.972072	1.11134	Male
100	49	1.05625	0.035544	0.986515	1.12599	Female
101	50	1.04165	0.0354695	0.972063	1.11124	Male
102	50	1.05615	0.0355185	0.986464	1.12584	Female
103	51	1.0416	0.0354469	0.972054	1.11114	Male
104	51	1.05605	0.0354932	0.986413	1.12569	Female
105	52	1.04155	0.0354245	0.972045	1.11105	Male
106	52	1.05595	0.035468	0.986361	1.12554	Female
107	53	1.04149	0.0354022	0.972035	1.11095	Male
108	53	1.05585	0.035443	0.98631	1.12539	Female
109	54	1.04144	0.03538	0.972025	1.11085	Male
110	54	1.05575	0.0354181	0.986257	1.12524	Female
111	55	1.04139	0.035358	0.972015	1.11076	Male
112	55	1.05565	0.0353933	0.986205	1.12509	Female
113	56	1.04133	0.0353361	0.972005	1.11066	Male
114	56	1.05554	0.0353687	0.986152	1.12494	Female
115	57	1.04128	0.0353143	0.971994	1.11056	Male
116	57	1.05544	0.0353442	0.9861	1.12479	Female
117	58	1.04123	0.0352927	0.971983	1.11047	Male
118	58	1.05534	0.0353198	0.986046	1.12464	Female
119	59	1.04117	0.0352712	0.971972	1.11037	Male
120	59	1.05524	0.0352956	0.985993	1.12449	Female
121	60	1.04112	0.0352498	0.971961	1.11028	Male
122	60	1.05514	0.0352715	0.985939	1.12434	Female
123	61	1.04107	0.0352286	0.971949	1.11018	Male
124	61	1.05504	0.0352475	0.985885	1.12419	Female
125	62	1.04101	0.0352075	0.971937	1.11009	Male
126	62	1.05494	0.0352237	0.985831	1.12405	Female
127	63	1.04096	0.0351865	0.971925	1.10999	Male
128	63	1.05484	0.0352001	0.985776	1.1239	Female
129	64	1.04091	0.0351657	0.971913	1.1099	Male
130	64	1.05474	0.0351765	0.985722	1.12375	Female
131	65	1.04085	0.035145	0.9719	1.10981	Male
132	65	1.05464	0.0351531	0.985667	1.1236	Female
133	66	1.0408	0.0351244	0.971887	1.10971	Male
134	66	1.05453	0.0351299	0.985611	1.12346	Female
135	67	1.04075	0.035104	0.971874	1.10962	Male
136	67	1.05443	0.0351068	0.985556	1.12331	Female
137	68	1.04069	0.0350837	0.97186	1.10953	Male
138	68	1.05433	0.0350838	0.9855	1.12317	Female
139	69	1.04064	0.0350635	0.971847	1.10943	Male
140	69	1.05423	0.035061	0.985443	1.12302	Female
141	70	1.04059	0.0350435	0.971833	1.10934	Male
142	70	1.05413	0.0350383	0.985387	1.12287	Female
143	71	1.04053	0.0350236	0.971818	1.10925	Male
144	71	1.05403	0.0350158	0.98533	1.12273	Female
145	72	1.04048	0.0350039	0.971804	1.10916	Male
146	72	1.05393	0.0349934	0.985273	1.12258	Female
147	73	1.04043	0.0349842	0.971789	1.10906	Male
148	73	1.05383	0.0349711	0.985216	1.12244	Female
149	74	1.04037	0.0349648	0.971774	1.10897	Male
150	74	1.05373	0.034949	0.985158	1.1223	Female
151	75	1.04032	0.0349454	0.971759	1.10888	Male
152	75	1.05363	0.034927	0.985101	1.12215	Female
153	76	1.04027	0.0349262	0.971743	1.10879	Male
154	76	1.05353	0.0349052	0.985042	1.12201	Female
155	77	1.04021	0.0349071	0.971727	1.1087	Male
156	77	1.05342	0.0348835	0.984984	1.12186	Female
157	78	1.04016	0.0348882	0.971711	1.10861	Male
158	78	1.05332	0.0348619	0.984925	1.12172	Female
159	79	1.04011	0.0348694	0.971695	1.10852	Male
160	79	1.05322	0.0348405	0.984866	1.12158	Female
161	80	1.04005	0.0348508	0.971678	1.10843	Male
162	80	1.05312	0.0348193	0.984807	1.12144	Female
163	81	1.04	0.0348323	0.971661	1.10834	Male
164	81	1.05302	0.0347982	0.984748	1.12129	Female
165	82	1.03995	0.0348139	0.971644	1.10825	Male
166	82	1.05292	0.0347772	0.984688	1.12115	Female
167	83	1.03989	0.0347957	0.971626	1.10816	Male
168	83	1.05282	0.0347564	0.984628	1.12101	Female
169	84	1.03984	0.0347776	0.971609	1.10807	Male
170	84	1.05272	0.0347357	0.984567	1.12087	Female
171	85	1.03979	0.0347596	0.971591	1.10798	Male
172	85	1.05262	0.0347152	0.984507	1.12073	Female
173	86	1.03973	0.0347418	0.971572	1.1079	Male
174	86	1.05252	0.0346948	0.984446	1.12059	Female
175	87	1.03968	0.0347241	0.971554	1.10781	Male
176	87	1.05241	0.0346746	0.984385	1.12045	Female
177	88	1.03963	0.0347066	0.971535	1.10772	Male
178	88	1.05231	0.0346545	0.984323	1.1203	Female
179	89	1.03957	0.0346892	0.971516	1.10763	Male
180	89	1.05221	0.0346345	0.984262	1.12016	Female
181	90	1.03952	0.034672	0.971497	1.10755	Male
182	90	1.05211	0.0346147	0.984199	1.12003	Female
183	91	1.03947	0.0346549	0.971477	1.10746	Male
184	91	1.05201	0.0345951	0.984137	1.11989	Female
185	92	1.03942	0.0346379	0.971457	1.10737	Male
186	92	1.05191	0.0345756	0.984075	1.11975	Female
187	93	1.03936	0.0346211	0.971437	1.10729	Male
188	93	1.05181	0.0345563	0.984012	1.11961	Female
189	94	1.03931	0.0346044	0.971417	1.1072	Male
190	94	1.05171	0.0345371	0.983949	1.11947	Female
191	95	1.03926	0.0345879	0.971396	1.10712	Male
192	95	1.05161	0.034518	0.983885	1.11933	Female
193	96	1.0392	0.0345715	0.971375	1.10703	Male
194	96	1.05151	0.0344992	0.983821	1.11919	Female
195	97	1.03915	0.0345552	0.971354	1.10695	Male
196	97	1.05141	0.0344804	0.983757	1.11906	Female
197	98	1.0391	0.0345391	0.971333	1.10686	Male
198	98	1.05131	0.0344618	0.983693	1.11892	Female
199	99	1.03904	0.0345232	0.971311	1.10678	Male
200	99	1.05121	0.0344434	0.983629	1.11878	Female
201	100	1.03899	0.0345074	0.971289	1.10669	Male
202	100	1.0511	0.0344251	0.983564	1.11865	Female
203	101	1.03894	0.0344917	0.971267	1.10661	Male
204	101	1.051	0.034407	0.983499	1.11851	Female
205	102	1.03889	0.0344762	0.971244	1.10653	Male
206	102	1.0509	0.034389	0.983433	1.11837	Female
207	103	1.03883	0.0344608	0.971222	1.10644	Male
208	103	1.0508	0.0343711	0.983367	1.11824	Female
209	104	1.03878	0.0344456	0.971199	1.10636	Male
210	104	1.0507	0.0343535	0.983301	1.1181	Female
211	105	1.03873	0.0344305	0.971175	1.10628	Male
212	105	1.0506	0.0343359	0.983235	1.11797	Female
213	106	1.03867	0.0344155	0.971152	1.1062	Male
214	106	1.0505	0.0343186	0.983169	1.11783	Female
215	107	1.03862	0.0344007	0.971128	1.10611	Male
216	107	1.0504	0.0343013	0.983102	1.1177	Female
217	108	1.03857	0.0343861	0.971104	1.10603	Male
218	108	1.0503	0.0342843	0.983035	1.11756	Female
219	109	1.03852	0.0343716	0.97108	1.10595	Male
220	109	1.0502	0.0342674	0.982967	1.11743	Female
221	110	1.03846	0.0343572	0.971055	1.10587	Male
222	110	1.0501	0.0342506	0.9829	1.1173	Female
223	111	1.03841	0.034343	0.97103	1.10579	Male
224	111	1.05	0.034234	0.982832	1.11716	Female
225	112	1.03836	0.034329	0.971005	1.10571	Male
226	112	1.0499	0.0342175	0.982764	1.11703	Female
227	113	1.0383	0.034315	0.97098	1.10563	Male
228	113	1.0498	0.0342012	0.982695	1.1169	Female
229	114	1.03825	0.0343013	0.970954	1.10555	Male
230	114	1.0497	0.0341851	0.982626	1.11677	Female
231	115	1.0382	0.0342877	0.970929	1.10547	Male
232	115	1.0496	0.0341691	0.982557	1.11663	Female
233	116	1.03815	0.0342742	0.970902	1.10539	Male
234	116	1.0495	0.0341533	0.982488	1.1165	Female
235	117	1.03809	0.0342609	0.970876	1.10531	Male
236	117	1.0494	0.0341376	0.982419	1.11637	Female
237	118	1.03804	0.0342477	0.97085	1.10523	Male
238	118	1.04929	0.0341221	0.982349	1.11624	Female
239	119	1.03799	0.0342346	0.970823	1.10516	Male
240	119	1.04919	0.0341067	0.982279	1.11611	Female
241	120	1.03794	0.0342218	0.970796	1.10508	Male
242	120	1.04909	0.0340915	0.982208	1.11598	Female
243	121	1.03789	0.034209	0.970768	1.105	Male
244	121	1.04899	0.0340764	0.982138	1.11585	Female
245	122	1.03783	0.0341964	0.970741	1.10492	Male
246	122	1.04889	0.0340615	0.982067	1.11572	Female
247	123	1.03778	0.034184	0.970713	1.10485	Male
248	123	1.04879	0.0340468	0.981995	1.11559	Female
249	124	1.03773	0.0341717	0.970685	1.10477	Male
250	124	1.04869	0.0340322	0.981924	1.11546	Female
251	125	1.03768	0.0341596	0.970657	1.1047	Male
252	125	1.04859	0.0340178	0.981852	1.11534	Female
253	126	1.03762	0.0341476	0.970628	1.10462	Male
254	126	1.04849	0.0340035	0.98178	1.11521	Female
255	127	1.03757	0.0341357	0.970599	1.10455	Male
256	127	1.04839	0.0339894	0.981708	1.11508	Female
257	128	1.03752	0.034124	0.97057	1.10447	Male
258	128	1.04829	0.0339754	0.981635	1.11495	Female
259	129	1.03747	0.0341125	0.970541	1.1044	Male
260	129	1.04819	0.0339616	0.981563	1.11483	Female
261	130	1.03742	0.0341011	0.970512	1.10432	Male
262	130	1.04809	0.033948	0.98149	1.1147	Female
263	131	1.03736	0.0340898	0.970482	1.10425	Male
264	131	1.04799	0.0339345	0.981416	1.11457	Female
265	132	1.03731	0.0340787	0.970452	1.10417	Male
266	132	1.04789	0.0339211	0.981343	1.11445	Female
267	133	1.03726	0.0340678	0.970422	1.1041	Male
268	133	1.04779	0.0339079	0.981269	1.11432	Female
269	134	1.03721	0.034057	0.970391	1.10403	Male
270	134	1.0477	0.0338949	0.981195	1.1142	Female
271	135	1.03716	0.0340463	0.970361	1.10396	Male
272	135	1.0476	0.033882	0.98112	1.11407	Female
273	136	1.03711	0.0340358	0.97033	1.10388	Male
274	136	1.0475	0.0338693	0.981046	1.11395	Female
275	137	1.03706	0.0340254	0.970299	1.10381	Male
276	137	1.0474	0.0338568	0.980971	1.11382	Female
277	138	1.037	0.0340152	0.970267	1.10374	Male
278	138	1.0473	0.0338443	0.980896	1.1137	Female
279	139	1.03695	0.0340051	0.970236	1.10367	Male
280	139	1.0472	0.0338321	0.98082	1.11357	Female
281	140	1.0369	0.0339952	0.970204	1.1036	Male
282	140	1.0471	0.03382	0.980745	1.11345	Female
283	141	1.03685	0.0339854	0.970172	1.10353	Male
284	141	1.047	0.0338081	0.980669	1.11333	Female
285	142	1.0368	0.0339758	0.97014	1.10346	Male
286	142	1.0469	0.0337963	0.980592	1.11321	Female
287	143	1.03675	0.0339663	0.970107	1.10339	Male
288	143	1.0468	0.0337846	0.980516	1.11308	Female
289	144	1.0367	0.0339569	0.970075	1.10332	Male
290	144	1.0467	0.0337732	0.980439	1.11296	Female
291	145	1.03665	0.0339477	0.970042	1.10325	Male
292	145	1.0466	0.0337618	0.980362	1.11284	Female
293	146	1.0366	0.0339387	0.970009	1.10318	Male
294	146	1.0465	0.0337507	0.980285	1.11272	Female
295	147	1.03654	0.0339298	0.969976	1.10311	Male
296	147	1.0464	0.0337397	0.980208	1.1126	Female
297	148	1.03649	0.033921	0.969942	1.10305	Male
298	148	1.0463	0.0337288	0.98013	1.11248	Female
299	149	1.03644	0.0339124	0.969908	1.10298	Male
300	149	1.04621	0.0337181	0.980052	1.11236	Female
301	150	1.03639	0.0339039	0.969875	1.10291	Male
302	150	1.04611	0.0337075	0.979974	1.11224	Female
303	151	1.03634	0.0338956	0.96984	1.10284	Male
304	151	1.04601	0.0336971	0.979896	1.11212	Female
305	152	1.03629	0.0338874	0.969806	1.10278	Male
306	152	1.04591	0.0336869	0.979817	1.112	Female
307	153	1.03624	0.0338794	0.969772	1.10271	Male
308	153	1.04581	0.0336768	0.979739	1.11188	Female
309	154	1.03619	0.0338715	0.969737	1.10265	Male
310	154	1.04571	0.0336668	0.97966	1.11177	Female
311	155	1.03614	0.0338638	0.969702	1.10258	Male
312	155	1.04561	0.033657	0.97958	1.11165	Female
313	156	1.03609	0.0338561	0.969667	1.10252	Male
314	156	1.04552	0.0336474	0.979501	1.11153	Female
315	157	1.03604	0.0338487	0.969632	1.10245	Male
316	157	1.04542	0.0336379	0.979421	1.11141	Female
317	158	1.03599	0.0338414	0.969596	1.10239	Male
318	158	1.04532	0.0336286	0.979341	1.1113	Female
319	159	1.03594	0.0338342	0.969561	1.10232	Male
320	159	1.04522	0.0336194	0.979261	1.11118	Female
321	160	1.03589	0.0338271	0.969525	1.10226	Male
322	160	1.04512	0.0336103	0.979181	1.11106	Female
323	161	1.03584	0.0338202	0.969489	1.1022	Male
324	161	1.04502	0.0336014	0.9791	1.11095	Female
325	162	1.03579	0.0338135	0.969452	1.10213	Male
326	162	1.04493	0.0335927	0.979019	1.11083	Female
327	163	1.03574	0.0338069	0.969416	1.10207	Male
328	163	1.04483	0.0335841	0.978938	1.11072	Female
329	164	1.03569	0.0338004	0.96938	1.10201	Male
330	164	1.04473	0.0335757	0.978857	1.11061	Female
331	165	1.03565	0.033794	0.969343	1.10195	Male
332	165	1.04463	0.0335674	0.978775	1.11049	Female
333	166	1.0356	0.0337878	0.969306	1.10189	Male
334	166	1.04454	0.0335592	0.978694	1.11038	Female
335	167	1.03555	0.0337818	0.969269	1.10183	Male
336	167	1.04444	0.0335512	0.978612	1.11026	Female
337	168	1.0355	0.0337758	0.969232	1.10177	Male
338	168	1.04434	0.0335434	0.97853	1.11015	Female
339	169	1.03545	0.03377	0.969194	1.10171	Male
340	169	1.04424	0.0335356	0.978447	1.11004	Female
341	170	1.0354	0.0337644	0.969157	1.10165	Male
342	170	1.04415	0.0335281	0.978365	1.10993	Female
343	171	1.03535	0.0337589	0.969119	1.10159	Male
344	171	1.04405	0.0335207	0.978282	1.10981	Female
345	172	1.0353	0.0337535	0.969081	1.10153	Male
346	172	1.04395	0.0335134	0.978199	1.1097	Female
347	173	1.03526	0.0337482	0.969043	1.10147	Male
348	173	1.04385	0.0335062	0.978116	1.10959	Female
349	174	1.03521	0.0337431	0.969005	1.10141	Male
350	174	1.04376	0.0334993	0.978033	1.10948	Female
351	175	1.03516	0.0337381	0.968967	1.10135	Male
352	175	1.04366	0.0334924	0.977949	1.10937	Female
353	176	1.03511	0.0337333	0.968928	1.10129	Male
354	176	1.04356	0.0334857	0.977866	1.10926	Female
355	177	1.03506	0.0337286	0.968889	1.10124	Male
356	177	1.04347	0.0334791	0.977782	1.10915	Female
357	178	1.03502	0.033724	0.968851	1.10118	Male
358	178	1.04337	0.0334727	0.977698	1.10904	Female
359	179	1.03497	0.0337196	0.968812	1.10112	Male
360	179	1.04327	0.0334664	0.977614	1.10893	Female
361	180	1.03492	0.0337152	0.968773	1.10107	Male
362	180	1.04318	0.0334603	0.977529	1.10882	Female
363	181	1.03487	0.033711	0.968733	1.10101	Male
364	181	1.04308	0.0334543	0.977445	1.10872	Female
365	182	1.03483	0.033707	0.968694	1.10096	Male
366	182	1.04298	0.0334484	0.97736	1.10861	Female
367	183	1.03478	0.033703	0.968655	1.1009	Male
368	183	1.04289	0.0334427	0.977275	1.1085	Female
369	184	1.03473	0.0336992	0.968615	1.10085	Male
370	184	1.04279	0.0334371	0.97719	1.10839	Female
371	185	1.03468	0.0336956	0.968575	1.10079	Male
372	185	1.0427	0.0334316	0.977105	1.10829	Female
373	186	1.03464	0.033692	0.968536	1.10074	Male
374	186	1.0426	0.0334263	0.977019	1.10818	Female
375	187	1.03459	0.0336886	0.968496	1.10069	Male
376	187	1.0425	0.0334211	0.976934	1.10808	Female
377	188	1.03454	0.0336853	0.968456	1.10063	Male
378	188	1.04241	0.033416	0.976848	1.10797	Female
379	189	1.0345	0.0336821	0.968416	1.10058	Male
380	189	1.04231	0.0334111	0.976762	1.10786	Female
381	190	1.03445	0.0336791	0.968375	1.10053	Male
382	190	1.04222	0.0334063	0.976676	1.10776	Female
383	191	1.03441	0.0336761	0.968335	1.10048	Male
384	191	1.04212	0.0334017	0.97659	1.10766	Female
385	192	1.03436	0.0336733	0.968294	1.10043	Male
386	192	1.04203	0.0333971	0.976504	1.10755	Female
387	193	1.03431	0.0336706	0.968254	1.10037	Male
388	193	1.04193	0.0333927	0.976417	1.10745	Female
389	194	1.03427	0.0336681	0.968213	1.10032	Male
390	194	1.04184	0.0333885	0.976331	1.10734	Female
391	195	1.03422	0.0336656	0.968172	1.10027	Male
392	195	1.04174	0.0333843	0.976244	1.10724	Female
393	196	1.03418	0.0336633	0.968132	1.10022	Male
394	196	1.04165	0.0333803	0.976157	1.10714	Female
395	197	1.03413	0.0336611	0.968091	1.10017	Male
396	197	1.04155	0.0333764	0.97607	1.10704	Female
397	198	1.03409	0.033659	0.96805	1.10012	Male
398	198	1.04146	0.0333727	0.975983	1.10693	Female
399	199	1.03404	0.033657	0.968008	1.10008	Male
400	199	1.04136	0.033369	0.975896	1.10683	Female
401	200	1.034	0.0336552	0.967967	1.10003	Male
402	200	1.04127	0.0333655	0.975808	1.10673	Female
403	201	1.03395	0.0336534	0.967926	1.09998	Male
404	201	1.04118	0.0333621	0.975721	1.10663	Female
405	202	1.03391	0.0336518	0.967885	1.09993	Male
406	202	1.04108	0.0333589	0.975633	1.10653	Female
407	203	1.03386	0.0336503	0.967843	1.09988	Male
408	203	1.04099	0.0333557	0.975545	1.10643	Female
409	204	1.03382	0.0336489	0.967802	1.09984	Male
410	204	1.04089	0.0333527	0.975457	1.10633	Female
411	205	1.03378	0.0336476	0.96776	1.09979	Male
412	205	1.0408	0.0333498	0.975369	1.10623	Female
413	206	1.03373	0.0336464	0.967719	1.09974	Male
414	206	1.04071	0.033347	0.975281	1.10613	Female
415	207	1.03369	0.0336454	0.967677	1.0997	Male
416	207	1.04061	0.0333443	0.975193	1.10603	Female
417	208	1.03364	0.0336444	0.967635	1.09965	Male
418	208	1.04052	0.0333418	0.975105	1.10594	Female
419	209	1.0336	0.0336435	0.967593	1.09961	Male
420	209	1.04043	0.0333394	0.975017	1.10584	Female
421	210	1.03356	0.0336428	0.967552	1.09956	Male
422	210	1.04033	0.033337	0.974928	1.10574	Female
423	211	1.03351	0.0336421	0.96751	1.09952	Male
424	211	1.04024	0.0333348	0.97484	1.10564	Female
425	212	1.03347	0.0336416	0.967468	1.09947	Male
426	212	1.04015	0.0333327	0.974751	1.10555	Female
427	213	1.03343	0.0336412	0.967426	1.09943	Male
428	213	1.04006	0.0333308	0.974662	1.10545	Female
429	214	1.03339	0.0336408	0.967384	1.09939	Male
430	214	1.03996	0.0333289	0.974573	1.10535	Female
431	215	1.03334	0.0336406	0.967342	1.09934	Male
432	215	1.03987	0.0333271	0.974484	1.10526	Female
433	216	1.0333	0.0336405	0.9673	1.0993	Male
434	216	1.03978	0.0333255	0.974396	1.10516	Female
435	217	1.03326	0.0336405	0.967258	1.09926	Male
436	217	1.03969	0.0333239	0.974307	1.10507	Female
437	218	1.03322	0.0336405	0.967215	1.09922	Male
438	218	1.03959	0.0333225	0.974217	1.10497	Female
439	219	1.03318	0.0336407	0.967173	1.09918	Male
440	219	1.0395	0.0333212	0.974128	1.10488	Female
441	220	1.03313	0.033641	0.967131	1.09914	Male
442	220	1.03941	0.0333199	0.974039	1.10478	Female
443	221	1.03309	0.0336413	0.967089	1.0991	Male
444	221	1.03932	0.0333188	0.97395	1.10469	Female
445	222	1.03305	0.0336418	0.967047	1.09905	Male
446	222	1.03923	0.0333178	0.97386	1.1046	Female
447	223	1.03301	0.0336424	0.967005	1.09901	Male
448	223	1.03914	0.0333169	0.973771	1.1045	Female
449	224	1.03297	0.033643	0.966962	1.09898	Male
450	224	1.03905	0.0333161	0.973682	1.10441	Female
451	225	1.03293	0.0336437	0.96692	1.09894	Male
452	225	1.03896	0.0333154	0.973592	1.10432	Female
453	226	1.03289	0.0336446	0.966878	1.0989	Male
454	226	1.03887	0.0333148	0.973503	1.10423	Female
455	227	1.03285	0.0336455	0.966836	1.09886	Male
456	227	1.03877	0.0333142	0.973413	1.10414	Female
457	228	1.03281	0.0336465	0.966794	1.09882	Male
458	228	1.03868	0.0333138	0.973324	1.10404	Female
459	229	1.03277	0.0336476	0.966752	1.09878	Male
460	229	1.03859	0.0333135	0.973234	1.10395	Female
461	230	1.03273	0.0336488	0.966709	1.09874	Male
462	230	1.0385	0.0333133	0.973144	1.10386	Female
463	231	1.03269	0.0336501	0.966667	1.09871	Male
464	231	1.03841	0.0333131	0.973055	1.10377	Female
465	232	1.03265	0.0336514	0.966625	1.09867	Male
466	232	1.03832	0.0333131	0.972965	1.10368	Female
467	233	1.03261	0.0336529	0.966583	1.09863	Male
468	233	1.03823	0.0333131	0.972875	1.10359	Female
469	234	1.03257	0.0336544	0.966541	1.0986	Male
470	234	1.03815	0.0333133	0.972786	1.1035	Female
471	235	1.03253	0.033656	0.966499	1.09856	Male
472	235	1.03806	0.0333135	0.972696	1.10342	Female
473	236	1.03249	0.0336577	0.966457	1.09853	Male
474	236	1.03797	0.0333138	0.972606	1.10333	Female
475	237	1.03245	0.0336595	0.966415	1.09849	Male
476	237	1.03788	0.0333142	0.972517	1.10324	Female
477	238	1.03242	0.0336613	0.966373	1.09846	Male
478	238	1.03779	0.0333147	0.972427	1.10315	Female
479	239	1.03238	0.0336632	0.966331	1.09842	Male
480	239	1.0377	0.0333153	0.972337	1.10306	Female
481	240	1.03234	0.0336652	0.966289	1.09839	Male
482	240	1.03761	0.0333159	0.972247	1.10298	Female
483	241	1.0323	0.0336673	0.966248	1.09836	Male
484	241	1.03752	0.0333167	0.972158	1.10289	Female
485	242	1.03226	0.0336694	0.966206	1.09832	Male
486	242	1.03744	0.0333175	0.972068	1.1028	Female
487	243	1.03223	0.0336717	0.966164	1.09829	Male
488	243	1.03735	0.0333184	0.971978	1.10272	Female
489	244	1.03219	0.033674	0.966123	1.09826	Male
490	244	1.03726	0.0333194	0.971889	1.10263	Female
491	245	1.03215	0.0336763	0.966081	1.09822	Male
492	245	1.03717	0.0333204	0.971799	1.10255	Female
493	246	1.03212	0.0336788	0.96604	1.09819	Male
494	246	1.03709	0.0333216	0.97171	1.10246	Female
495	247	1.03208	0.0336813	0.965998	1.09816	Male
496	247	1.037	0.0333228	0.97162	1.10238	Female
497	248	1.03204	0.0336839	0.965957	1.09813	Male
498	248	1.03691	0.0333241	0.971531	1.10229	Female
499	249	1.03201	0.0336865	0.965916	1.0981	Male
500	249	1.03682	0.0333254	0.971441	1.10221	Female
501	250	1.03197	0.0336892	0.965875	1.09807	Male
502	250	1.03674	0.0333268	0.971352	1.10212	Female
503	251	1.03194	0.033692	0.965834	1.09804	Male
504	251	1.03665	0.0333283	0.971262	1.10204	Female
505	252	1.0319	0.0336948	0.965793	1.09801	Male
506	252	1.03657	0.0333299	0.971173	1.10196	Female
507	253	1.03187	0.0336977	0.965752	1.09798	Male
508	253	1.03648	0.0333316	0.971084	1.10187	Female
509	254	1.03183	0.0337007	0.965711	1.09795	Male
510	254	1.03639	0.0333333	0.970995	1.10179	Female
511	255	1.0318	0.0337037	0.96567	1.09792	Male
512	255	1.03631	0.033335	0.970906	1.10171	Female
513	256	1.03176	0.0337068	0.96563	1.09789	Male
514	256	1.03622	0.0333369	0.970816	1.10163	Female
515	257	1.03173	0.0337099	0.965589	1.09786	Male
516	257	1.03614	0.0333388	0.970727	1.10155	Female
517	258	1.03169	0.0337131	0.965549	1.09784	Male
518	258	1.03605	0.0333407	0.970639	1.10147	Female
519	259	1.03166	0.0337163	0.965509	1.09781	Male
520	259	1.03597	0.0333428	0.97055	1.10138	Female
521	260	1.03163	0.0337197	0.965468	1.09778	Male
522	260	1.03588	0.0333449	0.970461	1.1013	Female
523	261	1.03159	0.033723	0.965428	1.09775	Male
524	261	1.0358	0.033347	0.970372	1.10122	Female
525	262	1.03156	0.0337264	0.965388	1.09773	Male
526	262	1.03571	0.0333492	0.970284	1.10114	Female
527	263	1.03153	0.0337299	0.965349	1.0977	Male
528	263	1.03563	0.0333515	0.970195	1.10106	Female
529	264	1.03149	0.0337334	0.965309	1.09768	Male
530	264	1.03555	0.0333538	0.970107	1.10098	Female
531	265	1.03146	0.033737	0.965269	1.09765	Male
532	265	1.03546	0.0333562	0.970018	1.10091	Female
533	266	1.03143	0.0337406	0.96523	1.09763	Male
534	266	1.03538	0.0333586	0.96993	1.10083	Female
535	267	1.0314	0.0337442	0.965191	1.0976	Male
536	267	1.0353	0.0333611	0.969842	1.10075	Female
537	268	1.03136	0.0337479	0.965152	1.09758	Male
538	268	1.03521	0.0333636	0.969754	1.10067	Female
539	269	1.03133	0.0337517	0.965113	1.09755	Male
540	269	1.03513	0.0333662	0.969666	1.10059	Female
541	270	1.0313	0.0337555	0.965074	1.09753	Male
542	270	1.03505	0.0333688	0.969579	1.10052	Female
543	271	1.03127	0.0337593	0.965035	1.0975	Male
544	271	1.03496	0.0333715	0.969491	1.10044	Female
545	272	1.03124	0.0337632	0.964997	1.09748	Male
546	272	1.03488	0.0333742	0.969403	1.10036	Female
547	273	1.03121	0.0337671	0.964959	1.09746	Male
548	273	1.0348	0.033377	0.969316	1.10028	Female
549	274	1.03118	0.0337711	0.96492	1.09744	Male
550	274	1.03472	0.0333798	0.969229	1.10021	Female
551	275	1.03115	0.033775	0.964882	1.09741	Male
552	275	1.03464	0.0333827	0.969142	1.10013	Female
553	276	1.03112	0.0337791	0.964845	1.09739	Male
554	276	1.03456	0.0333856	0.969055	1.10006	Female
555	277	1.03109	0.0337831	0.964807	1.09737	Male
556	277	1.03447	0.0333885	0.968968	1.09998	Female
557	278	1.03106	0.0337872	0.964769	1.09735	Male
558	278	1.03439	0.0333915	0.968881	1.09991	Female
559	279	1.03103	0.0337914	0.964732	1.09733	Male
560	279	1.03431	0.0333945	0.968795	1.09983	Female
561	280	1.031	0.0337956	0.964695	1.09731	Male
562	280	1.03423	0.0333976	0.968708	1.09976	Female
563	281	1.03097	0.0337998	0.964658	1.09729	Male
564	281	1.03415	0.0334006	0.968622	1.09968	Female
565	282	1.03094	0.033804	0.964621	1.09727	Male
566	282	1.03407	0.0334038	0.968536	1.09961	Female
567	283	1.03092	0.0338082	0.964585	1.09725	Male
568	283	1.03399	0.0334069	0.96845	1.09954	Female
569	284	1.03089	0.0338125	0.964548	1.09723	Male
570	284	1.03391	0.0334101	0.968364	1.09946	Female
571	285	1.03086	0.0338169	0.964512	1.09721	Male
572	285	1.03383	0.0334134	0.968279	1.09939	Female
573	286	1.03083	0.0338212	0.964476	1.09719	Male
574	286	1.03376	0.0334166	0.968193	1.09932	Female
575	287	1.0308	0.0338256	0.96444	1.09717	Male
576	287	1.03368	0.0334199	0.968108	1.09925	Female
577	288	1.03078	0.03383	0.964405	1.09715	Male
578	288	1.0336	0.0334232	0.968023	1.09917	Female
579	289	1.03075	0.0338344	0.96437	1.09713	Male
580	289	1.03352	0.0334266	0.967938	1.0991	Female
581	290	1.03072	0.0338388	0.964334	1.09712	Male
582	290	1.03344	0.0334299	0.967854	1.09903	Female
583	291	1.0307	0.0338433	0.9643	1.0971	Male
584	291	1.03336	0.0334333	0.967769	1.09896	Female
585	292	1.03067	0.0338478	0.964265	1.09708	Male
586	292	1.03329	0.0334367	0.967685	1.09889	Female
587	293	1.03065	0.0338523	0.96423	1.09706	Male
588	293	1.03321	0.0334402	0.967601	1.09882	Female
589	294	1.03062	0.0338568	0.964196	1.09705	Male
590	294	1.03313	0.0334436	0.967517	1.09875	Female
591	295	1.0306	0.0338613	0.964162	1.09703	Male
592	295	1.03306	0.0334471	0.967433	1.09868	Female
593	296	1.03057	0.0338659	0.964128	1.09702	Male
594	296	1.03298	0.0334506	0.96735	1.09861	Female
595	297	1.03055	0.0338705	0.964095	1.097	Male
596	297	1.0329	0.0334542	0.967267	1.09854	Female
597	298	1.03052	0.033875	0.964061	1.09698	Male
598	298	1.03283	0.0334577	0.967184	1.09847	Female
599	299	1.0305	0.0338796	0.964028	1.09697	Male
600	299	1.03275	0.0334613	0.967101	1.0984	Female
601	300	1.03048	0.0338843	0.963995	1.09695	Male
602	300	1.03268	0.0334649	0.967018	1.09833	Female
603	301	1.03045	0.0338889	0.963963	1.09694	Male
604	301	1.0326	0.0334684	0.966936	1.09826	Female
605	302	1.03043	0.0338935	0.96393	1.09693	Male
606	302	1.03252	0.0334721	0.966854	1.0982	Female
607	303	1.03041	0.0338982	0.963898	1.09691	Male
608	303	1.03245	0.0334757	0.966772	1.09813	Female
609	304	1.03038	0.0339028	0.963866	1.0969	Male
610	304	1.03238	0.0334793	0.96669	1.09806	Female
611	305	1.03036	0.0339075	0.963835	1.09689	Male
612	305	1.0323	0.0334829	0.966609	1.09799	Female
613	306	1.03034	0.0339122	0.963803	1.09687	Male
614	306	1.03223	0.0334866	0.966528	1.09793	Female
615	307	1.03032	0.0339168	0.963772	1.09686	Male
616	307	1.03215	0.0334903	0.966447	1.09786	Female
617	308	1.03029	0.0339215	0.963742	1.09685	Male
618	308	1.03208	0.0334939	0.966366	1.09779	Female
619	309	1.03027	0.0339262	0.963711	1.09683	Male
620	309	1.03201	0.0334976	0.966285	1.09773	Female
621	310	1.03025	0.0339309	0.963681	1.09682	Male
622	310	1.03193	0.0335013	0.966205	1.09766	Female
623	311	1.03023	0.0339356	0.963651	1.09681	Male
624	311	1.03186	0.033505	0.966125	1.0976	Female
625	312	1.03021	0.0339403	0.963621	1.0968	Male
626	312	1.03179	0.0335087	0.966046	1.09753	Female
627	313	1.03019	0.033945	0.963591	1.09679	Male
628	313	1.03172	0.0335124	0.965966	1.09747	Female
629	314	1.03017	0.0339497	0.963562	1.09678	Male
630	314	1.03164	0.0335161	0.965887	1.0974	Female
631	315	1.03015	0.0339544	0.963533	1.09677	Male
632	315	1.03157	0.0335198	0.965808	1.09734	Female
633	316	1.03013	0.0339591	0.963504	1.09676	Male
634	316	1.0315	0.0335235	0.96573	1.09727	Female
635	317	1.03011	0.0339638	0.963476	1.09675	Male
636	317	1.03143	0.0335272	0.965651	1.09721	Female
637	318	1.03009	0.0339685	0.963448	1.09674	Male
638	318	1.03136	0.0335309	0.965573	1.09715	Female
639	319	1.03007	0.0339732	0.96342	1.09673	Male
640	319	1.03129	0.0335347	0.965495	1.09708	Female
641	320	1.03006	0.0339779	0.963393	1.09672	Male
642	320	1.03122	0.0335384	0.965418	1.09702	Female
643	321	1.03004	0.0339826	0.963365	1.09671	Male
644	321	1.03115	0.0335421	0.965341	1.09696	Female
645	322	1.03002	0.0339873	0.963338	1.0967	Male
646	322	1.03108	0.0335458	0.965264	1.09689	Female
647	323	1.03	0.033992	0.963312	1.09669	Male
648	323	1.03101	0.0335495	0.965187	1.09683	Female
649	324	1.02999	0.0339966	0.963285	1.09669	Male
650	324	1.03094	0.0335532	0.965111	1.09677	Female
651	325	1.02997	0.0340013	0.963259	1.09668	Male
652	325	1.03087	0.0335568	0.965035	1.09671	Female
653	326	1.02995	0.034006	0.963233	1.09667	Male
654	326	1.0308	0.0335605	0.964959	1.09665	Female
655	327	1.02994	0.0340106	0.963208	1.09666	Male
656	327	1.03074	0.0335642	0.964884	1.09659	Female
657	328	1.02992	0.0340153	0.963183	1.09666	Male
658	328	1.03067	0.0335679	0.964809	1.09653	Female
659	329	1.0299	0.0340199	0.963158	1.09665	Male
660	329	1.0306	0.0335715	0.964734	1.09647	Female
661	330	1.02989	0.0340245	0.963133	1.09664	Male
662	330	1.03053	0.0335752	0.964659	1.09641	Female
663	331	1.02987	0.0340291	0.963109	1.09664	Male
664	331	1.03047	0.0335788	0.964585	1.09635	Female
665	332	1.02986	0.0340337	0.963085	1.09663	Male
666	332	1.0304	0.0335824	0.964511	1.09629	Female
667	333	1.02984	0.0340383	0.963061	1.09663	Male
668	333	1.03033	0.033586	0.964438	1.09623	Female
669	334	1.02983	0.0340428	0.963038	1.09662	Male
670	334	1.03027	0.0335896	0.964364	1.09617	Female
671	335	1.02981	0.0340474	0.963015	1.09661	Male
672	335	1.0302	0.0335932	0.964291	1.09611	Female
673	336	1.0298	0.0340519	0.962993	1.09661	Male
674	336	1.03013	0.0335968	0.964219	1.09605	Female
675	337	1.02979	0.0340564	0.96297	1.09661	Male
676	337	1.03007	0.0336003	0.964147	1.09599	Female
677	338	1.02977	0.0340609	0.962948	1.0966	Male
678	338	1.03	0.0336039	0.964075	1.09593	Female
679	339	1.02976	0.0340654	0.962926	1.0966	Male
680	339	1.02994	0.0336074	0.964003	1.09588	Female
681	340	1.02975	0.0340699	0.962905	1.09659	Male
682	340	1.02988	0.0336109	0.963932	1.09582	Female
683	341	1.02974	0.0340744	0.962884	1.09659	Male
684	341	1.02981	0.0336144	0.963861	1.09576	Female
685	342	1.02972	0.0340788	0.962863	1.09659	Male
686	342	1.02975	0.0336179	0.96379	1.0957	Female
687	343	1.02971	0.0340832	0.962843	1.09658	Male
688	343	1.02968	0.0336213	0.96372	1.09565	Female
689	344	1.0297	0.0340876	0.962823	1.09658	Male
690	344	1.02962	0.0336248	0.96365	1.09559	Female
691	345	1.02969	0.034092	0.962803	1.09658	Male
692	345	1.02956	0.0336282	0.963581	1.09554	Female
693	346	1.02968	0.0340963	0.962784	1.09658	Male
694	346	1.0295	0.0336316	0.963512	1.09548	Female
695	347	1.02967	0.0341007	0.962765	1.09657	Male
696	347	1.02943	0.0336349	0.963443	1.09542	Female
697	348	1.02966	0.034105	0.962746	1.09657	Male
698	348	1.02937	0.0336383	0.963375	1.09537	Female
699	349	1.02965	0.0341093	0.962728	1.09657	Male
700	349	1.02931	0.0336416	0.963306	1.09531	Female
701	350	1.02964	0.0341135	0.96271	1.09657	Male
702	350	1.02925	0.0336449	0.963239	1.09526	Female
703	351	1.02963	0.0341178	0.962692	1.09657	Male
704	351	1.02919	0.0336482	0.963171	1.0952	Female
705	352	1.02962	0.034122	0.962675	1.09657	Male
706	352	1.02913	0.0336515	0.963104	1.09515	Female
707	353	1.02961	0.0341262	0.962658	1.09657	Male
708	353	1.02907	0.0336547	0.963038	1.0951	Female
709	354	1.0296	0.0341303	0.962641	1.09657	Male
710	354	1.02901	0.0336579	0.962972	1.09504	Female
711	355	1.0296	0.0341345	0.962625	1.09657	Male
712	355	1.02895	0.0336611	0.962906	1.09499	Female
713	356	1.02959	0.0341386	0.962609	1.09657	Male
714	356	1.02889	0.0336643	0.96284	1.09494	Female
715	357	1.02958	0.0341427	0.962594	1.09657	Male
716	357	1.02883	0.0336674	0.962775	1.09488	Female
717	358	1.02957	0.0341468	0.962578	1.09657	Male
718	358	1.02877	0.0336705	0.96271	1.09483	Female
719	359	1.02957	0.0341508	0.962564	1.09657	Male
720	359	1.02871	0.0336736	0.962646	1.09478	Female
721	360	1.02956	0.0341548	0.962549	1.09657	Male
722	360	1.02865	0.0336766	0.962582	1.09473	Female
723	361	1.02955	0.0341588	0.962535	1.09657	Male
724	361	1.0286	0.0336796	0.962519	1.09467	Female
725	362	1.02955	0.0341628	0.962521	1.09657	Male
726	362	1.02854	0.0336826	0.962455	1.09462	Female
727	363	1.02954	0.0341667	0.962508	1.09658	Male
728	363	1.02848	0.0336856	0.962393	1.09457	Female
729	364	1.02954	0.0341706	0.962495	1.09658	Male
730	364	1.02843	0.0336885	0.96233	1.09452	Female
731	365	1.02953	0.0341744	0.962482	1.09658	Male
732	365	1.02837	0.0336914	0.962268	1.09447	Female
733	366	1.02953	0.0341783	0.96247	1.09658	Male
734	366	1.02831	0.0336943	0.962207	1.09442	Female
735	367	1.02952	0.0341821	0.962458	1.09659	Male
736	367	1.02826	0.0336971	0.962146	1.09437	Female
737	368	1.02952	0.0341859	0.962447	1.09659	Male
738	368	1.0282	0.0336999	0.962085	1.09432	Female
739	369	1.02951	0.0341896	0.962436	1.09659	Male
740	369	1.02815	0.0337027	0.962025	1.09427	Female
741	370	1.02951	0.0341933	0.962425	1.0966	Male
742	370	1.02809	0.0337054	0.961965	1.09422	Female
743	371	1.02951	0.034197	0.962414	1.0966	Male
744	371	1.02804	0.0337081	0.961905	1.09417	Female
745	372	1.0295	0.0342007	0.962404	1.09661	Male
746	372	1.02799	0.0337108	0.961846	1.09412	Female
747	373	1.0295	0.0342043	0.962395	1.09661	Male
748	373	1.02793	0.0337135	0.961787	1.09408	Female
749	374	1.0295	0.0342079	0.962385	1.09661	Male
750	374	1.02788	0.0337161	0.961729	1.09403	Female
751	375	1.0295	0.0342114	0.962376	1.09662	Male
752	375	1.02783	0.0337186	0.961671	1.09398	Female
753	376	1.0295	0.034215	0.962368	1.09662	Male
754	376	1.02777	0.0337212	0.961614	1.09393	Female
755	377	1.0295	0.0342185	0.96236	1.09663	Male
756	377	1.02772	0.0337237	0.961556	1.09389	Female
757	378	1.02949	0.0342219	0.962352	1.09664	Male
758	378	1.02767	0.0337262	0.9615	1.09384	Female
759	379	1.02949	0.0342254	0.962345	1.09664	Male
760	379	1.02762	0.0337286	0.961444	1.09379	Female
761	380	1.02949	0.0342288	0.962338	1.09665	Male
762	380	1.02757	0.033731	0.961388	1.09375	Female
763	381	1.02949	0.0342321	0.962331	1.09666	Male
764	381	1.02752	0.0337334	0.961332	1.0937	Female
765	382	1.02949	0.0342355	0.962325	1.09666	Male
766	382	1.02747	0.0337357	0.961278	1.09365	Female
767	383	1.02949	0.0342388	0.962319	1.09667	Male
768	383	1.02742	0.033738	0.961223	1.09361	Female
769	384	1.02949	0.034242	0.962313	1.09668	Male
770	384	1.02737	0.0337403	0.961169	1.09356	Female
771	385	1.0295	0.0342453	0.962308	1.09668	Male
772	385	1.02732	0.0337425	0.961115	1.09352	Female
773	386	1.0295	0.0342485	0.962303	1.09669	Male
774	386	1.02727	0.0337447	0.961062	1.09347	Female
775	387	1.0295	0.0342516	0.962299	1.0967	Male
776	387	1.02722	0.0337469	0.961009	1.09343	Female
777	388	1.0295	0.0342548	0.962295	1.09671	Male
778	388	1.02717	0.033749	0.960957	1.09339	Female
779	389	1.0295	0.0342579	0.962291	1.09672	Male
780	389	1.02712	0.0337511	0.960905	1.09334	Female
781	390	1.02951	0.0342609	0.962288	1.09673	Male
782	390	1.02708	0.0337532	0.960854	1.0933	Female
783	391	1.02951	0.034264	0.962285	1.09673	Male
784	391	1.02703	0.0337552	0.960803	1.09326	Female
785	392	1.02951	0.034267	0.962283	1.09674	Male
786	392	1.02698	0.0337572	0.960752	1.09321	Female
787	393	1.02952	0.03427	0.962281	1.09675	Male
788	393	1.02694	0.0337592	0.960702	1.09317	Female
789	394	1.02952	0.0342729	0.962279	1.09676	Male
790	394	1.02689	0.0337611	0.960652	1.09313	Female
791	395	1.02953	0.0342758	0.962278	1.09677	Male
792	395	1.02684	0.033763	0.960603	1.09309	Female
793	396	1.02953	0.0342787	0.962277	1.09678	Male
794	396	1.0268	0.0337648	0.960554	1.09304	Female
795	397	1.02954	0.0342815	0.962276	1.09679	Male
796	397	1.02675	0.0337666	0.960506	1.093	Female
797	398	1.02954	0.0342843	0.962276	1.09681	Male
798	398	1.02671	0.0337684	0.960458	1.09296	Female
799	399	1.02955	0.0342871	0.962276	1.09682	Male
800	399	1.02667	0.0337702	0.96041	1.09292	Female
801	400	1.02955	0.0342899	0.962277	1.09683	Male
802	400	1.02662	0.0337719	0.960363	1.09288	Female
803	401	1.02956	0.0342926	0.962278	1.09684	Male
804	401	1.02658	0.0337735	0.960317	1.09284	Female
805	402	1.02957	0.0342953	0.962279	1.09685	Male
806	402	1.02654	0.0337752	0.96027	1.0928	Female
807	403	1.02957	0.0342979	0.962281	1.09686	Male
808	403	1.02649	0.0337768	0.960225	1.09276	Female
809	404	1.02958	0.0343005	0.962283	1.09688	Male
810	404	1.02645	0.0337784	0.960179	1.09272	Female
811	405	1.02959	0.0343031	0.962285	1.09689	Male
812	405	1.02641	0.0337799	0.960135	1.09268	Female
813	406	1.02959	0.0343057	0.962288	1.0969	Male
814	406	1.02637	0.0337814	0.96009	1.09265	Female
815	407	1.0296	0.0343082	0.962291	1.09691	Male
816	407	1.02633	0.0337829	0.960046	1.09261	Female
817	408	1.02961	0.0343107	0.962295	1.09693	Male
818	408	1.02629	0.0337844	0.960003	1.09257	Female
819	409	1.02962	0.0343132	0.962299	1.09694	Male
820	409	1.02625	0.0337858	0.95996	1.09253	Female
821	410	1.02963	0.0343156	0.962303	1.09695	Male
822	410	1.02621	0.0337871	0.959917	1.0925	Female
823	411	1.02964	0.0343181	0.962308	1.09697	Male
824	411	1.02617	0.0337885	0.959875	1.09246	Female
825	412	1.02965	0.0343204	0.962313	1.09698	Male
826	412	1.02613	0.0337898	0.959834	1.09242	Female
827	413	1.02966	0.0343228	0.962318	1.097	Male
828	413	1.02609	0.0337911	0.959793	1.09239	Female
829	414	1.02967	0.0343251	0.962324	1.09701	Male
830	414	1.02605	0.0337923	0.959752	1.09235	Female
831	415	1.02968	0.0343274	0.96233	1.09703	Male
832	415	1.02601	0.0337936	0.959712	1.09231	Female
833	416	1.02969	0.0343297	0.962336	1.09704	Male
834	416	1.02598	0.0337948	0.959672	1.09228	Female
835	417	1.0297	0.0343319	0.962343	1.09706	Male
836	417	1.02594	0.0337959	0.959632	1.09224	Female
837	418	1.02971	0.0343342	0.96235	1.09707	Male
838	418	1.0259	0.0337971	0.959593	1.09221	Female
839	419	1.02972	0.0343364	0.962358	1.09709	Male
840	419	1.02587	0.0337982	0.959555	1.09218	Female
841	420	1.02974	0.0343385	0.962366	1.09711	Male
842	420	1.02583	0.0337992	0.959517	1.09214	Female
843	421	1.02975	0.0343407	0.962374	1.09712	Male
844	421	1.02579	0.0338003	0.959479	1.09211	Female
845	422	1.02976	0.0343428	0.962383	1.09714	Male
846	422	1.02576	0.0338013	0.959442	1.09208	Female
847	423	1.02977	0.0343449	0.962392	1.09716	Male
848	423	1.02572	0.0338023	0.959406	1.09204	Female
849	424	1.02979	0.0343469	0.962401	1.09718	Male
850	424	1.02569	0.0338033	0.95937	1.09201	Female
851	425	1.0298	0.034349	0.96241	1.09719	Male
852	425	1.02566	0.0338042	0.959334	1.09198	Female
853	426	1.02982	0.034351	0.96242	1.09721	Male
854	426	1.02562	0.0338051	0.959299	1.09195	Female
855	427	1.02983	0.034353	0.962431	1.09723	Male
856	427	1.02559	0.033806	0.959264	1.09192	Female
857	428	1.02984	0.034355	0.962442	1.09725	Male
858	428	1.02556	0.0338069	0.95923	1.09189	Female
859	429	1.02986	0.0343569	0.962453	1.09727	Male
860	429	1.02553	0.0338077	0.959196	1.09185	Female
861	430	1.02987	0.0343589	0.962464	1.09729	Male
862	430	1.02549	0.0338085	0.959162	1.09182	Female
863	431	1.02989	0.0343608	0.962476	1.0973	Male
864	431	1.02546	0.0338093	0.959129	1.09179	Female
865	432	1.02991	0.0343627	0.962488	1.09732	Male
866	432	1.02543	0.03381	0.959097	1.09176	Female
867	433	1.02992	0.0343645	0.9625	1.09734	Male
868	433	1.0254	0.0338108	0.959065	1.09174	Female
869	434	1.02994	0.0343664	0.962513	1.09736	Male
870	434	1.02537	0.0338115	0.959033	1.09171	Female
871	435	1.02996	0.0343682	0.962526	1.09738	Male
872	435	1.02534	0.0338122	0.959002	1.09168	Female
873	436	1.02997	0.03437	0.962539	1.0974	Male
874	436	1.02531	0.0338129	0.958971	1.09165	Female
875	437	1.02999	0.0343718	0.962553	1.09743	Male
876	437	1.02528	0.0338135	0.958941	1.09162	Female
877	438	1.03001	0.0343736	0.962567	1.09745	Male
878	438	1.02525	0.0338142	0.958911	1.0916	Female
879	439	1.03002	0.0343754	0.962581	1.09747	Male
880	439	1.02523	0.0338148	0.958882	1.09157	Female
881	440	1.03004	0.0343771	0.962596	1.09749	Male
882	440	1.0252	0.0338154	0.958853	1.09154	Female
883	441	1.03006	0.0343788	0.962611	1.09751	Male
884	441	1.02517	0.0338159	0.958825	1.09152	Female
885	442	1.03008	0.0343806	0.962626	1.09753	Male
886	442	1.02514	0.0338165	0.958797	1.09149	Female
887	443	1.0301	0.0343823	0.962642	1.09756	Male
888	443	1.02512	0.033817	0.958769	1.09146	Female
889	444	1.03012	0.0343839	0.962658	1.09758	Male
890	444	1.02509	0.0338175	0.958742	1.09144	Female
891	445	1.03014	0.0343856	0.962674	1.0976	Male
892	445	1.02507	0.0338181	0.958716	1.09142	Female
893	446	1.03016	0.0343873	0.962691	1.09762	Male
894	446	1.02504	0.0338185	0.95869	1.09139	Female
895	447	1.03018	0.0343889	0.962708	1.09765	Male
896	447	1.02502	0.033819	0.958664	1.09137	Female
897	448	1.0302	0.0343905	0.962725	1.09767	Male
898	448	1.02499	0.0338195	0.958639	1.09134	Female
899	449	1.03022	0.0343922	0.962743	1.09769	Male
900	449	1.02497	0.0338199	0.958614	1.09132	Female
901	450	1.03024	0.0343938	0.962761	1.09772	Male
902	450	1.02494	0.0338203	0.95859	1.0913	Female
903	451	1.03026	0.0343954	0.962779	1.09774	Male
904	451	1.02492	0.0338208	0.958566	1.09128	Female
905	452	1.03028	0.034397	0.962797	1.09777	Male
906	452	1.0249	0.0338212	0.958542	1.09125	Female
907	453	1.0303	0.0343985	0.962816	1.09779	Male
908	453	1.02488	0.0338216	0.958519	1.09123	Female
909	454	1.03033	0.0344001	0.962835	1.09782	Male
910	454	1.02485	0.0338219	0.958497	1.09121	Female
911	455	1.03035	0.0344017	0.962854	1.09784	Male
912	455	1.02483	0.0338223	0.958475	1.09119	Female
913	456	1.03037	0.0344032	0.962874	1.09787	Male
914	456	1.02481	0.0338227	0.958453	1.09117	Female
915	457	1.03039	0.0344048	0.962894	1.0979	Male
916	457	1.02479	0.033823	0.958432	1.09115	Female
917	458	1.03042	0.0344063	0.962914	1.09792	Male
918	458	1.02477	0.0338234	0.958411	1.09113	Female
919	459	1.03044	0.0344079	0.962934	1.09795	Male
920	459	1.02475	0.0338237	0.958391	1.09111	Female
921	460	1.03047	0.0344094	0.962955	1.09798	Male
922	460	1.02473	0.033824	0.958371	1.09109	Female
923	461	1.03049	0.0344109	0.962976	1.098	Male
924	461	1.02471	0.0338243	0.958352	1.09108	Female
925	462	1.03051	0.0344125	0.962998	1.09803	Male
926	462	1.0247	0.0338246	0.958333	1.09106	Female
927	463	1.03054	0.034414	0.963019	1.09806	Male
928	463	1.02468	0.0338249	0.958315	1.09104	Female
929	464	1.03056	0.0344155	0.963041	1.09808	Male
930	464	1.02466	0.0338252	0.958297	1.09102	Female
931	465	1.03059	0.034417	0.963063	1.09811	Male
932	465	1.02464	0.0338255	0.958279	1.09101	Female
933	466	1.03061	0.0344185	0.963086	1.09814	Male
934	466	1.02463	0.0338258	0.958262	1.09099	Female
935	467	1.03064	0.0344201	0.963108	1.09817	Male
936	467	1.02461	0.0338261	0.958246	1.09098	Female
937	468	1.03067	0.0344216	0.963131	1.0982	Male
938	468	1.0246	0.0338264	0.958229	1.09096	Female
939	469	1.03069	0.0344231	0.963155	1.09823	Male
940	469	1.02458	0.0338267	0.958214	1.09095	Female
941	470	1.03072	0.0344246	0.963178	1.09826	Male
942	470	1.02457	0.033827	0.958198	1.09093	Female
943	471	1.03074	0.0344261	0.963202	1.09829	Male
944	471	1.02455	0.0338272	0.958183	1.09092	Female
945	472	1.03077	0.0344277	0.963226	1.09832	Male
946	472	1.02454	0.0338275	0.958169	1.09091	Female
947	473	1.0308	0.0344292	0.96325	1.09835	Male
948	473	1.02452	0.0338278	0.958155	1.09089	Female
949	474	1.03083	0.0344307	0.963275	1.09838	Male
950	474	1.02451	0.0338281	0.958142	1.09088	Female
951	475	1.03085	0.0344322	0.963299	1.09841	Male
952	475	1.0245	0.0338284	0.958129	1.09087	Female
953	476	1.03088	0.0344338	0.963324	1.09844	Male
954	476	1.02449	0.0338287	0.958116	1.09086	Female
955	477	1.03091	0.0344353	0.96335	1.09847	Male
956	477	1.02447	0.0338289	0.958104	1.09085	Female
957	478	1.03094	0.0344369	0.963375	1.0985	Male
958	478	1.02446	0.0338292	0.958092	1.09084	Female
959	479	1.03097	0.0344384	0.963401	1.09853	Male
960	479	1.02445	0.0338295	0.958081	1.09083	Female
961	480	1.031	0.03444	0.963427	1.09857	Male
962	480	1.02444	0.0338298	0.95807	1.09082	Female
963	481	1.03103	0.0344415	0.963453	1.0986	Male
964	481	1.02443	0.0338301	0.958059	1.09081	Female
965	482	1.03106	0.0344431	0.96348	1.09863	Male
966	482	1.02442	0.0338305	0.95805	1.0908	Female
967	483	1.03109	0.0344447	0.963507	1.09867	Male
968	483	1.02441	0.0338308	0.95804	1.09079	Female
969	484	1.03112	0.0344463	0.963534	1.0987	Male
970	484	1.02441	0.0338311	0.958031	1.09078	Female
971	485	1.03115	0.0344479	0.963561	1.09873	Male
972	485	1.0244	0.0338314	0.958022	1.09077	Female
973	486	1.03118	0.0344495	0.963588	1.09877	Male
974	486	1.02439	0.0338318	0.958014	1.09077	Female
975	487	1.03121	0.0344511	0.963616	1.0988	Male
976	487	1.02438	0.0338321	0.958006	1.09076	Female
977	488	1.03124	0.0344528	0.963644	1.09883	Male
978	488	1.02438	0.0338325	0.957999	1.09076	Female
979	489	1.03127	0.0344544	0.963672	1.09887	Male
980	489	1.02437	0.0338329	0.957992	1.09075	Female
981	490	1.0313	0.0344561	0.9637	1.0989	Male
982	490	1.02437	0.0338332	0.957986	1.09074	Female
983	491	1.03133	0.0344578	0.963729	1.09894	Male
984	491	1.02436	0.0338336	0.95798	1.09074	Female
985	492	1.03137	0.0344595	0.963758	1.09897	Male
986	492	1.02436	0.033834	0.957974	1.09074	Female
987	493	1.0314	0.0344612	0.963787	1.09901	Male
988	493	1.02435	0.0338345	0.957969	1.09073	Female
989	494	1.03143	0.0344629	0.963816	1.09905	Male
990	494	1.02435	0.0338349	0.957964	1.09073	Female
991	495	1.03146	0.0344646	0.963845	1.09908	Male
992	495	1.02434	0.0338353	0.95796	1.09073	Female
993	496	1.0315	0.0344664	0.963875	1.09912	Male
994	496	1.02434	0.0338358	0.957956	1.09073	Female
995	497	1.03153	0.0344681	0.963905	1.09916	Male
996	497	1.02434	0.0338363	0.957953	1.09072	Female
997	498	1.03156	0.0344699	0.963935	1.09919	Male
998	498	1.02434	0.0338368	0.95795	1.09072	Female
999	499	1.0316	0.0344717	0.963965	1.09923	Male
1000	499	1.02433	0.0338373	0.957948	1.09072	Female
1001	500	1.03163	0.0344735	0.963996	1.09927	Male
1002	500	1.02433	0.0338378	0.957945	1.09072	Female
1003	501	1.03167	0.0344754	0.964026	1.09931	Male
1004	501	1.02433	0.0338383	0.957944	1.09072	Female
1005	502	1.0317	0.0344772	0.964057	1.09934	Male
1006	502	1.02433	0.0338389	0.957943	1.09072	Female
1007	503	1.03174	0.0344791	0.964088	1.09938	Male
1008	503	1.02433	0.0338395	0.957942	1.09073	Female
1009	504	1.03177	0.034481	0.96412	1.09942	Male
1010	504	1.02433	0.0338401	0.957942	1.09073	Female
1011	505	1.03181	0.0344829	0.964151	1.09946	Male
1012	505	1.02434	0.0338407	0.957942	1.09073	Female
1013	506	1.03184	0.0344849	0.964183	1.0995	Male
1014	506	1.02434	0.0338413	0.957942	1.09073	Female
1015	507	1.03188	0.0344868	0.964215	1.09954	Male
1016	507	1.02434	0.033842	0.957943	1.09074	Female
1017	508	1.03191	0.0344888	0.964247	1.09958	Male
1018	508	1.02434	0.0338427	0.957945	1.09074	Female
1019	509	1.03195	0.0344908	0.964279	1.09962	Male
1020	509	1.02435	0.0338434	0.957947	1.09075	Female
1021	510	1.03199	0.0344929	0.964311	1.09966	Male
1022	510	1.02435	0.0338441	0.957949	1.09075	Female
1023	511	1.03202	0.0344949	0.964344	1.0997	Male
1024	511	1.02435	0.0338448	0.957952	1.09076	Female
1025	512	1.03206	0.034497	0.964377	1.09974	Male
1026	512	1.02436	0.0338456	0.957955	1.09076	Female
1027	513	1.0321	0.0344991	0.96441	1.09978	Male
1028	513	1.02436	0.0338464	0.957958	1.09077	Female
1029	514	1.03213	0.0345013	0.964443	1.09982	Male
1030	514	1.02437	0.0338472	0.957962	1.09078	Female
1031	515	1.03217	0.0345034	0.964476	1.09986	Male
1032	515	1.02438	0.0338481	0.957967	1.09078	Female
1033	516	1.03221	0.0345056	0.96451	1.09991	Male
1034	516	1.02438	0.0338489	0.957972	1.09079	Female
1035	517	1.03225	0.0345078	0.964543	1.09995	Male
1036	517	1.02439	0.0338498	0.957977	1.0908	Female
1037	518	1.03228	0.0345101	0.964577	1.09999	Male
1038	518	1.0244	0.0338508	0.957983	1.09081	Female
1039	519	1.03232	0.0345123	0.964611	1.10003	Male
1040	519	1.0244	0.0338517	0.957989	1.09082	Female
1041	520	1.03236	0.0345146	0.964645	1.10008	Male
1042	520	1.02441	0.0338527	0.957996	1.09083	Female
1043	521	1.0324	0.034517	0.96468	1.10012	Male
1044	521	1.02442	0.0338537	0.958003	1.09084	Female
1045	522	1.03244	0.0345193	0.964714	1.10017	Male
1046	522	1.02443	0.0338547	0.95801	1.09085	Female
1047	523	1.03248	0.0345217	0.964749	1.10021	Male
1048	523	1.02444	0.0338558	0.958018	1.09087	Female
1049	524	1.03252	0.0345241	0.964783	1.10025	Male
1050	524	1.02445	0.0338569	0.958026	1.09088	Female
1051	525	1.03256	0.0345266	0.964818	1.1003	Male
1052	525	1.02446	0.033858	0.958035	1.09089	Female
1053	526	1.0326	0.0345291	0.964854	1.10034	Male
1054	526	1.02447	0.0338592	0.958044	1.09091	Female
1055	527	1.03264	0.0345316	0.964889	1.10039	Male
1056	527	1.02449	0.0338604	0.958054	1.09092	Female
1057	528	1.03268	0.0345341	0.964924	1.10043	Male
1058	528	1.0245	0.0338616	0.958064	1.09093	Female
1059	529	1.03272	0.0345367	0.96496	1.10048	Male
1060	529	1.02451	0.0338629	0.958074	1.09095	Female
1061	530	1.03276	0.0345393	0.964996	1.10053	Male
1062	530	1.02453	0.0338641	0.958085	1.09097	Female
1063	531	1.0328	0.0345419	0.965031	1.10057	Male
1064	531	1.02454	0.0338655	0.958097	1.09098	Female
1065	532	1.03284	0.0345446	0.965067	1.10062	Male
1066	532	1.02455	0.0338668	0.958109	1.091	Female
1067	533	1.03288	0.0345473	0.965104	1.10066	Male
1068	533	1.02457	0.0338682	0.958121	1.09102	Female
1069	534	1.03293	0.0345501	0.96514	1.10071	Male
1070	534	1.02458	0.0338696	0.958133	1.09104	Female
1071	535	1.03297	0.0345528	0.965176	1.10076	Male
1072	535	1.0246	0.0338711	0.958146	1.09105	Female
1073	536	1.03301	0.0345557	0.965213	1.10081	Male
1074	536	1.02462	0.0338726	0.95816	1.09107	Female
1075	537	1.03305	0.0345585	0.96525	1.10085	Male
1076	537	1.02463	0.0338741	0.958174	1.09109	Female
1077	538	1.03309	0.0345614	0.965286	1.1009	Male
1078	538	1.02465	0.0338757	0.958188	1.09111	Female
1079	539	1.03314	0.0345643	0.965323	1.10095	Male
1080	539	1.02467	0.0338773	0.958203	1.09113	Female
1081	540	1.03318	0.0345673	0.965361	1.101	Male
1082	540	1.02469	0.0338789	0.958218	1.09116	Female
1083	541	1.03322	0.0345703	0.965398	1.10105	Male
1084	541	1.02471	0.0338806	0.958234	1.09118	Female
1085	542	1.03327	0.0345733	0.965435	1.1011	Male
1086	542	1.02473	0.0338823	0.95825	1.0912	Female
1087	543	1.03331	0.0345764	0.965473	1.10115	Male
1088	543	1.02475	0.0338841	0.958267	1.09123	Female
1089	544	1.03335	0.0345795	0.96551	1.1012	Male
1090	544	1.02477	0.0338859	0.958284	1.09125	Female
1091	545	1.0334	0.0345826	0.965548	1.10125	Male
1092	545	1.02479	0.0338877	0.958301	1.09127	Female
1093	546	1.03344	0.0345858	0.965586	1.1013	Male
1094	546	1.02481	0.0338896	0.958319	1.0913	Female
1095	547	1.03349	0.0345891	0.965624	1.10135	Male
1096	547	1.02483	0.0338915	0.958337	1.09132	Female
1097	548	1.03353	0.0345923	0.965662	1.1014	Male
1098	548	1.02485	0.0338934	0.958356	1.09135	Female
1099	549	1.03358	0.0345956	0.9657	1.10145	Male
1100	549	1.02488	0.0338954	0.958375	1.09138	Female
1101	550	1.03362	0.034599	0.965739	1.1015	Male
1102	550	1.0249	0.0338974	0.958394	1.09141	Female
1103	551	1.03367	0.0346024	0.965777	1.10155	Male
1104	551	1.02492	0.0338995	0.958414	1.09143	Female
1105	552	1.03371	0.0346058	0.965816	1.10161	Male
1106	552	1.02495	0.0339016	0.958435	1.09146	Female
1107	553	1.03376	0.0346093	0.965854	1.10166	Male
1108	553	1.02497	0.0339038	0.958456	1.09149	Female
1109	554	1.0338	0.0346128	0.965893	1.10171	Male
1110	554	1.025	0.033906	0.958477	1.09152	Female
1111	555	1.03385	0.0346163	0.965932	1.10176	Male
1112	555	1.02503	0.0339082	0.958498	1.09155	Female
1113	556	1.03389	0.0346199	0.965971	1.10182	Male
1114	556	1.02505	0.0339105	0.958521	1.09158	Female
1115	557	1.03394	0.0346235	0.96601	1.10187	Male
1116	557	1.02508	0.0339129	0.958543	1.09161	Female
1117	558	1.03399	0.0346272	0.96605	1.10192	Male
1118	558	1.02511	0.0339152	0.958566	1.09165	Female
1119	559	1.03403	0.0346309	0.966089	1.10198	Male
1120	559	1.02513	0.0339176	0.95859	1.09168	Female
1121	560	1.03408	0.0346347	0.966128	1.10203	Male
1122	560	1.02516	0.0339201	0.958613	1.09171	Female
1123	561	1.03413	0.0346385	0.966168	1.10209	Male
1124	561	1.02519	0.0339226	0.958638	1.09175	Female
1125	562	1.03417	0.0346423	0.966207	1.10214	Male
1126	562	1.02522	0.0339252	0.958662	1.09178	Female
1127	563	1.03422	0.0346462	0.966247	1.1022	Male
1128	563	1.02525	0.0339278	0.958688	1.09182	Female
1129	564	1.03427	0.0346502	0.966287	1.10225	Male
1130	564	1.02528	0.0339304	0.958713	1.09185	Female
1131	565	1.03432	0.0346541	0.966327	1.10231	Male
1132	565	1.02531	0.0339331	0.958739	1.09189	Female
1133	566	1.03437	0.0346582	0.966367	1.10236	Male
1134	566	1.02535	0.0339358	0.958766	1.09193	Female
1135	567	1.03441	0.0346622	0.966407	1.10242	Male
1136	567	1.02538	0.0339386	0.958793	1.09196	Female
1137	568	1.03446	0.0346663	0.966447	1.10248	Male
1138	568	1.02541	0.0339414	0.95882	1.092	Female
1139	569	1.03451	0.0346705	0.966488	1.10253	Male
1140	569	1.02544	0.0339443	0.958848	1.09204	Female
1141	570	1.03456	0.0346747	0.966528	1.10259	Male
1142	570	1.02548	0.0339472	0.958876	1.09208	Female
1143	571	1.03461	0.0346789	0.966569	1.10265	Male
1144	571	1.02551	0.0339502	0.958904	1.09212	Female
1145	572	1.03466	0.0346832	0.966609	1.1027	Male
1146	572	1.02555	0.0339532	0.958933	1.09216	Female
1147	573	1.03471	0.0346876	0.96665	1.10276	Male
1148	573	1.02558	0.0339562	0.958963	1.0922	Female
1149	574	1.03475	0.0346919	0.96669	1.10282	Male
1150	574	1.02562	0.0339594	0.958993	1.09225	Female
1151	575	1.0348	0.0346964	0.966731	1.10288	Male
1152	575	1.02566	0.0339625	0.959023	1.09229	Female
1153	576	1.03485	0.0347008	0.966772	1.10294	Male
1154	576	1.02569	0.0339657	0.959054	1.09233	Female
1155	577	1.0349	0.0347053	0.966813	1.10299	Male
1156	577	1.02573	0.033969	0.959085	1.09238	Female
1157	578	1.03495	0.0347099	0.966854	1.10305	Male
1158	578	1.02577	0.0339723	0.959117	1.09242	Female
1159	579	1.035	0.0347145	0.966895	1.10311	Male
1160	579	1.02581	0.0339756	0.959149	1.09247	Female
1161	580	1.03505	0.0347191	0.966936	1.10317	Male
1162	580	1.02585	0.033979	0.959181	1.09251	Female
1163	581	1.0351	0.0347238	0.966978	1.10323	Male
1164	581	1.02589	0.0339824	0.959214	1.09256	Female
1165	582	1.03516	0.0347286	0.967019	1.10329	Male
1166	582	1.02593	0.0339859	0.959248	1.09261	Female
1167	583	1.03521	0.0347334	0.96706	1.10335	Male
1168	583	1.02597	0.0339895	0.959282	1.09265	Female
1169	584	1.03526	0.0347382	0.967102	1.10341	Male
1170	584	1.02601	0.0339931	0.959316	1.0927	Female
1171	585	1.03531	0.0347431	0.967143	1.10347	Male
1172	585	1.02605	0.0339967	0.959351	1.09275	Female
1173	586	1.03536	0.034748	0.967185	1.10353	Male
1174	586	1.02609	0.0340004	0.959386	1.0928	Female
1175	587	1.03541	0.034753	0.967227	1.10359	Male
1176	587	1.02614	0.0340041	0.959421	1.09285	Female
1177	588	1.03546	0.034758	0.967269	1.10366	Male
1178	588	1.02618	0.0340079	0.959457	1.0929	Female
1179	589	1.03551	0.0347631	0.96731	1.10372	Male
1180	589	1.02622	0.0340118	0.959494	1.09295	Female
1181	590	1.03557	0.0347682	0.967352	1.10378	Male
1182	590	1.02627	0.0340157	0.959531	1.09301	Female
1183	591	1.03562	0.0347733	0.967394	1.10384	Male
1184	591	1.02631	0.0340196	0.959568	1.09306	Female
1185	592	1.03567	0.0347785	0.967436	1.1039	Male
1186	592	1.02636	0.0340236	0.959606	1.09311	Female
1187	593	1.03572	0.0347838	0.967478	1.10397	Male
1188	593	1.0264	0.0340276	0.959644	1.09317	Female
1189	594	1.03578	0.0347891	0.96752	1.10403	Male
1190	594	1.02645	0.0340317	0.959682	1.09322	Female
1191	595	1.03583	0.0347944	0.967562	1.10409	Male
1192	595	1.0265	0.0340358	0.959721	1.09328	Female
1193	596	1.03588	0.0347998	0.967605	1.10416	Male
1194	596	1.02655	0.03404	0.959761	1.09333	Female
1195	597	1.03593	0.0348052	0.967647	1.10422	Male
1196	597	1.02659	0.0340442	0.959801	1.09339	Female
1197	598	1.03599	0.0348107	0.967689	1.10428	Male
1198	598	1.02664	0.0340485	0.959841	1.09344	Female
1199	599	1.03604	0.0348162	0.967732	1.10435	Male
1200	599	1.02669	0.0340529	0.959882	1.0935	Female
1201	600	1.03609	0.0348218	0.967774	1.10441	Male
1202	600	1.02674	0.0340572	0.959923	1.09356	Female
1203	601	1.03615	0.0348274	0.967816	1.10448	Male
1204	601	1.02679	0.0340617	0.959965	1.09362	Female
1205	602	1.0362	0.034833	0.967859	1.10454	Male
1206	602	1.02684	0.0340662	0.960007	1.09368	Female
1207	603	1.03625	0.0348387	0.967902	1.10461	Male
1208	603	1.02689	0.0340707	0.960049	1.09374	Female
1209	604	1.03631	0.0348445	0.967944	1.10467	Male
1210	604	1.02695	0.0340753	0.960092	1.0938	Female
1211	605	1.03636	0.0348503	0.967987	1.10474	Male
1212	605	1.027	0.0340799	0.960136	1.09386	Female
1213	606	1.03642	0.0348561	0.96803	1.1048	Male
1214	606	1.02705	0.0340846	0.96018	1.09392	Female
1215	607	1.03647	0.034862	0.968072	1.10487	Male
1216	607	1.02711	0.0340893	0.960224	1.09399	Female
1217	608	1.03652	0.0348679	0.968115	1.10493	Male
1218	608	1.02716	0.0340941	0.960269	1.09405	Female
1219	609	1.03658	0.0348739	0.968158	1.105	Male
1220	609	1.02721	0.0340989	0.960314	1.09412	Female
1221	610	1.03663	0.0348799	0.968201	1.10507	Male
1222	610	1.02727	0.0341038	0.96036	1.09418	Female
1223	611	1.03669	0.0348859	0.968244	1.10513	Male
1224	611	1.02733	0.0341087	0.960406	1.09425	Female
1225	612	1.03674	0.034892	0.968287	1.1052	Male
1226	612	1.02738	0.0341136	0.960452	1.09431	Female
1227	613	1.0368	0.0348982	0.96833	1.10527	Male
1228	613	1.02744	0.0341187	0.960499	1.09438	Female
1229	614	1.03685	0.0349043	0.968373	1.10533	Male
1230	614	1.0275	0.0341237	0.960547	1.09445	Female
1231	615	1.03691	0.0349106	0.968416	1.1054	Male
1232	615	1.02755	0.0341288	0.960594	1.09451	Female
1233	616	1.03696	0.0349168	0.968459	1.10547	Male
1234	616	1.02761	0.034134	0.960643	1.09458	Female
1235	617	1.03702	0.0349231	0.968502	1.10554	Male
1236	617	1.02767	0.0341392	0.960691	1.09465	Female
1237	618	1.03708	0.0349295	0.968545	1.10561	Male
1238	618	1.02773	0.0341444	0.960741	1.09472	Female
1239	619	1.03713	0.0349359	0.968589	1.10567	Male
1240	619	1.02779	0.0341497	0.96079	1.09479	Female
1241	620	1.03719	0.0349423	0.968632	1.10574	Male
1242	620	1.02785	0.0341551	0.96084	1.09486	Female
1243	621	1.03724	0.0349488	0.968675	1.10581	Male
1244	621	1.02791	0.0341605	0.960891	1.09493	Female
1245	622	1.0373	0.0349553	0.968719	1.10588	Male
1246	622	1.02797	0.0341659	0.960942	1.09501	Female
1247	623	1.03736	0.0349618	0.968762	1.10595	Male
1248	623	1.02804	0.0341714	0.960993	1.09508	Female
1249	624	1.03741	0.0349684	0.968805	1.10602	Male
1250	624	1.0281	0.0341769	0.961045	1.09515	Female
1251	625	1.03747	0.0349751	0.968849	1.10609	Male
1252	625	1.02816	0.0341825	0.961097	1.09523	Female
1253	626	1.03753	0.0349817	0.968892	1.10616	Male
1254	626	1.02823	0.0341881	0.96115	1.0953	Female
1255	627	1.03758	0.0349885	0.968936	1.10623	Male
1256	627	1.02829	0.0341938	0.961203	1.09538	Female
1257	628	1.03764	0.0349952	0.968979	1.1063	Male
1258	628	1.02836	0.0341995	0.961257	1.09545	Female
1259	629	1.0377	0.035002	0.969023	1.10637	Male
1260	629	1.02842	0.0342053	0.961311	1.09553	Female
1261	630	1.03775	0.0350088	0.969066	1.10644	Male
1262	630	1.02849	0.0342111	0.961366	1.09561	Female
1263	631	1.03781	0.0350157	0.96911	1.10651	Male
1264	631	1.02855	0.0342169	0.961421	1.09569	Female
1265	632	1.03787	0.0350226	0.969154	1.10658	Male
1266	632	1.02862	0.0342228	0.961476	1.09576	Female
1267	633	1.03792	0.0350295	0.969197	1.10665	Male
1268	633	1.02869	0.0342287	0.961532	1.09584	Female
1269	634	1.03798	0.0350365	0.969241	1.10672	Male
1270	634	1.02876	0.0342347	0.961588	1.09592	Female
1271	635	1.03804	0.0350435	0.969285	1.10679	Male
1272	635	1.02882	0.0342407	0.961645	1.096	Female
1273	636	1.0381	0.0350505	0.969328	1.10686	Male
1274	636	1.02889	0.0342467	0.961703	1.09608	Female
1275	637	1.03815	0.0350576	0.969372	1.10694	Male
1276	637	1.02896	0.0342528	0.96176	1.09617	Female
1277	638	1.03821	0.0350647	0.969416	1.10701	Male
1278	638	1.02903	0.0342589	0.961819	1.09625	Female
1279	639	1.03827	0.0350719	0.96946	1.10708	Male
1280	639	1.0291	0.0342651	0.961877	1.09633	Female
1281	640	1.03833	0.035079	0.969504	1.10715	Male
1282	640	1.02918	0.0342713	0.961937	1.09641	Female
1283	641	1.03839	0.0350863	0.969548	1.10722	Male
1284	641	1.02925	0.0342776	0.961996	1.0965	Female
1285	642	1.03844	0.0350935	0.969592	1.1073	Male
1286	642	1.02932	0.0342839	0.962056	1.09658	Female
1287	643	1.0385	0.0351008	0.969635	1.10737	Male
1288	643	1.02939	0.0342902	0.962117	1.09667	Female
1289	644	1.03856	0.0351081	0.969679	1.10744	Male
1290	644	1.02947	0.0342966	0.962178	1.09676	Female
1291	645	1.03862	0.0351154	0.969723	1.10751	Male
1292	645	1.02954	0.034303	0.962239	1.09684	Female
1293	646	1.03868	0.0351228	0.969767	1.10759	Male
1294	646	1.02962	0.0343094	0.962301	1.09693	Female
1295	647	1.03874	0.0351302	0.969811	1.10766	Male
1296	647	1.02969	0.0343159	0.962364	1.09702	Female
1297	648	1.03879	0.0351376	0.969856	1.10773	Male
1298	648	1.02977	0.0343224	0.962427	1.09711	Female
1299	649	1.03885	0.0351451	0.9699	1.10781	Male
1300	649	1.02984	0.034329	0.96249	1.09719	Female
1301	650	1.03891	0.0351526	0.969944	1.10788	Male
1302	650	1.02992	0.0343356	0.962554	1.09728	Female
1303	651	1.03897	0.0351601	0.969988	1.10795	Male
1304	651	1.03	0.0343422	0.962618	1.09737	Female
1305	652	1.03903	0.0351676	0.970032	1.10803	Male
1306	652	1.03007	0.0343488	0.962683	1.09747	Female
1307	653	1.03909	0.0351752	0.970076	1.1081	Male
1308	653	1.03015	0.0343555	0.962748	1.09756	Female
1309	654	1.03915	0.0351828	0.97012	1.10817	Male
1310	654	1.03023	0.0343622	0.962814	1.09765	Female
1311	655	1.03921	0.0351904	0.970165	1.10825	Male
1312	655	1.03031	0.034369	0.96288	1.09774	Female
1313	656	1.03927	0.035198	0.970209	1.10832	Male
1314	656	1.03039	0.0343758	0.962947	1.09784	Female
1315	657	1.03933	0.0352057	0.970253	1.1084	Male
1316	657	1.03047	0.0343826	0.963014	1.09793	Female
1317	658	1.03938	0.0352134	0.970297	1.10847	Male
1318	658	1.03055	0.0343895	0.963082	1.09802	Female
1319	659	1.03944	0.0352211	0.970342	1.10855	Male
1320	659	1.03063	0.0343963	0.96315	1.09812	Female
1321	660	1.0395	0.0352288	0.970386	1.10862	Male
1322	660	1.03072	0.0344032	0.963219	1.09821	Female
1323	661	1.03956	0.0352366	0.97043	1.1087	Male
1324	661	1.0308	0.0344102	0.963288	1.09831	Female
1325	662	1.03962	0.0352443	0.970475	1.10877	Male
1326	662	1.03088	0.0344171	0.963358	1.09841	Female
1327	663	1.03968	0.0352521	0.970519	1.10885	Male
1328	663	1.03097	0.0344241	0.963428	1.09851	Female
1329	664	1.03974	0.0352599	0.970564	1.10892	Male
1330	664	1.03105	0.0344312	0.963499	1.0986	Female
1331	665	1.0398	0.0352678	0.970608	1.109	Male
1332	665	1.03114	0.0344382	0.96357	1.0987	Female
1333	666	1.03986	0.0352756	0.970653	1.10907	Male
1334	666	1.03122	0.0344453	0.963641	1.0988	Female
1335	667	1.03992	0.0352835	0.970697	1.10915	Male
1336	667	1.03131	0.0344524	0.963713	1.0989	Female
1337	668	1.03998	0.0352914	0.970742	1.10922	Male
1338	668	1.03139	0.0344595	0.963786	1.099	Female
1339	669	1.04004	0.0352993	0.970786	1.1093	Male
1340	669	1.03148	0.0344667	0.963859	1.0991	Female
1341	670	1.0401	0.0353072	0.970831	1.10937	Male
1342	670	1.03157	0.0344738	0.963933	1.09921	Female
1343	671	1.04016	0.0353151	0.970875	1.10945	Male
1344	671	1.03166	0.034481	0.964007	1.09931	Female
1345	672	1.04022	0.0353231	0.97092	1.10952	Male
1346	672	1.03175	0.0344882	0.964082	1.09941	Female
1347	673	1.04028	0.035331	0.970965	1.1096	Male
1348	673	1.03184	0.0344955	0.964157	1.09951	Female
1349	674	1.04034	0.035339	0.971009	1.10968	Male
1350	674	1.03193	0.0345027	0.964232	1.09962	Female
1351	675	1.0404	0.035347	0.971054	1.10975	Male
1352	675	1.03202	0.03451	0.964308	1.09972	Female
1353	676	1.04046	0.035355	0.971099	1.10983	Male
1354	676	1.03211	0.0345173	0.964385	1.09983	Female
1355	677	1.04052	0.035363	0.971143	1.10991	Male
1356	677	1.0322	0.0345246	0.964462	1.09993	Female
1357	678	1.04058	0.035371	0.971188	1.10998	Male
1358	678	1.03229	0.0345319	0.96454	1.10004	Female
1359	679	1.04065	0.035379	0.971233	1.11006	Male
1360	679	1.03238	0.0345393	0.964618	1.10015	Female
1361	680	1.04071	0.035387	0.971278	1.11013	Male
1362	680	1.03248	0.0345467	0.964697	1.10026	Female
1363	681	1.04077	0.0353951	0.971323	1.11021	Male
1364	681	1.03257	0.034554	0.964776	1.10036	Female
1365	682	1.04083	0.0354031	0.971368	1.11029	Male
1366	682	1.03266	0.0345614	0.964856	1.10047	Female
1367	683	1.04089	0.0354111	0.971413	1.11036	Male
1368	683	1.03276	0.0345688	0.964936	1.10058	Female
1369	684	1.04095	0.0354192	0.971458	1.11044	Male
1370	684	1.03285	0.0345763	0.965017	1.10069	Female
1371	685	1.04101	0.0354272	0.971503	1.11052	Male
1372	685	1.03295	0.0345837	0.965098	1.1008	Female
1373	686	1.04107	0.0354353	0.971548	1.11059	Male
1374	686	1.03305	0.0345911	0.96518	1.10091	Female
1375	687	1.04113	0.0354434	0.971593	1.11067	Male
1376	687	1.03314	0.0345986	0.965263	1.10102	Female
1377	688	1.04119	0.0354514	0.971638	1.11075	Male
1378	688	1.03324	0.0346061	0.965346	1.10114	Female
1379	689	1.04125	0.0354595	0.971683	1.11082	Male
1380	689	1.03334	0.0346135	0.965429	1.10125	Female
1381	690	1.04131	0.0354675	0.971728	1.1109	Male
1382	690	1.03344	0.034621	0.965513	1.10136	Female
1383	691	1.04137	0.0354756	0.971773	1.11098	Male
1384	691	1.03354	0.0346285	0.965598	1.10148	Female
1385	692	1.04144	0.0354836	0.971818	1.11105	Male
1386	692	1.03364	0.034636	0.965683	1.10159	Female
1387	693	1.0415	0.0354917	0.971863	1.11113	Male
1388	693	1.03374	0.0346435	0.965768	1.10171	Female
1389	694	1.04156	0.0354997	0.971909	1.11121	Male
1390	694	1.03384	0.034651	0.965854	1.10182	Female
1391	695	1.04162	0.0355078	0.971954	1.11128	Male
1392	695	1.03394	0.0346586	0.965941	1.10194	Female
1393	696	1.04168	0.0355158	0.971999	1.11136	Male
1394	696	1.03404	0.0346661	0.966028	1.10206	Female
1395	697	1.04174	0.0355239	0.972045	1.11144	Male
1396	697	1.03414	0.0346736	0.966116	1.10217	Female
1397	698	1.0418	0.0355319	0.97209	1.11151	Male
1398	698	1.03425	0.0346811	0.966204	1.10229	Female
1399	699	1.04186	0.0355399	0.972136	1.11159	Male
1400	699	1.03435	0.0346886	0.966293	1.10241	Female
1401	700	1.04192	0.0355479	0.972181	1.11167	Male
1402	700	1.03446	0.0346962	0.966383	1.10253	Female
1403	701	1.04199	0.0355559	0.972226	1.11175	Male
1404	701	1.03456	0.0347037	0.966473	1.10265	Female
1405	702	1.04205	0.0355639	0.972272	1.11182	Male
1406	702	1.03467	0.0347112	0.966563	1.10277	Female
1407	703	1.04211	0.0355719	0.972318	1.1119	Male
1408	703	1.03477	0.0347187	0.966654	1.10289	Female
1409	704	1.04217	0.0355798	0.972363	1.11198	Male
1410	704	1.03488	0.0347262	0.966746	1.10301	Female
1411	705	1.04223	0.0355878	0.972409	1.11205	Male
1412	705	1.03498	0.0347337	0.966838	1.10313	Female
1413	706	1.04229	0.0355957	0.972455	1.11213	Male
1414	706	1.03509	0.0347413	0.966931	1.10325	Female
1415	707	1.04235	0.0356036	0.9725	1.11221	Male
1416	707	1.0352	0.0347488	0.967024	1.10338	Female
1417	708	1.04241	0.0356115	0.972546	1.11228	Male
1418	708	1.03531	0.0347562	0.967118	1.1035	Female
1419	709	1.04248	0.0356194	0.972592	1.11236	Male
1420	709	1.03542	0.0347637	0.967213	1.10362	Female
1421	710	1.04254	0.0356273	0.972638	1.11244	Male
1422	710	1.03553	0.0347712	0.967308	1.10375	Female
1423	711	1.0426	0.0356351	0.972684	1.11251	Male
1424	711	1.03564	0.0347787	0.967403	1.10387	Female
1425	712	1.04266	0.0356429	0.97273	1.11259	Male
1426	712	1.03575	0.0347861	0.9675	1.104	Female
1427	713	1.04272	0.0356507	0.972776	1.11267	Male
1428	713	1.03586	0.0347936	0.967596	1.10412	Female
1429	714	1.04278	0.0356585	0.972822	1.11274	Male
1430	714	1.03597	0.034801	0.967694	1.10425	Female
1431	715	1.04284	0.0356663	0.972868	1.11282	Male
1432	715	1.03608	0.0348084	0.967792	1.10438	Female
1433	716	1.0429	0.035674	0.972914	1.1129	Male
1434	716	1.0362	0.0348158	0.96789	1.1045	Female
1435	717	1.04297	0.0356817	0.97296	1.11297	Male
1436	717	1.03631	0.0348232	0.967989	1.10463	Female
1437	718	1.04303	0.0356894	0.973006	1.11305	Male
1438	718	1.03643	0.0348306	0.968089	1.10476	Female
1439	719	1.04309	0.0356971	0.973052	1.11312	Male
1440	719	1.03654	0.0348379	0.968189	1.10489	Female
1441	720	1.04315	0.0357047	0.973099	1.1132	Male
1442	720	1.03666	0.0348453	0.96829	1.10502	Female
1443	721	1.04321	0.0357123	0.973145	1.11328	Male
1444	721	1.03677	0.0348526	0.968392	1.10515	Female
1445	722	1.04327	0.0357199	0.973192	1.11335	Male
1446	722	1.03689	0.0348599	0.968494	1.10528	Female
1447	723	1.04333	0.0357274	0.973238	1.11343	Male
1448	723	1.037	0.0348672	0.968596	1.10541	Female
1449	724	1.0434	0.0357349	0.973285	1.11351	Male
1450	724	1.03712	0.0348744	0.9687	1.10554	Female
1451	725	1.04346	0.0357424	0.973331	1.11358	Male
1452	725	1.03724	0.0348816	0.968804	1.10568	Female
1453	726	1.04352	0.0357498	0.973378	1.11366	Male
1454	726	1.03736	0.0348889	0.968908	1.10581	Female
1455	727	1.04358	0.0357572	0.973424	1.11373	Male
1456	727	1.03748	0.034896	0.969013	1.10594	Female
1457	728	1.04364	0.0357646	0.973471	1.11381	Male
1458	728	1.0376	0.0349032	0.969119	1.10608	Female
1459	729	1.0437	0.0357719	0.973518	1.11388	Male
1460	729	1.03772	0.0349103	0.969225	1.10621	Female
1461	730	1.04376	0.0357792	0.973565	1.11396	Male
1462	730	1.03784	0.0349174	0.969332	1.10635	Female
1463	731	1.04382	0.0357865	0.973612	1.11403	Male
1464	731	1.03796	0.0349245	0.969439	1.10648	Female
1465	732	1.04388	0.0357937	0.973659	1.11411	Male
1466	732	1.03808	0.0349316	0.969548	1.10662	Female
1467	733	1.04395	0.0358009	0.973706	1.11419	Male
1468	733	1.0382	0.0349386	0.969656	1.10675	Female
1469	734	1.04401	0.035808	0.973753	1.11426	Male
1470	734	1.03833	0.0349455	0.969766	1.10689	Female
1471	735	1.04407	0.0358151	0.9738	1.11434	Male
1472	735	1.03845	0.0349525	0.969876	1.10703	Female
1473	736	1.04413	0.0358221	0.973847	1.11441	Male
1474	736	1.03858	0.0349594	0.969986	1.10716	Female
1475	737	1.04419	0.0358291	0.973894	1.11448	Male
1476	737	1.0387	0.0349663	0.970098	1.1073	Female
1477	738	1.04425	0.0358361	0.973941	1.11456	Male
1478	738	1.03883	0.0349731	0.97021	1.10744	Female
1479	739	1.04431	0.035843	0.973989	1.11463	Male
1480	739	1.03895	0.03498	0.970322	1.10758	Female
1481	740	1.04437	0.0358499	0.974036	1.11471	Male
1482	740	1.03908	0.0349867	0.970435	1.10772	Female
1483	741	1.04443	0.0358567	0.974084	1.11478	Male
1484	741	1.0392	0.0349935	0.970549	1.10786	Female
1485	742	1.04449	0.0358635	0.974131	1.11486	Male
1486	742	1.03933	0.0350002	0.970663	1.108	Female
1487	743	1.04455	0.0358702	0.974179	1.11493	Male
1488	743	1.03946	0.0350068	0.970778	1.10814	Female
1489	744	1.04462	0.0358769	0.974227	1.115	Male
1490	744	1.03959	0.0350134	0.970894	1.10828	Female
1491	745	1.04468	0.0358835	0.974274	1.11508	Male
1492	745	1.03972	0.03502	0.97101	1.10843	Female
1493	746	1.04474	0.03589	0.974322	1.11515	Male
1494	746	1.03985	0.0350266	0.971127	1.10857	Female
1495	747	1.0448	0.0358965	0.97437	1.11523	Male
1496	747	1.03998	0.035033	0.971245	1.10871	Female
1497	748	1.04486	0.035903	0.974418	1.1153	Male
1498	748	1.04011	0.0350395	0.971363	1.10886	Female
1499	749	1.04492	0.0359094	0.974466	1.11537	Male
1500	749	1.04024	0.0350459	0.971482	1.109	Female
1501	750	1.04498	0.0359157	0.974514	1.11544	Male
1502	750	1.04037	0.0350522	0.971602	1.10914	Female
1503	751	1.04504	0.035922	0.974562	1.11552	Male
1504	751	1.04051	0.0350586	0.971722	1.10929	Female
1505	752	1.0451	0.0359283	0.97461	1.11559	Male
1506	752	1.04064	0.0350648	0.971843	1.10943	Female
1507	753	1.04516	0.0359344	0.974659	1.11566	Male
1508	753	1.04077	0.035071	0.971964	1.10958	Female
1509	754	1.04522	0.0359406	0.974707	1.11574	Male
1510	754	1.04091	0.0350772	0.972086	1.10973	Female
1511	755	1.04528	0.0359466	0.974756	1.11581	Male
1512	755	1.04104	0.0350833	0.972209	1.10987	Female
1513	756	1.04534	0.0359526	0.974804	1.11588	Male
1514	756	1.04118	0.0350894	0.972332	1.11002	Female
1515	757	1.0454	0.0359585	0.974853	1.11595	Male
1516	757	1.04131	0.0350954	0.972456	1.11017	Female
1517	758	1.04546	0.0359644	0.974901	1.11602	Male
1518	758	1.04145	0.0351014	0.972581	1.11032	Female
1519	759	1.04552	0.0359702	0.97495	1.11609	Male
1520	759	1.04159	0.0351073	0.972707	1.11046	Female
1521	760	1.04558	0.035976	0.974999	1.11617	Male
1522	760	1.04172	0.0351132	0.972833	1.11061	Female
1523	761	1.04564	0.0359817	0.975048	1.11624	Male
1524	761	1.04186	0.035119	0.972959	1.11076	Female
1525	762	1.0457	0.0359873	0.975097	1.11631	Male
1526	762	1.042	0.0351247	0.973087	1.11091	Female
1527	763	1.04576	0.0359928	0.975146	1.11638	Male
1528	763	1.04214	0.0351304	0.973215	1.11106	Female
1529	764	1.04582	0.0359983	0.975195	1.11645	Male
1530	764	1.04228	0.0351361	0.973343	1.11121	Female
1531	765	1.04588	0.0360037	0.975244	1.11652	Male
1532	765	1.04242	0.0351416	0.973473	1.11137	Female
1533	766	1.04594	0.0360091	0.975294	1.11659	Male
1534	766	1.04256	0.0351472	0.973603	1.11152	Female
1535	767	1.046	0.0360144	0.975343	1.11666	Male
1536	767	1.0427	0.0351526	0.973733	1.11167	Female
1537	768	1.04606	0.0360196	0.975392	1.11673	Male
1538	768	1.04284	0.0351581	0.973865	1.11182	Female
1539	769	1.04612	0.0360248	0.975442	1.1168	Male
1540	769	1.04299	0.0351634	0.973997	1.11198	Female
1541	770	1.04618	0.0360298	0.975492	1.11687	Male
1542	770	1.04313	0.0351687	0.974129	1.11213	Female
1543	771	1.04624	0.0360348	0.975541	1.11694	Male
1544	771	1.04327	0.035174	0.974263	1.11228	Female
1545	772	1.0463	0.0360398	0.975591	1.11701	Male
1546	772	1.04342	0.0351791	0.974397	1.11244	Female
1547	773	1.04636	0.0360447	0.975641	1.11708	Male
1548	773	1.04356	0.0351842	0.974531	1.11259	Female
1549	774	1.04642	0.0360495	0.975691	1.11715	Male
1550	774	1.04371	0.0351893	0.974666	1.11275	Female
1551	775	1.04648	0.0360542	0.975741	1.11721	Male
1552	775	1.04385	0.0351943	0.974802	1.1129	Female
1553	776	1.04654	0.0360588	0.975791	1.11728	Male
1554	776	1.044	0.0351992	0.974939	1.11306	Female
1555	777	1.0466	0.0360634	0.975841	1.11735	Male
1556	777	1.04415	0.0352041	0.975076	1.11321	Female
1557	778	1.04666	0.0360679	0.975892	1.11742	Male
1558	778	1.04429	0.0352089	0.975214	1.11337	Female
1559	779	1.04671	0.0360724	0.975942	1.11749	Male
1560	779	1.04444	0.0352136	0.975353	1.11353	Female
1561	780	1.04677	0.0360767	0.975993	1.11755	Male
1562	780	1.04459	0.0352183	0.975492	1.11369	Female
1563	781	1.04683	0.036081	0.976043	1.11762	Male
1564	781	1.04474	0.0352229	0.975632	1.11384	Female
1565	782	1.04689	0.0360852	0.976094	1.11769	Male
1566	782	1.04489	0.0352275	0.975773	1.114	Female
1567	783	1.04695	0.0360894	0.976144	1.11776	Male
1568	783	1.04504	0.0352319	0.975914	1.11416	Female
1569	784	1.04701	0.0360934	0.976195	1.11782	Male
1570	784	1.04519	0.0352364	0.976056	1.11432	Female
1571	785	1.04707	0.0360974	0.976246	1.11789	Male
1572	785	1.04534	0.0352407	0.976199	1.11448	Female
1573	786	1.04713	0.0361013	0.976297	1.11796	Male
1574	786	1.04549	0.035245	0.976342	1.11464	Female
1575	787	1.04719	0.0361051	0.976348	1.11802	Male
1576	787	1.04564	0.0352492	0.976486	1.1148	Female
1577	788	1.04724	0.0361089	0.9764	1.11809	Male
1578	788	1.0458	0.0352533	0.976631	1.11496	Female
1579	789	1.0473	0.0361125	0.976451	1.11815	Male
1580	789	1.04595	0.0352574	0.976776	1.11512	Female
1581	790	1.04736	0.0361161	0.976502	1.11822	Male
1582	790	1.0461	0.0352614	0.976922	1.11528	Female
1583	791	1.04742	0.0361197	0.976554	1.11828	Male
1584	791	1.04626	0.0352654	0.977068	1.11545	Female
1585	792	1.04748	0.0361231	0.976605	1.11835	Male
1586	792	1.04641	0.0352692	0.977216	1.11561	Female
1587	793	1.04754	0.0361264	0.976657	1.11841	Male
1588	793	1.04657	0.035273	0.977364	1.11577	Female
1589	794	1.04759	0.0361297	0.976709	1.11848	Male
1590	794	1.04672	0.0352767	0.977512	1.11594	Female
1591	795	1.04765	0.0361329	0.97676	1.11854	Male
1592	795	1.04688	0.0352804	0.977662	1.1161	Female
1593	796	1.04771	0.036136	0.976812	1.11861	Male
1594	796	1.04704	0.035284	0.977812	1.11626	Female
1595	797	1.04777	0.036139	0.976864	1.11867	Male
1596	797	1.04719	0.0352875	0.977962	1.11643	Female
1597	798	1.04783	0.036142	0.976916	1.11873	Male
1598	798	1.04735	0.0352909	0.978114	1.11659	Female
1599	799	1.04788	0.0361449	0.976969	1.1188	Male
1600	799	1.04751	0.0352943	0.978265	1.11676	Female
1601	800	1.04794	0.0361477	0.977021	1.11886	Male
1602	800	1.04767	0.0352976	0.978418	1.11692	Female
1603	801	1.048	0.0361504	0.977073	1.11892	Male
1604	801	1.04783	0.0353008	0.978571	1.11709	Female
1605	802	1.04806	0.036153	0.977126	1.11899	Male
1606	802	1.04799	0.035304	0.978725	1.11726	Female
1607	803	1.04811	0.0361555	0.977178	1.11905	Male
1608	803	1.04815	0.035307	0.97888	1.11742	Female
1609	804	1.04817	0.036158	0.977231	1.11911	Male
1610	804	1.04831	0.03531	0.979035	1.11759	Female
1611	805	1.04823	0.0361603	0.977284	1.11917	Male
1612	805	1.04847	0.035313	0.979191	1.11776	Female
1613	806	1.04829	0.0361626	0.977337	1.11924	Male
1614	806	1.04864	0.0353158	0.979348	1.11792	Female
1615	807	1.04834	0.0361648	0.97739	1.1193	Male
1616	807	1.0488	0.0353186	0.979505	1.11809	Female
1617	808	1.0484	0.0361669	0.977443	1.11936	Male
1618	808	1.04896	0.0353213	0.979663	1.11826	Female
1619	809	1.04846	0.036169	0.977496	1.11942	Male
1620	809	1.04913	0.0353239	0.979822	1.11843	Female
1621	810	1.04851	0.0361709	0.977549	1.11948	Male
1622	810	1.04929	0.0353265	0.979981	1.1186	Female
1623	811	1.04857	0.0361728	0.977602	1.11954	Male
1624	811	1.04946	0.0353289	0.980141	1.11877	Female
1625	812	1.04863	0.0361746	0.977656	1.1196	Male
1626	812	1.04962	0.0353313	0.980302	1.11894	Female
1627	813	1.04869	0.0361763	0.977709	1.11966	Male
1628	813	1.04979	0.0353337	0.980463	1.11911	Female
1629	814	1.04874	0.0361779	0.977763	1.11972	Male
1630	814	1.04995	0.0353359	0.980625	1.11928	Female
1631	815	1.0488	0.0361794	0.977817	1.11978	Male
1632	815	1.05012	0.0353381	0.980787	1.11945	Female
1633	816	1.04886	0.0361808	0.97787	1.11984	Male
1634	816	1.05029	0.0353402	0.980951	1.11962	Female
1635	817	1.04891	0.0361822	0.977924	1.1199	Male
1636	817	1.05045	0.0353422	0.981115	1.11979	Female
1637	818	1.04897	0.0361834	0.977978	1.11996	Male
1638	818	1.05062	0.0353441	0.981279	1.11997	Female
1639	819	1.04903	0.0361846	0.978032	1.12002	Male
1640	819	1.05079	0.035346	0.981444	1.12014	Female
1641	820	1.04908	0.0361857	0.978087	1.12008	Male
1642	820	1.05096	0.0353478	0.98161	1.12031	Female
1643	821	1.04914	0.0361867	0.978141	1.12013	Male
1644	821	1.05113	0.0353495	0.981777	1.12049	Female
1645	822	1.04919	0.0361876	0.978195	1.12019	Male
1646	822	1.0513	0.0353511	0.981944	1.12066	Female
1647	823	1.04925	0.0361885	0.97825	1.12025	Male
1648	823	1.05147	0.0353526	0.982112	1.12083	Female
1649	824	1.04931	0.0361892	0.978304	1.12031	Male
1650	824	1.05164	0.0353541	0.98228	1.12101	Female
1651	825	1.04936	0.0361899	0.978359	1.12037	Male
1652	825	1.05182	0.0353555	0.98245	1.12118	Female
1653	826	1.04942	0.0361904	0.978414	1.12042	Male
1654	826	1.05199	0.0353568	0.982619	1.12136	Female
1655	827	1.04947	0.0361909	0.978468	1.12048	Male
1656	827	1.05216	0.0353581	0.98279	1.12153	Female
1657	828	1.04953	0.0361913	0.978523	1.12054	Male
1658	828	1.05233	0.0353592	0.982961	1.12171	Female
1659	829	1.04958	0.0361916	0.978578	1.12059	Male
1660	829	1.05251	0.0353603	0.983133	1.12188	Female
1661	830	1.04964	0.0361919	0.978634	1.12065	Male
1662	830	1.05268	0.0353613	0.983305	1.12206	Female
1663	831	1.0497	0.036192	0.978689	1.1207	Male
1664	831	1.05286	0.0353622	0.983478	1.12224	Female
1665	832	1.04975	0.036192	0.978744	1.12076	Male
1666	832	1.05303	0.0353631	0.983652	1.12241	Female
1667	833	1.04981	0.036192	0.978799	1.12081	Male
1668	833	1.05321	0.0353638	0.983827	1.12259	Female
1669	834	1.04986	0.0361919	0.978855	1.12087	Male
1670	834	1.05339	0.0353645	0.984002	1.12277	Female
1671	835	1.04992	0.0361917	0.97891	1.12092	Male
1672	835	1.05356	0.0353651	0.984177	1.12295	Female
1673	836	1.04997	0.0361914	0.978966	1.12098	Male
1674	836	1.05374	0.0353656	0.984354	1.12313	Female
1675	837	1.05003	0.036191	0.979022	1.12103	Male
1676	837	1.05392	0.0353661	0.984531	1.1233	Female
1677	838	1.05008	0.0361905	0.979078	1.12109	Male
1678	838	1.0541	0.0353665	0.984708	1.12348	Female
1679	839	1.05014	0.0361899	0.979134	1.12114	Male
1680	839	1.05427	0.0353668	0.984887	1.12366	Female
1681	840	1.05019	0.0361893	0.97919	1.12119	Male
1682	840	1.05445	0.035367	0.985065	1.12384	Female
1683	841	1.05025	0.0361885	0.979246	1.12125	Male
1684	841	1.05463	0.0353671	0.985245	1.12402	Female
1685	842	1.0503	0.0361877	0.979302	1.1213	Male
1686	842	1.05481	0.0353671	0.985425	1.1242	Female
1687	843	1.05036	0.0361868	0.979358	1.12135	Male
1688	843	1.055	0.0353671	0.985606	1.12438	Female
1689	844	1.05041	0.0361858	0.979415	1.12141	Male
1690	844	1.05518	0.035367	0.985788	1.12457	Female
1691	845	1.05046	0.0361847	0.979471	1.12146	Male
1692	845	1.05536	0.0353668	0.98597	1.12475	Female
1693	846	1.05052	0.0361835	0.979528	1.12151	Male
1694	846	1.05554	0.0353666	0.986152	1.12493	Female
1695	847	1.05057	0.0361823	0.979585	1.12156	Male
1696	847	1.05572	0.0353662	0.986336	1.12511	Female
1697	848	1.05063	0.0361809	0.979641	1.12161	Male
1698	848	1.05591	0.0353658	0.98652	1.12529	Female
1699	849	1.05068	0.0361795	0.979698	1.12166	Male
1700	849	1.05609	0.0353653	0.986705	1.12548	Female
1701	850	1.05073	0.0361779	0.979755	1.12171	Male
1702	850	1.05627	0.0353647	0.98689	1.12566	Female
1703	851	1.05079	0.0361763	0.979812	1.12177	Male
1704	851	1.05646	0.0353641	0.987076	1.12584	Female
1705	852	1.05084	0.0361746	0.979869	1.12182	Male
1706	852	1.05664	0.0353633	0.987262	1.12603	Female
1707	853	1.0509	0.0361729	0.979926	1.12187	Male
1708	853	1.05683	0.0353625	0.987449	1.12621	Female
1709	854	1.05095	0.036171	0.979984	1.12192	Male
1710	854	1.05702	0.0353616	0.987637	1.12639	Female
1711	855	1.051	0.036169	0.980041	1.12197	Male
1712	855	1.0572	0.0353606	0.987826	1.12658	Female
1713	856	1.05106	0.036167	0.980098	1.12201	Male
1714	856	1.05739	0.0353596	0.988015	1.12676	Female
1715	857	1.05111	0.0361649	0.980156	1.12206	Male
1716	857	1.05758	0.0353585	0.988205	1.12695	Female
1717	858	1.05116	0.0361626	0.980213	1.12211	Male
1718	858	1.05776	0.0353572	0.988395	1.12713	Female
1719	859	1.05122	0.0361604	0.980271	1.12216	Male
1720	859	1.05795	0.035356	0.988586	1.12732	Female
1721	860	1.05127	0.036158	0.980329	1.12221	Male
1722	860	1.05814	0.0353546	0.988777	1.12751	Female
1723	861	1.05132	0.0361555	0.980387	1.12226	Male
1724	861	1.05833	0.0353532	0.98897	1.12769	Female
1725	862	1.05138	0.0361529	0.980445	1.12231	Male
1726	862	1.05852	0.0353516	0.989162	1.12788	Female
1727	863	1.05143	0.0361503	0.980503	1.12235	Male
1728	863	1.05871	0.03535	0.989356	1.12807	Female
1729	864	1.05148	0.0361476	0.980561	1.1224	Male
1730	864	1.0589	0.0353484	0.98955	1.12825	Female
1731	865	1.05153	0.0361448	0.980619	1.12245	Male
1732	865	1.05909	0.0353466	0.989744	1.12844	Female
1733	866	1.05159	0.0361419	0.980677	1.1225	Male
1734	866	1.05928	0.0353448	0.98994	1.12863	Female
1735	867	1.05164	0.0361389	0.980735	1.12254	Male
1736	867	1.05948	0.0353429	0.990136	1.12882	Female
1737	868	1.05169	0.0361358	0.980794	1.12259	Male
1738	868	1.05967	0.0353409	0.990332	1.12901	Female
1739	869	1.05174	0.0361327	0.980852	1.12263	Male
1740	869	1.05986	0.0353388	0.990529	1.1292	Female
1741	870	1.0518	0.0361295	0.980911	1.12268	Male
1742	870	1.06006	0.0353367	0.990727	1.12939	Female
1743	871	1.05185	0.0361262	0.98097	1.12273	Male
1744	871	1.06025	0.0353345	0.990925	1.12958	Female
1745	872	1.0519	0.0361228	0.981028	1.12277	Male
1746	872	1.06044	0.0353322	0.991124	1.12976	Female
1747	873	1.05195	0.0361193	0.981087	1.12282	Male
1748	873	1.06064	0.0353299	0.991324	1.12996	Female
1749	874	1.052	0.0361157	0.981146	1.12286	Male
1750	874	1.06083	0.0353274	0.991524	1.13015	Female
1751	875	1.05206	0.0361121	0.981205	1.12291	Male
1752	875	1.06103	0.0353249	0.991724	1.13034	Female
1753	876	1.05211	0.0361084	0.981264	1.12295	Male
1754	876	1.06123	0.0353223	0.991926	1.13053	Female
1755	877	1.05216	0.0361046	0.981323	1.12299	Male
1756	877	1.06142	0.0353197	0.992128	1.13072	Female
1757	878	1.05221	0.0361007	0.981382	1.12304	Male
1758	878	1.06162	0.035317	0.99233	1.13091	Female
1759	879	1.05226	0.0360968	0.981441	1.12308	Male
1760	879	1.06182	0.0353142	0.992533	1.1311	Female
1761	880	1.05231	0.0360927	0.9815	1.12313	Male
1762	880	1.06202	0.0353113	0.992737	1.1313	Female
1763	881	1.05236	0.0360886	0.98156	1.12317	Male
1764	881	1.06221	0.0353083	0.992941	1.13149	Female
1765	882	1.05242	0.0360844	0.981619	1.12321	Male
1766	882	1.06241	0.0353053	0.993146	1.13168	Female
1767	883	1.05247	0.0360801	0.981678	1.12325	Male
1768	883	1.06261	0.0353022	0.993351	1.13187	Female
1769	884	1.05252	0.0360757	0.981738	1.1233	Male
1770	884	1.06281	0.035299	0.993558	1.13207	Female
1771	885	1.05257	0.0360713	0.981797	1.12334	Male
1772	885	1.06301	0.0352958	0.993764	1.13226	Female
1773	886	1.05262	0.0360668	0.981857	1.12338	Male
1774	886	1.06321	0.0352925	0.993971	1.13246	Female
1775	887	1.05267	0.0360622	0.981917	1.12342	Male
1776	887	1.06342	0.0352891	0.994179	1.13265	Female
1777	888	1.05272	0.0360575	0.981976	1.12346	Male
1778	888	1.06362	0.0352856	0.994388	1.13285	Female
1779	889	1.05277	0.0360528	0.982036	1.1235	Male
1780	889	1.06382	0.0352821	0.994597	1.13304	Female
1781	890	1.05282	0.036048	0.982096	1.12355	Male
1782	890	1.06402	0.0352785	0.994806	1.13324	Female
1783	891	1.05287	0.0360431	0.982156	1.12359	Male
1784	891	1.06422	0.0352749	0.995016	1.13343	Female
1785	892	1.05292	0.0360381	0.982216	1.12363	Male
1786	892	1.06443	0.0352711	0.995227	1.13363	Female
1787	893	1.05297	0.036033	0.982276	1.12367	Male
1788	893	1.06463	0.0352673	0.995438	1.13382	Female
1789	894	1.05302	0.0360279	0.982336	1.12371	Male
1790	894	1.06484	0.0352634	0.99565	1.13402	Female
1791	895	1.05307	0.0360227	0.982396	1.12375	Male
1792	895	1.06504	0.0352595	0.995862	1.13422	Female
1793	896	1.05312	0.0360174	0.982456	1.12379	Male
1794	896	1.06525	0.0352555	0.996075	1.13442	Female
1795	897	1.05317	0.0360121	0.982517	1.12383	Male
1796	897	1.06545	0.0352514	0.996289	1.13461	Female
1797	898	1.05322	0.0360066	0.982577	1.12386	Male
1798	898	1.06566	0.0352473	0.996503	1.13481	Female
1799	899	1.05327	0.0360012	0.982637	1.1239	Male
1800	899	1.06586	0.0352431	0.996717	1.13501	Female
1801	900	1.05332	0.0359956	0.982698	1.12394	Male
1802	900	1.06607	0.0352388	0.996933	1.13521	Female
1803	901	1.05337	0.0359899	0.982758	1.12398	Male
1804	901	1.06628	0.0352344	0.997148	1.13541	Female
1805	902	1.05342	0.0359842	0.982819	1.12402	Male
1806	902	1.06648	0.03523	0.997365	1.1356	Female
1807	903	1.05347	0.0359785	0.982879	1.12406	Male
1808	903	1.06669	0.0352256	0.997582	1.1358	Female
1809	904	1.05352	0.0359726	0.98294	1.12409	Male
1810	904	1.0669	0.035221	0.997799	1.136	Female
1811	905	1.05357	0.0359667	0.983	1.12413	Male
1812	905	1.06711	0.0352164	0.998017	1.1362	Female
1813	906	1.05361	0.0359607	0.983061	1.12417	Male
1814	906	1.06732	0.0352118	0.998235	1.1364	Female
1815	907	1.05366	0.0359546	0.983122	1.1242	Male
1816	907	1.06753	0.035207	0.998454	1.1366	Female
1817	908	1.05371	0.0359485	0.983182	1.12424	Male
1818	908	1.06774	0.0352023	0.998674	1.1368	Female
1819	909	1.05376	0.0359423	0.983243	1.12428	Male
1820	909	1.06795	0.0351974	0.998894	1.13701	Female
1821	910	1.05381	0.0359361	0.983304	1.12431	Male
1822	910	1.06816	0.0351925	0.999115	1.13721	Female
1823	911	1.05386	0.0359297	0.983365	1.12435	Male
1824	911	1.06837	0.0351875	0.999336	1.13741	Female
1825	912	1.05391	0.0359233	0.983426	1.12439	Male
1826	912	1.06858	0.0351825	0.999558	1.13761	Female
1827	913	1.05395	0.0359169	0.983486	1.12442	Male
1828	913	1.0688	0.0351774	0.99978	1.13781	Female
1829	914	1.054	0.0359104	0.983547	1.12446	Male
1830	914	1.06901	0.0351722	1	1.13802	Female
1831	915	1.05405	0.0359038	0.983608	1.12449	Male
1832	915	1.06922	0.035167	1.00023	1.13822	Female
1833	916	1.0541	0.0358971	0.983669	1.12453	Male
1834	916	1.06944	0.0351618	1.00045	1.13842	Female
1835	917	1.05415	0.0358904	0.98373	1.12456	Male
1836	917	1.06965	0.0351564	1.00067	1.13863	Female
1837	918	1.05419	0.0358836	0.983791	1.1246	Male
1838	918	1.06986	0.0351511	1.0009	1.13883	Female
1839	919	1.05424	0.0358768	0.983852	1.12463	Male
1840	919	1.07008	0.0351456	1.00112	1.13903	Female
1841	920	1.05429	0.0358699	0.983913	1.12466	Male
1842	920	1.07029	0.0351401	1.00135	1.13924	Female
1843	921	1.05434	0.0358629	0.983975	1.1247	Male
1844	921	1.07051	0.0351346	1.00158	1.13944	Female
1845	922	1.05438	0.0358559	0.984036	1.12473	Male
1846	922	1.07073	0.035129	1.0018	1.13965	Female
1847	923	1.05443	0.0358489	0.984097	1.12476	Male
1848	923	1.07094	0.0351233	1.00203	1.13985	Female
1849	924	1.05448	0.0358417	0.984158	1.1248	Male
1850	924	1.07116	0.0351176	1.00226	1.14006	Female
1851	925	1.05453	0.0358345	0.984219	1.12483	Male
1852	925	1.07138	0.0351118	1.00249	1.14026	Female
1853	926	1.05457	0.0358273	0.98428	1.12486	Male
1854	926	1.07159	0.035106	1.00272	1.14047	Female
1855	927	1.05462	0.03582	0.984341	1.1249	Male
1856	927	1.07181	0.0351001	1.00295	1.14068	Female
1857	928	1.05467	0.0358126	0.984403	1.12493	Male
1858	928	1.07203	0.0350942	1.00318	1.14088	Female
1859	929	1.05471	0.0358052	0.984464	1.12496	Male
1860	929	1.07225	0.0350882	1.00341	1.14109	Female
1861	930	1.05476	0.0357977	0.984525	1.12499	Male
1862	930	1.07247	0.0350822	1.00364	1.1413	Female
1863	931	1.05481	0.0357902	0.984586	1.12502	Male
1864	931	1.07269	0.0350761	1.00387	1.14151	Female
1865	932	1.05485	0.0357826	0.984647	1.12506	Male
1866	932	1.07291	0.03507	1.0041	1.14171	Female
1867	933	1.0549	0.035775	0.984709	1.12509	Male
1868	933	1.07313	0.0350638	1.00433	1.14192	Female
1869	934	1.05494	0.0357673	0.98477	1.12512	Male
1870	934	1.07335	0.0350576	1.00457	1.14213	Female
1871	935	1.05499	0.0357596	0.984831	1.12515	Male
1872	935	1.07357	0.0350514	1.0048	1.14234	Female
1873	936	1.05504	0.0357518	0.984892	1.12518	Male
1874	936	1.07379	0.0350451	1.00503	1.14255	Female
1875	937	1.05508	0.0357439	0.984954	1.12521	Male
1876	937	1.07401	0.0350387	1.00527	1.14276	Female
1877	938	1.05513	0.0357361	0.985015	1.12524	Male
1878	938	1.07424	0.0350323	1.0055	1.14297	Female
1879	939	1.05517	0.0357281	0.985076	1.12527	Male
1880	939	1.07446	0.0350259	1.00574	1.14318	Female
1881	940	1.05522	0.0357201	0.985137	1.1253	Male
1882	940	1.07468	0.0350194	1.00597	1.14339	Female
1883	941	1.05526	0.0357121	0.985198	1.12533	Male
1884	941	1.0749	0.0350128	1.00621	1.1436	Female
1885	942	1.05531	0.035704	0.98526	1.12536	Male
1886	942	1.07513	0.0350063	1.00645	1.14381	Female
1887	943	1.05535	0.0356959	0.985321	1.12539	Male
1888	943	1.07535	0.0349997	1.00668	1.14402	Female
1889	944	1.0554	0.0356878	0.985382	1.12542	Male
1890	944	1.07558	0.034993	1.00692	1.14423	Female
1891	945	1.05544	0.0356796	0.985443	1.12545	Male
1892	945	1.0758	0.0349863	1.00716	1.14444	Female
1893	946	1.05549	0.0356713	0.985504	1.12548	Male
1894	946	1.07603	0.0349796	1.0074	1.14466	Female
1895	947	1.05553	0.035663	0.985565	1.1255	Male
1896	947	1.07625	0.0349728	1.00764	1.14487	Female
1897	948	1.05558	0.0356547	0.985626	1.12553	Male
1898	948	1.07648	0.034966	1.00788	1.14508	Female
1899	949	1.05562	0.0356463	0.985687	1.12556	Male
1900	949	1.07671	0.0349592	1.00812	1.14529	Female
1901	950	1.05567	0.0356379	0.985748	1.12559	Male
1902	950	1.07693	0.0349523	1.00836	1.14551	Female
1903	951	1.05571	0.0356295	0.985809	1.12562	Male
1904	951	1.07716	0.0349454	1.0086	1.14572	Female
1905	952	1.05576	0.035621	0.98587	1.12564	Male
1906	952	1.07739	0.0349385	1.00884	1.14594	Female
1907	953	1.0558	0.0356125	0.985931	1.12567	Male
1908	953	1.07762	0.0349315	1.00908	1.14615	Female
1909	954	1.05585	0.0356039	0.985992	1.1257	Male
1910	954	1.07784	0.0349245	1.00932	1.14636	Female
1911	955	1.05589	0.0355953	0.986053	1.12573	Male
1912	955	1.07807	0.0349174	1.00957	1.14658	Female
1913	956	1.05593	0.0355867	0.986114	1.12575	Male
1914	956	1.0783	0.0349103	1.00981	1.14679	Female
1915	957	1.05598	0.035578	0.986175	1.12578	Male
1916	957	1.07853	0.0349032	1.01005	1.14701	Female
1917	958	1.05602	0.0355694	0.986235	1.12581	Male
1918	958	1.07876	0.0348961	1.0103	1.14723	Female
1919	959	1.05606	0.0355606	0.986296	1.12583	Male
1920	959	1.07899	0.0348889	1.01054	1.14744	Female
1921	960	1.05611	0.0355519	0.986357	1.12586	Male
1922	960	1.07922	0.0348818	1.01079	1.14766	Female
1923	961	1.05615	0.0355431	0.986417	1.12589	Male
1924	961	1.07945	0.0348745	1.01103	1.14788	Female
1925	962	1.05619	0.0355343	0.986478	1.12591	Male
1926	962	1.07968	0.0348673	1.01128	1.14809	Female
1927	963	1.05624	0.0355254	0.986538	1.12594	Male
1928	963	1.07992	0.03486	1.01152	1.14831	Female
1929	964	1.05628	0.0355166	0.986599	1.12596	Male
1930	964	1.08015	0.0348527	1.01177	1.14853	Female
1931	965	1.05632	0.0355077	0.986659	1.12599	Male
1932	965	1.08038	0.0348454	1.01201	1.14875	Female
1933	966	1.05637	0.0354988	0.98672	1.12601	Male
1934	966	1.08061	0.0348381	1.01226	1.14896	Female
1935	967	1.05641	0.0354898	0.98678	1.12604	Male
1936	967	1.08085	0.0348307	1.01251	1.14918	Female
1937	968	1.05645	0.0354808	0.98684	1.12606	Male
1938	968	1.08108	0.0348233	1.01276	1.1494	Female
1939	969	1.05649	0.0354718	0.9869	1.12609	Male
1940	969	1.08131	0.0348159	1.01301	1.14962	Female
1941	970	1.05654	0.0354628	0.98696	1.12611	Male
1942	970	1.08155	0.0348085	1.01325	1.14984	Female
1943	971	1.05658	0.0354538	0.98702	1.12614	Male
1944	971	1.08178	0.0348011	1.0135	1.15006	Female
1945	972	1.05662	0.0354447	0.98708	1.12616	Male
1946	972	1.08202	0.0347936	1.01375	1.15028	Female
1947	973	1.05666	0.0354357	0.98714	1.12619	Male
1948	973	1.08225	0.0347862	1.014	1.1505	Female
1949	974	1.05671	0.0354266	0.9872	1.12621	Male
1950	974	1.08249	0.0347787	1.01425	1.15072	Female
1951	975	1.05675	0.0354175	0.98726	1.12624	Male
1952	975	1.08272	0.0347712	1.0145	1.15094	Female
1953	976	1.05679	0.0354084	0.98732	1.12626	Male
1954	976	1.08296	0.0347636	1.01475	1.15116	Female
1955	977	1.05683	0.0353992	0.987379	1.12628	Male
1956	977	1.0832	0.0347561	1.01501	1.15139	Female
1957	978	1.05687	0.0353901	0.987439	1.12631	Male
1958	978	1.08343	0.0347486	1.01526	1.15161	Female
1959	979	1.05691	0.0353809	0.987498	1.12633	Male
1960	979	1.08367	0.034741	1.01551	1.15183	Female
1961	980	1.05696	0.0353717	0.987558	1.12635	Male
1962	980	1.08391	0.0347335	1.01576	1.15205	Female
1963	981	1.057	0.0353626	0.987617	1.12638	Male
1964	981	1.08415	0.0347259	1.01602	1.15228	Female
1965	982	1.05704	0.0353534	0.987676	1.1264	Male
1966	982	1.08438	0.0347183	1.01627	1.1525	Female
1967	983	1.05708	0.0353442	0.987735	1.12642	Male
1968	983	1.08462	0.0347107	1.01652	1.15272	Female
1969	984	1.05712	0.035335	0.987794	1.12645	Male
1970	984	1.08486	0.0347032	1.01678	1.15295	Female
1971	985	1.05716	0.0353257	0.987853	1.12647	Male
1972	985	1.0851	0.0346956	1.01703	1.15317	Female
1973	986	1.0572	0.0353165	0.987912	1.12649	Male
1974	986	1.08534	0.034688	1.01728	1.1534	Female
1975	987	1.05724	0.0353073	0.987971	1.12651	Male
1976	987	1.08558	0.0346804	1.01754	1.15362	Female
1977	988	1.05728	0.0352981	0.988029	1.12654	Male
1978	988	1.08582	0.0346728	1.01779	1.15385	Female
1979	989	1.05732	0.0352888	0.988088	1.12656	Male
1980	989	1.08606	0.0346652	1.01805	1.15407	Female
1981	990	1.05736	0.0352796	0.988146	1.12658	Male
1982	990	1.0863	0.0346576	1.01831	1.1543	Female
1983	991	1.0574	0.0352704	0.988204	1.1266	Male
1984	991	1.08654	0.03465	1.01856	1.15453	Female
1985	992	1.05744	0.0352612	0.988262	1.12662	Male
1986	992	1.08679	0.0346424	1.01882	1.15475	Female
1987	993	1.05748	0.0352519	0.988321	1.12665	Male
1988	993	1.08703	0.0346348	1.01908	1.15498	Female
1989	994	1.05752	0.0352427	0.988378	1.12667	Male
1990	994	1.08727	0.0346272	1.01933	1.15521	Female
1991	995	1.05756	0.0352335	0.988436	1.12669	Male
1992	995	1.08751	0.0346196	1.01959	1.15544	Female
1993	996	1.0576	0.0352243	0.988494	1.12671	Male
1994	996	1.08776	0.034612	1.01985	1.15566	Female
1995	997	1.05764	0.0352151	0.988552	1.12673	Male
1996	997	1.088	0.0346045	1.02011	1.15589	Female
1997	998	1.05768	0.0352059	0.988609	1.12675	Male
1998	998	1.08824	0.0345969	1.02037	1.15612	Female
1999	999	1.05772	0.0351967	0.988666	1.12678	Male
[truncated: 499 more rows]

## Sheet: 5Bcentral_Offset
Unnamed: 0	x	predicted	std.error	conf.low	conf.high	group
1	0	-0.0478195	0.0609035	-0.167323	0.0716838	Male
2	0	-0.069669	0.0599624	-0.187326	0.0479876	Female
3	1	-0.0470663	0.0608853	-0.166534	0.0724012	Male
4	1	-0.0689159	0.0599435	-0.186535	0.0487038	Female
5	2	-0.0463132	0.0608671	-0.165745	0.0731187	Male
6	2	-0.0681627	0.0599247	-0.185746	0.0494201	Female
7	3	-0.0455601	0.0608491	-0.164957	0.0738365	Male
8	3	-0.0674096	0.0599061	-0.184956	0.0501366	Female
9	4	-0.0448069	0.0608311	-0.164168	0.0745544	Male
10	4	-0.0666564	0.0598875	-0.184166	0.0508533	Female
11	5	-0.0440538	0.0608133	-0.16338	0.0752725	Male
12	5	-0.0659033	0.059869	-0.183377	0.0515701	Female
13	6	-0.0433007	0.0607955	-0.162592	0.0759908	Male
14	6	-0.0651502	0.0598506	-0.182588	0.0522872	Female
15	7	-0.0425475	0.0607778	-0.161804	0.0767092	Male
16	7	-0.064397	0.0598323	-0.181798	0.0530044	Female
17	8	-0.0417944	0.0607602	-0.161017	0.0774278	Male
18	8	-0.0636439	0.0598141	-0.18101	0.0537217	Female
19	9	-0.0410412	0.0607427	-0.160229	0.0781466	Male
20	9	-0.0628908	0.0597959	-0.180221	0.0544393	Female
21	10	-0.0402881	0.0607253	-0.159442	0.0788655	Male
22	10	-0.0621376	0.0597779	-0.179432	0.055157	Female
23	11	-0.039535	0.060708	-0.158655	0.0795847	Male
24	11	-0.0613845	0.0597599	-0.178644	0.0558749	Female
25	12	-0.0387818	0.0606907	-0.157868	0.0803039	Male
26	12	-0.0606314	0.059742	-0.177856	0.056593	Female
27	13	-0.0380287	0.0606736	-0.157081	0.0810234	Male
28	13	-0.0598782	0.0597243	-0.177068	0.0573112	Female
29	14	-0.0372756	0.0606565	-0.156294	0.0817431	Male
30	14	-0.0591251	0.0597066	-0.17628	0.0580297	Female
31	15	-0.0365224	0.0606395	-0.155508	0.0824629	Male
32	15	-0.058372	0.059689	-0.175492	0.0587482	Female
33	16	-0.0357693	0.0606226	-0.154721	0.0831829	Male
34	16	-0.0576188	0.0596715	-0.174705	0.059467	Female
35	17	-0.0350162	0.0606058	-0.153935	0.083903	Male
36	17	-0.0568657	0.059654	-0.173917	0.060186	Female
37	18	-0.034263	0.0605891	-0.153149	0.0846234	Male
38	18	-0.0561125	0.0596367	-0.17313	0.0609051	Female
39	19	-0.0335099	0.0605725	-0.152364	0.0853439	Male
40	19	-0.0553594	0.0596195	-0.172343	0.0616244	Female
41	20	-0.0327568	0.0605559	-0.151578	0.0860646	Male
42	20	-0.0546063	0.0596023	-0.171556	0.0623439	Female
43	21	-0.0320036	0.0605395	-0.150793	0.0867854	Male
44	21	-0.0538531	0.0595852	-0.17077	0.0630635	Female
45	22	-0.0312505	0.0605231	-0.150007	0.0875065	Male
46	22	-0.0531	0.0595683	-0.169983	0.0637834	Female
47	23	-0.0304973	0.0605068	-0.149222	0.0882277	Male
48	23	-0.0523469	0.0595514	-0.169197	0.0645034	Female
49	24	-0.0297442	0.0604907	-0.148437	0.088949	Male
50	24	-0.0515937	0.0595346	-0.168411	0.0652235	Female
51	25	-0.0289911	0.0604746	-0.147653	0.0896706	Male
52	25	-0.0508406	0.0595179	-0.167625	0.0659439	Female
53	26	-0.0282379	0.0604586	-0.146868	0.0903923	Male
54	26	-0.0500875	0.0595013	-0.166839	0.0666644	Female
55	27	-0.0274848	0.0604426	-0.146084	0.0911142	Male
56	27	-0.0493343	0.0594847	-0.166054	0.0673852	Female
57	28	-0.0267317	0.0604268	-0.1453	0.0918363	Male
58	28	-0.0485812	0.0594683	-0.165268	0.068106	Female
59	29	-0.0259785	0.0604111	-0.144516	0.0925586	Male
60	29	-0.047828	0.059452	-0.164483	0.0688271	Female
61	30	-0.0252254	0.0603954	-0.143732	0.093281	Male
62	30	-0.0470749	0.0594357	-0.163698	0.0695484	Female
63	31	-0.0244723	0.0603799	-0.142948	0.0940036	Male
64	31	-0.0463218	0.0594196	-0.162913	0.0702698	Female
65	32	-0.0237191	0.0603644	-0.142165	0.0947264	Male
66	32	-0.0455686	0.0594035	-0.162129	0.0709914	Female
67	33	-0.022966	0.060349	-0.141381	0.0954494	Male
68	33	-0.0448155	0.0593875	-0.161344	0.0717132	Female
69	34	-0.0222128	0.0603337	-0.140598	0.0961725	Male
70	34	-0.0440624	0.0593716	-0.16056	0.0724351	Female
71	35	-0.0214597	0.0603185	-0.139815	0.0968958	Male
72	35	-0.0433092	0.0593558	-0.159776	0.0731573	Female
73	36	-0.0207066	0.0603034	-0.139032	0.0976193	Male
74	36	-0.0425561	0.0593401	-0.158992	0.0738796	Female
75	37	-0.0199534	0.0602884	-0.13825	0.098343	Male
76	37	-0.041803	0.0593245	-0.158208	0.0746021	Female
77	38	-0.0192003	0.0602735	-0.137467	0.0990668	Male
78	38	-0.0410498	0.059309	-0.157424	0.0753248	Female
79	39	-0.0184472	0.0602586	-0.136685	0.0997908	Male
80	39	-0.0402967	0.0592935	-0.156641	0.0760476	Female
81	40	-0.017694	0.0602439	-0.135903	0.100515	Male
82	40	-0.0395436	0.0592782	-0.155858	0.0767706	Female
83	41	-0.0169409	0.0602292	-0.135121	0.101239	Male
84	41	-0.0387904	0.0592629	-0.155075	0.0774938	Female
85	42	-0.0161878	0.0602147	-0.134339	0.101964	Male
86	42	-0.0380373	0.0592478	-0.154292	0.0782172	Female
87	43	-0.0154346	0.0602002	-0.133558	0.102689	Male
88	43	-0.0372841	0.0592327	-0.153509	0.0789408	Female
89	44	-0.0146815	0.0601858	-0.132777	0.103414	Male
90	44	-0.036531	0.0592177	-0.152727	0.0796646	Female
91	45	-0.0139284	0.0601715	-0.131995	0.104139	Male
92	45	-0.0357779	0.0592029	-0.151944	0.0803885	Female
93	46	-0.0131752	0.0601573	-0.131214	0.104864	Male
94	46	-0.0350247	0.0591881	-0.151162	0.0811126	Female
95	47	-0.0124221	0.0601432	-0.130434	0.105589	Male
96	47	-0.0342716	0.0591734	-0.15038	0.0818369	Female
97	48	-0.0116689	0.0601292	-0.129653	0.106315	Male
98	48	-0.0335185	0.0591588	-0.149598	0.0825614	Female
99	49	-0.0109158	0.0601152	-0.128872	0.107041	Male
100	49	-0.0327653	0.0591442	-0.148817	0.083286	Female
101	50	-0.0101627	0.0601014	-0.128092	0.107767	Male
102	50	-0.0320122	0.0591298	-0.148035	0.0840108	Female
103	51	-0.00940954	0.0600876	-0.127312	0.108493	Male
104	51	-0.0312591	0.0591155	-0.147254	0.0847358	Female
105	52	-0.0086564	0.060074	-0.126532	0.109219	Male
106	52	-0.0305059	0.0591012	-0.146473	0.085461	Female
107	53	-0.00790326	0.0600604	-0.125752	0.109946	Male
108	53	-0.0297528	0.0590871	-0.145692	0.0861864	Female
109	54	-0.00715013	0.0600469	-0.124973	0.110672	Male
110	54	-0.0289996	0.059073	-0.144911	0.086912	Female
111	55	-0.00639699	0.0600335	-0.124193	0.111399	Male
112	55	-0.0282465	0.0590591	-0.144131	0.0876377	Female
113	56	-0.00564386	0.0600202	-0.123414	0.112126	Male
114	56	-0.0274934	0.0590452	-0.14335	0.0883636	Female
115	57	-0.00489072	0.060007	-0.122635	0.112854	Male
116	57	-0.0267402	0.0590314	-0.14257	0.0890897	Female
117	58	-0.00413758	0.0599939	-0.121856	0.113581	Male
118	58	-0.0259871	0.0590177	-0.14179	0.089816	Female
119	59	-0.00338445	0.0599809	-0.121077	0.114308	Male
120	59	-0.025234	0.0590041	-0.14101	0.0905424	Female
121	60	-0.00263131	0.0599679	-0.120299	0.115036	Male
122	60	-0.0244808	0.0589906	-0.140231	0.0912691	Female
123	61	-0.00187818	0.0599551	-0.119521	0.115764	Male
124	61	-0.0237277	0.0589772	-0.139451	0.0919959	Female
125	62	-0.00112505	0.0599423	-0.118742	0.116492	Male
126	62	-0.0229746	0.0589639	-0.138672	0.0927229	Female
127	63	-0.000371923	0.0599297	-0.117964	0.117221	Male
128	63	-0.0222214	0.0589507	-0.137893	0.0934501	Female
129	64	0.000381199	0.0599171	-0.117187	0.117949	Male
130	64	-0.0214683	0.0589375	-0.137114	0.0941774	Female
131	65	0.00113431	0.0599046	-0.116409	0.118678	Male
132	65	-0.0207152	0.0589245	-0.136335	0.094905	Female
133	66	0.00188742	0.0598922	-0.115632	0.119406	Male
134	66	-0.0199621	0.0589116	-0.135557	0.0956327	Female
135	67	0.00264052	0.05988	-0.114854	0.120135	Male
136	67	-0.019209	0.0588987	-0.134779	0.0963606	Female
137	68	0.0033936	0.0598678	-0.114077	0.120865	Male
138	68	-0.0184559	0.0588859	-0.134	0.0970886	Female
139	69	0.00414667	0.0598556	-0.113301	0.121594	Male
140	69	-0.0177028	0.0588733	-0.133223	0.0978168	Female
141	70	0.00489972	0.0598436	-0.112524	0.122323	Male
142	70	-0.0169498	0.0588607	-0.132445	0.0985452	Female
143	71	0.00565275	0.0598317	-0.111748	0.123053	Male
144	71	-0.0161968	0.0588482	-0.131667	0.0992737	Female
145	72	0.00640576	0.0598199	-0.110971	0.123783	Male
146	72	-0.0154438	0.0588358	-0.13089	0.100002	Female
147	73	0.00715873	0.0598081	-0.110195	0.124513	Male
148	73	-0.0146908	0.0588236	-0.130113	0.100731	Female
149	74	0.00791168	0.0597965	-0.109419	0.125243	Male
150	74	-0.0139378	0.0588114	-0.129336	0.10146	Female
151	75	0.00866458	0.0597849	-0.108644	0.125973	Male
152	75	-0.0131849	0.0587993	-0.128559	0.102189	Female
153	76	0.00941745	0.0597735	-0.107869	0.126703	Male
154	76	-0.0124321	0.0587872	-0.127783	0.102919	Female
155	77	0.0101703	0.0597621	-0.107093	0.127434	Male
156	77	-0.0116792	0.0587753	-0.127007	0.103648	Female
157	78	0.010923	0.0597508	-0.106319	0.128165	Male
158	78	-0.0109265	0.0587635	-0.126231	0.104378	Female
159	79	0.0116758	0.0597397	-0.105544	0.128895	Male
160	79	-0.0101738	0.0587518	-0.125455	0.105108	Female
161	80	0.0124284	0.0597286	-0.104769	0.129626	Male
162	80	-0.0094211	0.0587402	-0.12468	0.105837	Female
163	81	0.013181	0.0597176	-0.103995	0.130357	Male
164	81	-0.0086685	0.0587286	-0.123904	0.106567	Female
165	82	0.0139335	0.0597067	-0.103221	0.131088	Male
166	82	-0.00791598	0.0587172	-0.123129	0.107297	Female
167	83	0.014686	0.0596959	-0.102448	0.13182	Male
168	83	-0.00716353	0.0587058	-0.122355	0.108028	Female
169	84	0.0154384	0.0596851	-0.101674	0.132551	Male
170	84	-0.00641116	0.0586946	-0.12158	0.108758	Female
171	85	0.0161906	0.0596745	-0.100901	0.133283	Male
172	85	-0.00565887	0.0586834	-0.120806	0.109488	Female
173	86	0.0169428	0.059664	-0.100128	0.134014	Male
174	86	-0.00490668	0.0586724	-0.120032	0.110219	Female
175	87	0.0176949	0.0596536	-0.0993558	0.134746	Male
176	87	-0.00415459	0.0586614	-0.119259	0.110949	Female
177	88	0.0184469	0.0596432	-0.0985835	0.135477	Male
178	88	-0.0034026	0.0586505	-0.118485	0.11168	Female
179	89	0.0191988	0.059633	-0.0978115	0.136209	Male
180	89	-0.00265072	0.0586398	-0.117712	0.112411	Female
181	90	0.0199506	0.0596228	-0.0970399	0.136941	Male
182	90	-0.00189896	0.0586291	-0.116939	0.113142	Female
183	91	0.0207022	0.0596128	-0.0962685	0.137673	Male
184	91	-0.00114732	0.0586185	-0.116167	0.113872	Female
185	92	0.0214537	0.0596028	-0.0954974	0.138405	Male
186	92	-0.000395811	0.058608	-0.115395	0.114603	Female
187	93	0.0222051	0.0595929	-0.0947267	0.139137	Male
188	93	0.000355561	0.0585976	-0.114623	0.115334	Female
189	94	0.0229563	0.0595832	-0.0939563	0.139869	Male
190	94	0.00110679	0.0585873	-0.113852	0.116065	Female
191	95	0.0237074	0.0595735	-0.0931862	0.140601	Male
192	95	0.00185787	0.0585771	-0.113081	0.116796	Female
193	96	0.0244583	0.0595639	-0.0924165	0.141333	Male
194	96	0.00260879	0.058567	-0.11231	0.117528	Female
195	97	0.0252091	0.0595544	-0.0916471	0.142065	Male
196	97	0.00335955	0.058557	-0.11154	0.118259	Female
197	98	0.0259596	0.059545	-0.0908781	0.142797	Male
198	98	0.00411013	0.0585471	-0.11077	0.11899	Female
199	99	0.0267101	0.0595357	-0.0901094	0.14353	Male
200	99	0.00486053	0.0585373	-0.11	0.119721	Female
201	100	0.0274603	0.0595265	-0.0893412	0.144262	Male
202	100	0.00561075	0.0585276	-0.109231	0.120452	Female
[truncated: 2,296 more rows]

## Sheet: 5Bfrontal_Offset
Unnamed: 0	x	predicted	std.error	conf.low	conf.high	group
[truncated: 2,498 more rows]

[truncated: 43 more sheets: 5Bposterior_Offset, 5Btemporal_Offset, 5Ccentral_Theta_Power, 5Cfrontal_Theta_Power, 5Cposterior_Theta_Power, 5Ctemporal_Theta_Power, 5Dcentral_BroadAlphaPeakFreq, 5Dfrontal_BroadAlphaPeakFreq, 5Dposterior_BroadAlphaPeakFreq, 5Dtemporal_BroadAlphaPeakFreq, 5Ecentral_BroadAlphaPeakAmp, 5Efrontal_BroadAlphaPeakAmp, 5Eposterior_BroadAlphaPeakAmp, 5Etemporal_BroadAlphaPeakAmp, 5Fcentral_LowAlpha_Power, 5Ffrontal_LowAlpha_Power, 5Fposterior_LowAlpha_Power, 5Ftemporal_LowAlpha_Power, 5Gcentral_HighAlpha_Power, 5Gfrontal_HighAlpha_Power …]
